# Supplementary material for: Large epigenome-wide association study of childhood ADHD identifies peripheral DNA methylation associated with disease and polygenic risk burden
Source: Transl Psychiatry. 2020 Jan 21;10:8. doi: 10.1038/s41398-020-0710-4 (PMC7026179; doi:10.1038/s41398-020-0710-4)
Supplement: Supplementary file 2 — Supplemental Table S5 [file 41398_2020_710_MOESM2_ESM.xlsx]

## Sheet: ADHD DMPs
Supplementary Table S5A: Top 100 probes for ADHD status, accounting for age, sex, genomic PCs, smoking, medication history
IlmnID	Estm.Coeff	AveExpr	t	P.Value	adj.P.Val	B	avgDiff	Genome_Build	CHR	MAPINFO	Strand	UCSC_RefGene_Name	UCSC_RefGene_Accession	UCSC_RefGene_Group	Description
cg17478313	0.00928512	0.15964	4.85513	1.53817e-06	0.609381	2.45694	0.00648621	37	14	23653041	-	SLC7A8	NM_012244	TSS200	solute carrier family 7 (amino acid transporter light chain, L system), member 8
cg21609804	0.0137719	0.807563	4.72915	2.81611e-06	0.609381	1.87469	0.0111394	37	11	63678193	+	MARK2;MARK2;MARK2;MARK2;MARK2	NM_001039469;NM_001163296;NM_004954;NM_017490;NM_001163297	3'UTR;3'UTR;3'UTR;3'UTR;3'UTR	MAP/microtubule affinity-regulating kinase 2
cg03416665	-0.00681988	0.155608	-4.62271	4.64459e-06	0.609381	1.39384	-0.00361784	37	4	95373403	-	PDLIM5;PDLIM5;PDLIM5;PDLIM5;PDLIM5	NM_001011515;NR_024179;NM_001011513;NM_001011516;NM_006457	5'UTR;Body;5'UTR;5'UTR;5'UTR	PDZ and LIM domain 5
cg27034450	0.00720802	0.859216	4.61463	4.82262e-06	0.609381	1.35773	0.0050855	37	8	145649435	-	VPS28;VPS28	NM_016208;NM_183057	Body;Body	vacuolar protein sorting 28 homolog (S. cerevisiae)
cg02466711	-0.00263569	0.0549307	-4.56624	6.03295e-06	0.609381	1.14284	-0.00193748	37	8	102218365	+	ZNF706;ZNF706;ZNF706	NM_001042510;NM_001042511;NM_016096	TSS1500;TSS1500;TSS1500	zinc finger protein 706
cg00964221	-0.00459498	0.109481	-4.49392	8.39901e-06	0.609381	0.825631	-0.00334389	37	8	30240029	-
cg06972911	-0.00646035	0.165317	-4.46664	9.5045e-06	0.609381	0.707194	-0.00296241	37	18	30051803	+	FAM59A	NM_022751	TSS1500
cg09344348	-0.0152272	0.283925	-4.44738	1.04526e-05	0.609381	0.637003	-0.0124389	37	6	170581085	-
cg18330820	-0.00928802	0.638527	-4.4105	1.22335e-05	0.609381	0.465607	-0.00711	37	21	32727425	+	TIAM1	NM_003253	5'UTR	T-cell lymphoma invasion and metastasis 1
cg15629311	-0.012685	0.230572	-4.41018	1.22513e-05	0.609381	0.464221	-0.00965665	37	3	129295896	+	PLXND1	NM_015103	Body	plexin D1
cg13613869	0.0032362	0.878146	4.40474	1.25528e-05	0.609381	0.440966	0.00257721	37	11	130132344	+	ZBTB44;ZBTB44;ZBTB44	NM_014155;NM_001301099;NM_001301098	5'UTR;5'UTR;5'UTR	zinc finger and BTB domain containing 44
cg04536041	0.00355931	0.866021	4.39919	1.28679e-05	0.609381	0.417253	0.00261431	37	9	134518900	+	RAPGEF1;RAPGEF1;RAPGEF1	NM_198679;NM_005312;NM_001304275	Body;Body;Body	Rap guanine nucleotide exchange factor (GEF) 1
cg04063194	-0.00326311	0.090373	-4.33893	1.68112e-05	0.647991	0.161745	-0.00256539	37	19	45596745	+
cg05484788	-0.00370487	0.106633	-4.33213	1.73223e-05	0.647991	0.133138	-0.00254653	37	20	58180357	+	PHACTR3	NM_080672	Body	phosphatase and actin regulator 3
cg15665646	-0.00379792	0.107799	-4.32155	1.81479e-05	0.647991	0.088671	-0.0023441	37	15	27112119	-	GABRA5;GABRA5;GABRA5	NM_001165037;NM_000810;NM_000810	TSS200;5'UTR;1stExon	gamma-aminobutyric acid (GABA) A receptor, alpha 5
cg13581582	-0.00526471	0.841288	-4.31775	1.8458e-05	0.647991	0.0745255	-0.0040381	37	2	906956	-	C2orf90	NM_001013662	TSS1500
cg22557091	-0.00452759	0.109309	-4.30653	1.93845e-05	0.647991	0.0257305	-0.00223583	37	11	31827920	+	PAX6;PAX6;PAX6	NM_001604;NM_001127612;NM_000280	Body;Body;Body	paired box 6
cg16799583	-0.00358725	0.10341	-4.28078	2.16936e-05	0.684891	-0.0816803	-0.0025558	37	9	133569236	-	EXOSC2	NM_014285	1stExon	exosome component 2
cg10347948	-0.00602474	0.857967	-4.25613	2.41543e-05	0.690373	-0.180609	-0.00516912	37	7	22241845	+	RAPGEF5	NM_012294	Body	Rap guanine nucleotide exchange factor (GEF) 5
cg25363807	-0.0136454	0.264646	-4.25175	2.46175e-05	0.690373	-0.201532	-0.00902167	37	1	44703923	-	ERI3	NM_024066	Body	ERI1 exoribonuclease family member 3
cg09776072	-0.00428353	0.850265	-4.24351	2.55117e-05	0.690373	-0.234286	-0.00399734	37	11	28526394	-
cg22132509	0.0104509	0.314896	4.22193	2.79968e-05	0.700474	-0.324918	0.00769167	37	3	160475102	+	PPM1L	NM_139245	Body	protein phosphatase, Mg2+/Mn2+ dependent, 1L
cg04200362	0.00971298	0.676592	4.21394	2.89761e-05	0.700474	-0.357679	0.00733544	37	2	73341598	-	RAB11FIP5	NM_015470	TSS1500	RAB11 family interacting protein 5 (class I)
cg20018561	-0.0020488	0.0451653	-4.20263	3.04406e-05	0.700474	-0.402286	-0.00149535	37	13	52586135	+	ALG11;ATP7B;ATP7B	NM_001004127;NM_000053;NM_001005918	TSS1500;TSS1500;TSS1500	ALG11, alpha-1,2-mannosyltransferase;ATPase, Cu++ transporting, beta polypeptide
cg00393417	-0.00165783	0.0487125	-4.19961	3.08155e-05	0.700474	-0.416314	-0.00130266	37	16	8715627	-	C16orf68;C16orf68	NM_024109;NM_024109	5'UTR;1stExon
cg08543148	-0.00333525	0.105775	-4.17795	3.38093e-05	0.721391	-0.504614	-0.0022507	37	19	47142956	+
cg00078770	0.0034389	0.859881	4.16553	3.56564e-05	0.721391	-0.554901	0.00342753	37	3	150511688	-
cg13210344	0.00297315	0.916695	4.16475	3.57672e-05	0.721391	-0.558203	0.00217912	37	19	7997535	-	TIMM44	NM_006351	Body	translocase of inner mitochondrial membrane 44 homolog (yeast)
cg23613857	0.0061224	0.142148	4.1431	3.92132e-05	0.721391	-0.645735	0.00518557	37	14	23356614	+	REM2	NM_173527	3'UTR	RAS (RAD and GEM)-like GTP binding 2
cg16982163	0.0026056	0.894296	4.13017	4.1429e-05	0.721391	-0.69791	0.00225011	37	6	167576370	-
cg25273707	-0.00985355	0.708776	-4.121	4.30652e-05	0.721391	-0.733919	-0.00618633	37	11	76037066	+
cg22880077	0.00344883	0.868172	4.11834	4.35416e-05	0.721391	-0.745319	0.00290433	37	6	135844729	-	LINC00271	NR_026805	Body	long intergenic non-protein coding RNA 271
cg10320783	0.00391713	0.842291	4.11277	4.45769e-05	0.721391	-0.767661	0.00286899	37	11	115097930	+	CADM1;CADM1	NM_001098517;NM_014333	Body;Body	cell adhesion molecule 1
cg03124992	-0.00876151	0.769061	-4.10895	4.52988e-05	0.721391	-0.782935	-0.00751045	37	14	88272176	-
cg13972793	-0.0145522	0.472709	-4.0993	4.71756e-05	0.721391	-0.821523	-0.00877991	37	5	140751454	-	PCDHGA4;PCDHGB3;PCDHGA1;PCDHGA5;PCDHGB1;PCDHGA3;PCDHGB3;PCDHGA2;PCDHGB2	NM_018917;NM_018924;NM_018912;NM_018918;NM_018922;NM_018916;NM_032097;NM_018915;NM_018923	Body;1stExon;Body;Body;Body;Body;1stExon;Body;Body	protocadherin gamma subfamily A, 4;protocadherin gamma subfamily B, 3;protocadherin gamma subfamily A, 1;protocadherin gamma subfamily A, 5;protocadherin gamma subfamily B, 1;protocadherin gamma subfamily A, 3;protocadherin gamma subfamily A, 2;protocadherin gamma subfamily B, 2
cg11611600	0.00468127	0.116025	4.09908	4.72198e-05	0.721391	-0.822412	0.00395433	37	15	84323154	-	ADAMTSL3	NM_207517	5'UTR	ADAMTS-like 3
cg19115656	-0.0027097	0.0840981	-4.08817	4.94316e-05	0.721391	-0.865916	-0.0021356	37	3	134204268	-	ANAPC13;ANAPC13;CEP63;CEP63;CEP63;ANAPC13;CEP63	NM_015391;NR_024401;NM_001042384;NM_001042400;NM_001042383;NR_024400;NM_025180	5'UTR;Body;TSS1500;TSS1500;TSS1500;Body;TSS1500	anaphase promoting complex subunit 13;centrosomal protein 63kDa
cg09125924	-0.0046228	0.825804	-4.08554	4.99907e-05	0.721391	-0.876435	-0.00397834	37	7	151452190	-	PRKAG2;PRKAG2	NM_016203;NM_001040633	Body;Body	protein kinase, AMP-activated, gamma 2 non-catalytic subunit
cg05914712	-0.00131297	0.0421819	-4.07633	5.19548e-05	0.721391	-0.912017	-0.00119265	37	19	33864373	-	CEBPG	NM_001806	TSS1500	CCAAT/enhancer binding protein (C/EBP), gamma
ch.4.58247647F	-0.00616047	0.132815	-4.07301	5.26811e-05	0.721391	-0.92635	-0.00460279	36	4	58552890	+
cg18575346	-0.00359227	0.893413	-4.06363	5.47955e-05	0.721391	-0.963688	-0.00289155	37	12	132529914	+	EP400	NM_015409	Body	E1A binding protein p400
cg27594493	-0.00671796	0.687573	-4.0622	5.51123e-05	0.721391	-0.967234	-0.0042343	37	13	46386291	-	SIAH3	NM_198849	Body	siah E3 ubiquitin protein ligase family member 3
cg17816138	-0.00816755	0.768875	-4.05769	5.61581e-05	0.721391	-0.985649	-0.00579434	37	4	182756845	+
cg02015800	0.00365827	0.903316	4.05525	5.67196e-05	0.721391	-0.996547	0.00207987	37	22	20937702	+	MED15;MED15	NM_015889;NM_001003891	Body;Body	mediator complex subunit 15
cg24652706	0.00561025	0.128579	4.04965	5.80569e-05	0.721391	-1.01867	0.00413882	37	6	159338886	+
cg07495884	-0.00162476	0.0481106	-4.04226	5.98651e-05	0.721391	-1.04778	-0.000853847	37	16	2060000	+	ZNF598	NM_178167	TSS200	zinc finger protein 598
cg19660652	-0.00302513	0.859894	-4.04189	5.99709e-05	0.721391	-1.04783	-0.00211163	37	6	135027355	+
cg16435002	-0.00654158	0.764187	-4.03801	6.09325e-05	0.721391	-1.06456	-0.00429975	37	4	74805599	-
cg26295149	-0.00499551	0.877706	-4.02423	6.4511e-05	0.748171	-1.11871	-0.00317065	37	17	15176301	-
cg25212578	-0.0073686	0.807162	-4.01889	6.59496e-05	0.749558	-1.13964	-0.00620318	37	10	62065558	-	ANK3	NM_020987	Body	ankyrin 3, node of Ranvier (ankyrin G)
cg08340974	0.00329862	0.862919	4.00398	7.01326e-05	0.767226	-1.19797	0.00271078	37	3	9052351	+	SRGAP3;SRGAP3	NM_001033117;NM_014850	Body;Body	SLIT-ROBO Rho GTPase activating protein 3
cg22541098	-0.00319817	0.0963117	-3.99961	7.14063e-05	0.767226	-1.21503	-0.00259959	37	19	47747364	-
cg05441888	-0.00463091	0.882309	-3.99915	7.15544e-05	0.767226	-1.21695	-0.00325005	37	12	54556913	+
cg09305113	-0.00467416	0.881659	-3.99004	7.43007e-05	0.78192	-1.25091	-0.00385009	37	6	167263193	-	RPS6KA2	NM_001006932	Body	ribosomal protein S6 kinase, 90kDa, polypeptide 2
cg09567473	0.00428034	0.126264	3.97586	7.87313e-05	0.809288	-1.30612	0.00261881	37	19	37329403	+	ZNF790	NM_206894	TSS200	zinc finger protein 790
cg20262673	-0.00529626	0.860808	-3.95596	8.53823e-05	0.809288	-1.38444	-0.0043513	37	16	66203981	+
cg08681497	0.00660559	0.718728	3.95583	8.5428e-05	0.809288	-1.38494	0.00511147	37	16	605725	-
cg19970953	-0.00307751	0.884774	-3.95186	8.68371e-05	0.809288	-1.39922	-0.00173229	37	20	55982703	+	RBM38;RBM38	NM_017495;NM_183425	Body;3'UTR	RNA binding motif protein 38
cg22437331	-0.0060211	0.767947	-3.95073	8.72213e-05	0.809288	-1.40462	-0.0047006	37	13	47824419	-
cg03199512	0.00700941	0.739148	3.94644	8.87586e-05	0.809288	-1.42116	0.00672663	37	5	71777883	-	ZNF366	NM_152625	5'UTR	zinc finger protein 366
cg20443613	0.00575801	0.857606	3.94409	8.96284e-05	0.809288	-1.43035	0.00401817	37	6	52769353	-	GSTA3	NM_000847	Body	glutathione S-transferase alpha 3
cg01940943	-0.00339553	0.0993789	-3.94237	9.03047e-05	0.809288	-1.43222	-0.00231802	37	17	57287791	+	C17orf71	NM_018149	1stExon
cg12444822	-0.003863	0.834696	-3.9329	9.37767e-05	0.809288	-1.47323	-0.00264472	37	1	225671904	+
cg02283811	0.00840254	0.133453	3.92951	9.50926e-05	0.809288	-1.48551	0.00621387	37	11	576060	-	LOC143666;PHRF1	NR_026967;NM_020901	TSS200;TSS1500	PHD and ring finger domains 1
cg02818811	0.00225916	0.0554807	3.92928	9.51643e-05	0.809288	-1.48714	0.00169627	37	12	75728458	-	GLIPR1L1	NM_152779	TSS200	GLI pathogenesis-related 1 like 1
cg21174352	0.00906973	0.665925	3.92417	9.71701e-05	0.809288	-1.50508	0.00791862	37	10	23455210	+
cg14327396	-0.0068937	0.652964	-3.92178	9.81137e-05	0.809288	-1.514	-0.00334684	37	16	64579931	-
cg09265397	-0.0056517	0.134855	-3.92128	9.83135e-05	0.809288	-1.51748	-0.00376945	37	19	15288799	-	NOTCH3	NM_000435	Body	notch 3
cg20332660	-0.00200178	0.924319	-3.91563	0.000100568	0.809288	-1.53941	-0.0012748	37	1	47878427	+
cg26608693	-0.00993349	0.207021	-3.9146	0.000100987	0.809288	-1.54334	-0.00646707	37	1	14027581	+	PRDM2	NM_001135610	5'UTR	PR domain containing 2, with ZNF domain
cg14513822	0.00287756	0.076675	3.91102	0.000102457	0.809288	-1.55702	0.00240711	37	14	50319573	+	SDCCAG1	NM_004713	TSS200
cg12007466	-0.00571155	0.76456	-3.90703	0.00010412	0.809288	-1.57225	-0.00459139	37	4	96025493	+	BMPR1B	NM_001203	5'UTR	bone morphogenetic protein receptor, type IB
cg04319645	0.00339481	0.856699	3.90572	0.000104672	0.809288	-1.57725	0.0023589	37	5	86398270	-
cg08573270	-0.00384504	0.884106	-3.89325	0.000110081	0.809288	-1.62391	-0.00353002	37	6	170041713	-	WDR27	NM_182552	Body	WD repeat domain 27
cg13678283	0.00239385	0.0558798	3.89022	0.00011141	0.809288	-1.63625	0.0015554	37	1	153919171	+	DENND4B	NM_014856	TSS200	DENN/MADD domain containing 4B
cg00364304	0.00515648	0.86939	3.88505	0.000113748	0.809288	-1.65589	0.00460227	37	16	79381402	-
cg16609855	-0.00342901	0.0969363	-3.88263	0.000114881	0.809288	-1.66362	-0.00240261	37	10	91011618	+	LIPA;LIPA;LIPA;LIPA	NM_000235;NM_001127605;NM_001127605;NM_000235	1stExon;1stExon;5'UTR;5'UTR	lipase A, lysosomal acid, cholesterol esterase
cg01743341	-0.00511801	0.808777	-3.88062	0.000115788	0.809288	-1.6727	-0.00380359	37	10	45256407	-
cg21761922	-0.0031427	0.881158	-3.87906	0.000116514	0.809288	-1.6786	-0.00197805	37	3	16309088	-	OXNAD1	NM_138381	5'UTR	oxidoreductase NAD-binding domain containing 1
cg00476675	0.00353953	0.852175	3.86214	0.000124679	0.809288	-1.74261	0.00239037	37	15	25331391	-	SNORD116-20;SNORD116-17;SNORD116-19	NR_003334;NR_003332;NR_001290	TSS1500;TSS1500;TSS1500	small nucleolar RNA, C/D box 116-20;small nucleolar RNA, C/D box 116-17;small nucleolar RNA, C/D box 116-19
cg04474467	0.00360343	0.836036	3.86168	0.000124906	0.809288	-1.74433	0.00208366	37	14	37568629	-	SLC25A21;SLC25A21	NM_001171170;NM_030631	Body;Body	solute carrier family 25 (mitochondrial oxoadipate carrier), member 21
cg24223822	0.00417259	0.830265	3.85539	0.000128082	0.809288	-1.76806	0.00286938	37	12	106689807	+
cg07893968	-0.00230979	0.902815	-3.85267	0.000129479	0.809288	-1.77831	-0.00166999	37	3	43121422	-	C3orf39	NM_032806	Body
cg21611187	-0.00394545	0.109734	-3.85159	0.000130036	0.809288	-1.78236	-0.00317458	37	4	38321009	+
cg25217317	0.0102165	0.262966	3.85	0.000130863	0.809288	-1.78835	0.00698351	37	1	235811994	-	GNG4;GNG4;GNG4	NM_004485;NM_001098721;NM_001098722	5'UTR;5'UTR;5'UTR	guanine nucleotide binding protein (G protein), gamma 4
cg07496167	0.00316566	0.859743	3.84853	0.000131656	0.809288	-1.79308	0.00249777	37	4	122343312	-
cg23797839	-0.00700919	0.151957	-3.84332	0.000134387	0.809288	-1.81345	-0.00561938	37	10	60094994	-	UBE2D1	NM_003338	Body	ubiquitin-conjugating enzyme E2D 1
cg12073949	-0.00294857	0.100033	-3.84239	0.000134888	0.809288	-1.81696	-0.0017925	37	17	78519082	-	RPTOR;RPTOR;RPTOR;RPTOR	NM_020761;NM_001163034;NM_001163034;NM_020761	1stExon;5'UTR;1stExon;5'UTR	regulatory associated protein of MTOR, complex 1
cg19478057	0.00391873	0.109699	3.83598	0.000138365	0.809288	-1.84099	0.0028736	37	7	129251173	+	NRF1	NM_005011	TSS1500	nuclear respiratory factor 1
cg26049146	-0.00988112	0.304529	-3.83082	0.000141229	0.809288	-1.86034	-0.0072698	37	5	142985635	+
cg07775601	-0.00276554	0.897714	-3.82699	0.00014339	0.809288	-1.87467	-0.00185939	37	4	2388738	-	ZFYVE28	NM_020972	Body	zinc finger, FYVE domain containing 28
cg15864438	-0.00671252	0.105812	-3.82564	0.000144161	0.809288	-1.87973	-0.0049923	37	1	11791820	-
cg02342749	0.0179187	0.498912	3.82534	0.000144332	0.809288	-1.88085	0.01029	37	5	163724070	+
cg04436415	0.00397251	0.834702	3.82236	0.000146043	0.809288	-1.89198	0.0031023	37	19	51820978	+	IGLON5	NM_001101372	Body	IgLON family member 5
cg16250812	-0.00536821	0.776355	-3.81673	0.000149333	0.809288	-1.91301	-0.00418259	37	1	65299902	-	JAK1	NM_002227	3'UTR	Janus kinase 1
cg25957599	-0.00414757	0.86225	-3.81466	0.000150585	0.809288	-1.91923	-0.00315177	37	6	166635593	-
cg10031643	-0.00653841	0.807269	-3.8075	0.00015488	0.809288	-1.94742	-0.00422419	37	8	141248429	+	TRAPPC9;TRAPPC9	NM_001160372;NM_031466	Body;Body	trafficking protein particle complex 9
cg13839034	0.00635332	0.77656	3.80735	0.000155044	0.809288	-1.94621	0.00476156	37	1	198041577	-
cg04424385	-0.00462815	0.132664	-3.80732	0.000155064	0.809288	-1.94663	-0.00232877	37	7	129074328	-	FAM40B;FAM40B	NM_020704;NM_001134336	1stExon;1stExon
cg10934519	0.00718868	0.788862	3.80718	0.000155075	0.809288	-1.94861	0.0047135	37	3	69720954	-

## Sheet: ADHD-by-sex DMPs
Supplementary Table S5B: Top 100 probes for ADHD x Sex, with coviariates for age, sex, ADHD status, genomic PCs, smoking score, medication history
IlmnID	Estm.Coeff.SexInter	AveExpr.SexInter	t.SexInter	P.Value.SexInter	adj.P.Val.SexInter	B.SexInter	avgDiff	Genome_Build	CHR	MAPINFO	Strand	UCSC_RefGene_Name	UCSC_RefGene_Accession	UCSC_RefGene_Group	Description
cg25779690	-0.0109455	0.839853	-4.92416	1.09844e-06	0.39886	3.35745	0.000374409	37	12	56385212	-	RAB5B;RAB5B;RAB5B	NM_002868;NM_001252037;NM_001252036	Body;Body;Body	RAB5B, member RAS oncogene family
cg08698885	-0.0093812	0.830032	-4.81529	1.86577e-06	0.39886	2.84694	-0.000704197	37	2	96767035	+
cg26975193	-0.00619339	0.876543	-4.74463	2.61729e-06	0.39886	2.52122	-0.000581781	37	7	158824399	-	VIPR2	NM_003382	Body	vasoactive intestinal peptide receptor 2
cg11411509	-0.0106242	0.798927	-4.71414	3.02481e-06	0.39886	2.38207	0.000407105	37	6	33157746	+	COL11A2;COL11A2;COL11A2;COL11A2	NM_080679;NM_080681;NM_080680;NM_001163771	Body;Body;Body;Body	collagen, type XI, alpha 2
cg03537872	-0.0213713	0.406874	-4.67034	3.71873e-06	0.39886	2.18358	0.000250704	37	12	109459024	+	SVOP	NM_018711	TSS200	SV2 related protein homolog (rat)
cg05457620	-0.0116555	0.815873	-4.64386	4.21122e-06	0.39886	2.06555	0.000762976	37	5	168310308	+	SLIT3	NM_003062	Body	slit homolog 3 (Drosophila)
cg15718572	-0.0331682	0.347259	-4.59267	5.34147e-06	0.433636	1.83592	0.00429861	37	1	207818003	+	CR1L	NM_175710	TSS1500	complement component (3b/4b) receptor 1-like
cg23824987	0.00985829	0.820268	4.481	8.90912e-06	0.528119	1.34555	0.000966942	37	16	69497556	-	CYB5B	NM_030579	3'UTR	cytochrome b5 type B (outer mitochondrial membrane)
cg18031661	0.0112633	0.789507	4.45841	9.87018e-06	0.528119	1.24775	-0.00112094	37	5	163133751	+
cg23325423	0.00701402	0.897473	4.4535	1.00883e-05	0.528119	1.22655	-0.000551058	37	11	103907861	+	DDI1;PDGFD;PDGFD	NM_001001711;NM_025208;NM_033135	1stExon;Body;Body	DNA-damage inducible 1 homolog 1 (S. cerevisiae);platelet derived growth factor D
cg11026397	0.00930497	0.826381	4.45063	1.02226e-05	0.528119	1.21407	0.000342974	37	3	53498574	-
cg23595927	0.0167224	0.757515	4.426	1.14197e-05	0.540798	1.10969	-0.00322401	37	4	671851	-	MYL5	NM_002477	Body	myosin, light chain 5, regulatory
cg02846801	-0.0065602	0.850668	-4.32736	1.7695e-05	0.702268	0.689379	0.000539985	37	16	67837057	-	RANBP10	NM_020850	Body	RAN binding protein 10
cg15308666	0.00402039	0.047096	4.31688	1.85293e-05	0.702268	0.645395	-0.000476312	37	7	99214632	-	ZNF498;ZNF498	NM_145115;NM_145115	5'UTR;1stExon
cg27490277	-0.0144816	0.735764	-4.31757	1.85366e-05	0.702268	0.659271	0.0024585	37	2	70653616	-
cg01595273	0.00940142	0.799449	4.24409	2.54475e-05	0.868328	0.342752	0.000461083	37	2	44942982	-	CAMKMT	NM_024766	Body	calmodulin-lysine N-methyltransferase
cg08329092	0.00657213	0.865457	4.22734	2.73582e-05	0.868328	0.273756	-0.000281481	37	11	111203997	+
cg14477622	-0.00603914	0.860748	-4.21409	2.89641e-05	0.868328	0.21941	0.00137734	37	2	238429196	-	MLPH;MLPH;MLPH;MLPH;MLPH	NR_104019;NM_001042467;NM_001281474;NM_001281473;NM_024101	Body;Body;Body;Body;Body	melanophilin
cg14632729	-0.0168044	0.213521	-4.21245	2.91693e-05	0.868328	0.212685	-0.00437607	37	7	105755441	+
cg17803546	-0.00824172	0.811951	-4.19475	3.14721e-05	0.868328	0.140318	-0.000396149	37	5	139971934	-
cg03346739	0.0147843	0.155471	4.1892	3.22292e-05	0.868328	0.117686	-0.00107828	37	14	24837124	+	NFATC4;NFATC4;NFATC4;NFATC4;NFATC4;NFATC4	NM_001198966;NM_004554;NM_001198965;NM_001136022;NM_001198967;NM_001288802	TSS1500;TSS200;TSS200;Body;Body;TSS1500	nuclear factor of activated T-cells, cytoplasmic, calcineurin-dependent 4
cg12646945	-0.0106889	0.803944	-4.17945	3.36158e-05	0.868328	0.0789054	0.00208124	37	17	70507020	+	LINC00673	NR_036488	Body
cg17400327	-0.00801102	0.843022	-4.16192	3.62077e-05	0.894614	0.00689683	0.000391828	37	14	101323495	-	MEG3;MEG3;MEG3;MEG3;MEG3;MEG3;MEG3;MEG3;MEG3;MEG3;MEG3;MEG3;MEG3;MEG3;MEG3	NR_033360;NR_033359;NR_033358;NR_002766;NR_003530;NR_046465;NR_046466;NR_046467;NR_046468;NR_046464;NR_046469;NR_046471;NR_046472;NR_046470;NR_003531	Body;Body;Body;Body;Body;Body;Body;Body;Body;Body;Body;Body;Body;Body;Body	maternally expressed 3 (non-protein coding)
cg00923305	-0.0141298	0.801534	-4.13676	4.02899e-05	0.929657	-0.094727	-0.0012438	37	6	163760146	+	DKFZp451B082	NR_033862	Body
cg12318152	0.00845143	0.810257	4.11645	4.38992e-05	0.929657	-0.176299	0.000269601	37	13	52435351	+	CCDC70	NM_031290	TSS1500	coiled-coil domain containing 70
cg04380250	-0.0067451	0.876437	-4.11427	4.43045e-05	0.929657	-0.185034	-0.000624939	37	7	1040266	+	C7orf50;C7orf50;C7orf50	NM_001134395;NM_032350;NM_001134396	Body;Body;Body	chromosome 7 open reading frame 50
cg14871736	-0.0132733	0.74058	-4.11109	4.49027e-05	0.929657	-0.197781	0.0028633	37	3	139346734	+	NMNAT3	NM_178177	5'UTR	nicotinamide nucleotide adenylyltransferase 3
cg02991571	0.00891383	0.141673	4.10636	4.58055e-05	0.929657	-0.2167	-0.000808454	37	13	28501126	-
cg10486873	0.0174033	0.268478	4.08244	5.06434e-05	0.936277	-0.312093	-0.000565923	37	11	11265390	+
cg26282351	0.00874609	0.825209	4.07954	5.12611e-05	0.936277	-0.323607	0.000823034	37	3	150285150	-	EIF2A	NM_032025	Body	eukaryotic translation initiation factor 2A, 65kDa
cg09879615	0.0100197	0.788467	4.05704	5.63099e-05	0.936277	-0.412804	-0.00197544	37	13	95670208	-
cg00110654	0.0164097	0.249281	4.05132	5.76654e-05	0.936277	-0.435381	-0.00111061	37	6	10385489	-
cg16113970	-0.00998648	0.779124	-4.04716	5.86832e-05	0.936277	-0.451767	0.0019161	37	15	92484452	-	SLCO3A1;SLCO3A1	NM_013272;NM_001145044	Body;Body	solute carrier organic anion transporter family, member 3A1
cg10764381	0.00879906	0.798027	4.03658	6.13184e-05	0.936277	-0.493458	0.000421091	37	14	22005948	-	SALL2	NM_005407	TSS1500	spalt-like transcription factor 2
cg13756824	0.00566067	0.873276	4.02824	6.34625e-05	0.936277	-0.526277	-3.9974e-05	37	11	35964360	-	LDLRAD3;LDLRAD3;LDLRAD3	NM_001304263;NM_001304264;NM_174902	TSS1500;TSS1500;TSS1500	low density lipoprotein receptor class A domain containing 3
cg11813455	-0.00694986	0.0979727	-4.02732	6.37048e-05	0.936277	-0.529891	-0.00116022	37	6	152128515	-	ESR1;ESR1;ESR1;ESR1;ESR1	NM_000125;NM_001122741;NM_001122740;NM_001122742;NM_001122740	TSS1500;5'UTR;1stExon;5'UTR;5'UTR	estrogen receptor 1
cg02139586	-0.0176223	0.749121	-4.02735	6.37077e-05	0.936277	-0.529133	0.00028531	37	16	59792836	+
cg26146306	-0.00325224	0.0416891	-4.02684	6.38442e-05	0.936277	-0.531739	-0.000227356	37	11	6633474	+	TAF10	NM_006284	TSS200	TAF10 RNA polymerase II, TATA box binding protein (TBP)-associated factor, 30kDa
cg16193196	-0.00308439	0.926834	-4.02529	6.42548e-05	0.936277	-0.537808	0.000137974	37	17	75398290	+	SEPT9;SEPT9;SEPT9;SEPT9;SEPT9	NM_001113494;NM_001113492;NM_001113493;NM_001113491;NM_006640	5'UTR;5'UTR;Body;Body;Body	septin 9
cg00478599	-0.0037499	0.0494123	-4.013	6.76014e-05	0.960415	-0.585904	-3.54757e-05	37	13	78272443	+	SLAIN1	NM_001040153	TSS200	SLAIN motif family, member 1
cg10214858	-0.0079335	0.882835	-4.00275	7.05026e-05	0.977202	-0.62604	-0.000359016	37	1	237069033	+
cg10762939	-0.00316533	0.0542751	-3.96656	8.17851e-05	0.999979	-0.766709	-0.000407473	37	14	77923881	+	C14orf133;AHSA1;C14orf133	NM_022067;NM_012111;NM_022067	1stExon;TSS1500;5'UTR	AHA1, activator of heat shock 90kDa protein ATPase homolog 1 (yeast)
cg11186468	-0.0179909	0.794196	-3.95803	8.46798e-05	0.999979	-0.799651	0.00156333	37	19	36110654	+	HAUS5;HAUS5	NM_015302;NM_015302	ExonBnd;Body	HAUS augmin-like complex, subunit 5
cg24479552	-0.00843039	0.843988	-3.9488	8.79272e-05	0.999979	-0.835284	5.8279e-05	37	19	35841581	+	FFAR1	NM_005303	TSS1500	free fatty acid receptor 1
cg21229783	0.0065601	0.0976385	3.94445	8.94962e-05	0.999979	-0.852028	0.000365507	37	19	18529852	-	SSBP4;SSBP4	NM_032627;NM_001009998	TSS1500;TSS1500	single stranded DNA binding protein 4
cg16526133	0.00928538	0.772728	3.93556	9.27873e-05	0.999979	-0.886212	-0.00141022	37	3	64636717	+	ADAMTS9	NM_182920	Body	ADAM metallopeptidase with thrombospondin type 1 motif, 9
cg07659576	-0.0195731	0.435148	-3.93316	9.36966e-05	0.999979	-0.895442	0.00252918	37	8	143708475	-
cg08064345	-0.0127972	0.788113	-3.93244	9.3968e-05	0.999979	-0.898179	-0.000594992	37	5	55394432	-
cg25406294	-0.00922856	0.817713	-3.91987	9.88758e-05	0.999979	-0.946351	0.00137169	37	14	61070289	-
cg07223359	-0.00949954	0.81513	-3.91462	0.000101054	0.999979	-0.963781	0.000342103	37	19	17752323	+	UNC13A	NM_001080421	Body	unc-13 homolog A (C. elegans)
cg19314136	0.0060635	0.857842	3.91348	0.000101462	0.999979	-0.97078	-0.000936117	37	18	59004270	+
cg23527415	-0.00879559	0.865452	-3.90026	0.000107018	0.999979	-1.0212	0.0024466	37	20	39928633	-	ZHX3;ZHX3	NM_015035;NM_015035	1stExon;5'UTR	zinc fingers and homeoboxes 3
cg14395897	0.0153813	0.78352	3.89723	0.000108331	0.999979	-1.03273	0.000985837	37	9	138709744	-	CAMSAP1	NM_015447	Body	calmodulin regulated spectrin-associated protein 1
cg08589270	-0.00816561	0.120149	-3.88262	0.000114884	0.999979	-1.08825	-0.00161874	37	7	150949204	-	SMARCD3;SMARCD3	NM_001003802;NM_003078	Body;Body	SWI/SNF related, matrix associated, actin dependent regulator of chromatin, subfamily d, member 3
cg12134596	-0.026123	0.63719	-3.8816	0.000115354	0.999979	-1.09211	0.0053636	37	8	115566731	+
cg22745167	-0.0060148	0.121319	-3.87337	0.000119222	0.999979	-1.12328	-0.000186231	37	10	13570547	-
cg22025849	0.0135164	0.162688	3.86782	0.000121919	0.999979	-1.14317	0.00308098	37	1	70032907	-
cg23288059	0.0055797	0.0973418	3.86575	0.000122932	0.999979	-1.15206	0.00135099	37	14	38724945	+	CLEC14A	NM_175060	1stExon	C-type lectin domain family 14, member A
cg26421018	-0.0155625	0.772268	-3.86409	0.000123732	0.999979	-1.15836	-0.00515597	37	1	38955146	+
cg01532230	-0.0183359	0.215182	-3.85677	0.000127398	0.999979	-1.18594	-0.00065562	37	4	30720741	-	PCDH7;PCDH7;PCDH7	NM_032456;NM_002589;NM_032457	TSS1500;TSS1500;TSS1500	protocadherin 7
cg11904912	0.01294	0.80681	3.8542	0.00012871	0.999979	-1.19562	0.00121227	37	5	11110437	+	CTNND2;CTNND2;CTNND2;CTNND2;CTNND2	NM_001288717;NR_109988;NM_001288716;NM_001288715;NM_001332	Body;Body;Body;Body;Body	catenin (cadherin-associated protein), delta 2
cg14010015	0.00958325	0.87744	3.84124	0.00013555	0.999979	-1.24428	-0.00117069	37	20	3677914	+	SIGLEC1	NM_023068	Body	sialic acid binding Ig-like lectin 1, sialoadhesin
cg06389554	0.00355025	0.0511677	3.83005	0.000141732	0.999979	-1.28469	0.000312064	37	20	3388277	-	C20orf194	NM_001009984	TSS200	chromosome 20 open reading frame 194
cg14544679	0.00574566	0.854371	3.82443	0.000144875	0.999979	-1.30731	0.000219432	37	16	54071997	+	FTO-IT1;FTO	NR_103838;NM_001080432	TSS1500;Body	FTO intronic transcript 1 (non-protein coding);fat mass and obesity associated
cg14865472	0.00560039	0.874597	3.82365	0.000145347	0.999979	-1.31019	-0.000548874	37	17	18251654	-	SHMT1;SHMT1;SHMT1;SHMT1;SHMT1	NM_148918;NM_004169;NM_148918;NM_004169;NM_001281786	ExonBnd;ExonBnd;Body;Body;5'UTR	serine hydroxymethyltransferase 1 (soluble)
cg10979631	-0.0049969	0.0914788	-3.82011	0.000147375	0.999979	-1.32345	-0.00082786	37	13	21714325	+	SAP18	NM_005870	TSS1500	Sin3A-associated protein, 18kDa
cg09272405	-0.00733139	0.829441	-3.81556	0.000150051	0.999979	-1.34043	-0.000975745	37	10	134956217	+
cg01781529	0.0169845	0.535725	3.81198	0.00015219	0.999979	-1.35378	0.00138161	37	1	22444030	-	WNT4	NM_030761	3'UTR	wingless-type MMTV integration site family, member 4
cg24669856	-0.0070722	0.109826	-3.80438	0.00015682	0.999979	-1.38206	0.000793273	37	20	5100860	+	PCNA;PCNA	NM_182649;NM_002592	TSS1500;5'UTR	proliferating cell nuclear antigen
cg07540326	-0.0117501	0.770042	-3.80198	0.00015834	0.999979	-1.39085	0.000817375	37	7	7392557	-
cg02747703	-0.00813741	0.834361	-3.79841	0.000160557	0.999979	-1.40426	-0.00023999	37	4	122173992	+
cg26230851	-0.0130633	0.780273	-3.79825	0.000160707	0.999979	-1.40468	-0.000918139	37	1	161231273	-	PCP4L1	NM_001102566	Body	Purkinje cell protein 4 like 1
cg05353481	-0.00506696	0.879566	-3.79513	0.000162642	0.999979	-1.41643	0.000121325	37	7	143806743	-	OR2A2	NM_001005480	1stExon	olfactory receptor, family 2, subfamily A, member 2
cg00674415	-0.00253082	0.944187	-3.79434	0.000163174	0.999979	-1.4176	-0.00041429	37	16	1859330	+	HAGH;HAGH	NM_005326;NM_001040427	Body;Body	hydroxyacylglutathione hydrolase
cg08291302	-0.0240596	0.229871	-3.78496	0.000169275	0.999979	-1.45412	0.00344759	37	6	12290407	-	EDN1;EDN1	NM_001168319;NM_001955	TSS200;TSS200	endothelin 1
cg15990239	0.00997253	0.853661	3.7828	0.000170717	0.999979	-1.46211	-0.00106018	37	3	122843126	+	PDIA5;PDIA5;PDIA5;PDIA5	NM_006810;NR_028444;NR_028444;NM_006810	ExonBnd;ExonBnd;Body;Body	protein disulfide isomerase family A, member 5
cg04249125	-0.0150464	0.774158	-3.78173	0.000171434	0.999979	-1.46606	0.00140137	37	7	22056243	+
cg03643433	0.0183955	0.758199	3.78168	0.000171495	0.999979	-1.46512	-0.00317808	37	13	46953500	+	C13orf18	NM_025113	5'UTR
cg15412604	-0.011671	0.848311	-3.77892	0.000173333	0.999979	-1.47644	-0.0010256	37	12	110765296	+	ATP2A2;ATP2A2	NM_170665;NM_001681	Body;Body	ATPase, Ca++ transporting, cardiac muscle, slow twitch 2
cg11041686	0.0228329	0.308816	3.77596	0.000175356	0.999979	-1.48738	-0.00394301	37	2	6780727	+
cg19948855	0.00504518	0.0781381	3.7707	0.000179009	0.999979	-1.50681	-0.000742358	37	11	47199119	+	ARFGAP2;ARFGAP2;PACSIN3;PACSIN3;PACSIN3	NM_001242832;NM_032389;NM_016223;NM_001184974;NM_001184975	TSS1500;TSS1500;3'UTR;3'UTR;3'UTR	ADP-ribosylation factor GTPase activating protein 2;protein kinase C and casein kinase substrate in neurons 3
cg03466007	0.00794434	0.77875	3.76923	0.000180042	0.999979	-1.51223	-0.00124149	37	16	71716385	+	PHLPP2	NM_015020	Body	PH domain and leucine rich repeat protein phosphatase 2
cg17816252	0.00836994	0.858515	3.76495	0.000183079	0.999979	-1.52799	8.08808e-05	37	16	47757721	-
cg07162820	0.0271013	0.292612	3.76313	0.000184382	0.999979	-1.53467	-0.00290452	37	14	24837146	+	NFATC4;NFATC4	NM_001136022;NM_004554	Body;TSS200	nuclear factor of activated T-cells, cytoplasmic, calcineurin-dependent 4
cg18470839	-0.00572265	0.0945901	-3.76035	0.000186423	0.999979	-1.54501	-0.000196415	37	12	114878173	+
cg08526630	-0.0171577	0.78553	-3.75991	0.000186716	0.999979	-1.54652	0.000260405	37	11	67279995	-
cg10890016	-0.00774318	0.829653	-3.75417	0.000190948	0.999979	-1.56763	-0.00104053	37	7	885027	+	UNC84A;UNC84A	NM_025154;NM_001130965	Body;Body
cg21086891	-0.00616844	0.11385	-3.7517	0.00019279	0.999979	-1.57668	-0.00128615	37	3	192635035	+	C3orf59	NM_178496	Body
cg10431430	-0.0100519	0.824091	-3.74479	0.00019805	0.999979	-1.60202	0.000497972	37	13	90550026	+
cg20393065	0.00683085	0.829778	3.74296	0.000199495	0.999979	-1.60755	0.000223633	37	18	74543159	-	ZNF236;ZNF236	NM_001306089;NM_007345	Body;Body	zinc finger protein 236
cg14918019	0.00840839	0.908557	3.74263	0.000199757	0.999979	-1.60993	-0.000998117	37	12	129573603	+	TMEM132D	NM_133448	Body	transmembrane protein 132D
cg04124690	0.0102898	0.776726	3.74003	0.000201753	0.999979	-1.61946	-0.00310798	37	4	85605215	+	WDFY3;WDFY3	NM_178585;NM_014991	TSS1500;Body	WD repeat and FYVE domain containing 3
cg11249934	-0.0166057	0.748429	-3.73901	0.000202554	0.999979	-1.6232	-0.00104969	37	11	2782519	+	KCNQ1;KCNQ1	NM_000218;NM_181798	Body;Body	potassium voltage-gated channel, KQT-like subfamily, member 1
cg21002575	-0.0051285	0.878818	-3.7383	0.000203116	0.999979	-1.6258	-0.000785887	37	1	234209936	-	SLC35F3	NM_173508	Body	solute carrier family 35, member F3
cg27638453	-0.00593133	0.897563	-3.72815	0.000211268	0.999979	-1.66284	0.000299009	37	6	157470150	+	ARID1B;ARID1B;ARID1B	NM_017519;NM_175863;NM_020732	Body;Body;Body	AT rich interactive domain 1B (SWI1-like)
cg26863308	0.00636706	0.0994854	3.72734	0.000211934	0.999979	-1.6658	0.000120729	37	11	119040090	+	NLRX1;NLRX1	NM_170722;NM_024618	5'UTR;5'UTR	NLR family member X1
cg05354989	-0.005434	0.113672	-3.71911	0.0002188	0.999979	-1.69581	-0.00129046	37	17	56429503	+	SUPT4H1;SUPT4H1	NM_003168;NM_003168	1stExon;5'UTR	suppressor of Ty 4 homolog 1 (S. cerevisiae)
cg18035136	-0.0111427	0.837757	-3.71556	0.000221854	0.999979	-1.70868	0.00142288	37	6	12717069	+	PHACTR1;PHACTR1;PHACTR1;PHACTR1	NM_001242648;NM_030948;NM_001242648;NM_030948	1stExon;1stExon;5'UTR;5'UTR	phosphatase and actin regulator 1
cg05482236	-0.00454078	0.893788	-3.71204	0.000224863	0.999979	-1.72152	0.0003646	37	10	8277481	-
cg02203581	0.0108104	0.150124	3.71156	0.000225314	0.999979	-1.72159	-0.000486807	37	19	4472029	+	HDGFRP2;HDGFRP2	NM_032631;NM_001001520	TSS200;TSS200	Hepatoma-derived growth factor-related protein 2 [Source:UniProtKB/Swiss-Prot;Acc:Q7Z4V5]

## Sheet: ADHD PRS DMPs
Supplementary Table S5C: Top 100 probes for PRS, with coviariates for age, sex, genomic PCs, smoking score, medication history, number of missing PRS genotypes
IlmnID	Estm.Coeff	AveExpr	t	P.Value	adj.P.Val	B	Genome_Build	CHR	MAPINFO	Strand	UCSC_RefGene_Name	UCSC_RefGene_Accession	UCSC_RefGene_Group	Description
cg15472673	-0.0125784	0.100028	-5.48773	6.70753e-08	0.0381176	6.64157	37	21	34915098	-	GART;SON;GART;SON;GART;GART;GART;GART	NM_001136005;NM_032195;NM_175085;NM_138927;NM_001136006;NM_001136005;NM_001136006;NM_000819	1stExon;TSS1500;TSS1500;TSS1500;1stExon;5'UTR;5'UTR;TSS1500	phosphoribosylglycinamide formyltransferase, phosphoribosylglycinamide synthetase, phosphoribosylaminoimidazole synthetase;SON DNA binding protein
cg05348870	0.0229255	0.821874	4.83099	1.84851e-06	0.308775	3.43479	37	19	6671045	+	TNFSF14;TNFSF14	NM_003807;NM_172014	TSS1500;TSS1500	tumor necrosis factor (ligand) superfamily, member 14
cg03391479	0.0151174	0.109978	4.82701	1.88403e-06	0.308775	3.41647	37	4	114901073	+	ARSJ	NM_024590	TSS200	arylsulfatase family, member J
cg03838680	0.0125723	0.0979014	4.79304	2.21502e-06	0.308775	3.2607	37	3	46887195	-
cg00428296	0.0151825	0.858711	4.73191	2.95691e-06	0.308775	2.98287	37	1	230513970	-	PGBD5	NM_024554	TSS1500	piggyBac transposable element derived 5
cg17233422	0.02449	0.748753	4.6734	3.8896e-06	0.308775	2.72249	37	3	66467994	+	LRIG1	NM_015541	Body	leucine-rich repeats and immunoglobulin-like domains 1
cg13011002	0.0091064	0.901901	4.64295	4.47724e-06	0.308775	2.58434	37	2	28837591	-	PLB1;PLB1	NM_001170585;NM_153021	Body;Body	phospholipase B1
cg04453792	0.0254317	0.661293	4.63334	4.68052e-06	0.308775	2.54172	37	16	23158863	-	USP31	NM_020718	Body	ubiquitin specific peptidase 31
cg12237140	0.0128431	0.869741	4.62219	4.92774e-06	0.308775	2.49233	37	19	47988486	-	KPTN	NM_007059	TSS1500	kaptin (actin binding protein)
cg16536664	-0.0116861	0.0964477	-4.59399	5.60966e-06	0.308775	2.36798	37	3	186288091	+	DNAJB11;TBCCD1;TBCCD1;TBCCD1;TBCCD1	NM_016306;NM_001134415;NM_001286749;NM_001286749;NM_001134415	TSS1500;1stExon;1stExon;5'UTR;5'UTR	DnaJ (Hsp40) homolog, subfamily B, member 11;TBCC domain containing 1
cg11425280	-0.012023	0.106679	-4.58015	5.97684e-06	0.308775	2.30718	37	12	104851172	+	CHST11	NM_018413	5'UTR	carbohydrate (chondroitin 4) sulfotransferase 11
cg26223996	0.0111789	0.900857	4.5351	7.33832e-06	0.347519	2.11047	37	15	74906395	-	CLK3;CLK3	NM_001130028;NM_003992	TSS1500;5'UTR	CDC-like kinase 3
cg25332391	0.0122467	0.851264	4.46836	9.9191e-06	0.418665	1.82214	37	5	31505476	+	DROSHA;DROSHA	NM_001100412;NM_013235	Body;Body	drosha, ribonuclease type III
cg02650825	-0.0310927	0.210245	-4.45953	1.03141e-05	0.418665	1.78452	37	15	68521146	+	CLN6	NM_017882	Body	ceroid-lipofuscinosis, neuronal 6, late infantile, variant
cg17635352	-0.0310348	0.752171	-4.41373	1.26484e-05	0.46038	1.58938	37	8	40686533	+	ZMAT4;ZMAT4	NM_024645;NM_001135731	5'UTR;5'UTR	zinc finger, matrin-type 4
cg14931683	0.0151793	0.861336	4.38207	1.45488e-05	0.46038	1.45559	37	17	35872880	-	DUSP14	NM_007026	Body	dual specificity phosphatase 14
cg17723475	-0.0363353	0.632141	-4.37108	1.52697e-05	0.46038	1.40938	37	3	81777381	-	GBE1	NM_000158	Body	glucan (1,4-alpha-), branching enzyme 1
cg27086014	-0.0270358	0.298422	-4.33963	1.7528e-05	0.46038	1.27766	37	19	52004992	-	SIGLEC12;SIGLEC12;SIGLEC12	NM_053003;NM_053003;NM_033329	1stExon;5'UTR;TSS1500	sialic acid binding Ig-like lectin 12 (gene/pseudogene)
cg05353869	0.198763	0.278847	4.32162	1.89612e-05	0.46038	1.20264	37	11	75139544	-	KLHL35	NM_001039548	Body	kelch-like family member 35
cg17424056	-0.00988769	0.0832493	-4.31794	1.92681e-05	0.46038	1.18732	37	11	46615413	+
cg22369786	-0.0418767	0.715377	-4.31676	1.93753e-05	0.46038	1.18217	37	13	80911626	-	SPRY2	NM_005842	Body	sprouty homolog 2 (Drosophila)
cg02736583	-0.0279129	0.429488	-4.31326	1.96642e-05	0.46038	1.1679	37	18	46369106	-	CTIF;CTIF	NM_014772;NM_001142397	Body;Body	CBP80/20-dependent translation initiation factor
cg14989962	0.0103579	0.877207	4.31308	1.968e-05	0.46038	1.16713	37	1	2085717	-	PRKCZ;PRKCZ;PRKCZ	NM_001033581;NM_001033582;NM_002744	Body;Body;Body	protein kinase C, zeta
cg09107710	0.0194935	0.786196	4.30684	2.02293e-05	0.46038	1.14166	37	6	32033307	+	TNXB	NM_019105	Body	tenascin XB
cg08016929	0.0257934	0.723018	4.29142	2.16203e-05	0.46038	1.07743	37	14	24897563	+	CBLN3	NM_001039771	Body	cerebellin 3 precursor
cg10315249	-0.0498932	0.229296	-4.28658	2.20777e-05	0.46038	1.05746	37	11	66235081	+	PELI3;PELI3	NM_145065;NM_001098510	5'UTR;5'UTR	pellino E3 ubiquitin protein ligase family member 3
cg01908819	0.0141393	0.879716	4.28067	2.2649e-05	0.46038	1.03309	37	15	88787086	-	NTRK3;NTRK3;NTRK3;NTRK3	NM_002530;NM_001243101;NM_001012338;NM_001007156	Body;Body;Body;Body	neurotrophic tyrosine kinase, receptor, type 3
cg12870332	0.0390333	0.517777	4.28032	2.26836e-05	0.46038	1.03164	37	10	126664580	+	ZRANB1	NM_017580	Body	zinc finger, RAN-binding domain containing 1
cg06246293	-0.0175474	0.13255	-4.24457	2.64696e-05	0.463633	0.886031	37	16	16092429	-	ABCC1	NM_004996	Body	ATP-binding cassette, sub-family C (CFTR/MRP), member 1
cg13141363	0.0105018	0.868706	4.24444	2.65162e-05	0.463633	0.892906	37	14	24765414	-	DHRS1;DHRS1	NM_001136050;NM_138452	Body;Body	dehydrogenase/reductase (SDR family) member 1
cg18862883	0.0258679	0.729409	4.24351	2.65807e-05	0.463633	0.880512	37	1	7728694	-	CAMTA1	NM_015215	Body	calmodulin binding transcription activator 1
cg19047513	-0.0479459	0.489153	-4.22952	2.82228e-05	0.463633	0.8234	37	16	77467195	-	ADAMTS18	NM_199355	Body	ADAM metallopeptidase with thrombospondin type 1 motif, 18
cg16644457	-0.018473	0.11219	-4.22783	2.84275e-05	0.463633	0.816518	37	11	22359480	-	SLC17A6	NM_020346	TSS200	solute carrier family 17 (vesicular glutamate transporter), member 6
cg18558015	0.0129187	0.856472	4.22304	2.90155e-05	0.463633	0.797017	37	1	181746906	+	CACNA1E;CACNA1E;CACNA1E	NM_000721;NM_001205293;NM_001205294	Body;Body;Body	calcium channel, voltage-dependent, R type, alpha 1E subunit
cg08094571	-0.0207547	0.338555	-4.22221	2.91186e-05	0.463633	0.793638	37	19	16682354	-	SLC35E1	NM_024881	Body	solute carrier family 35, member E1
cg21625631	0.00829377	0.883661	4.21057	3.06018e-05	0.463633	0.746327	37	7	129593858	-	UBE2H;UBE2H;UBE2H	NM_001202498;NM_182697;NM_003344	TSS1500;TSS1500;TSS1500	ubiquitin-conjugating enzyme E2H
cg26891574	-0.0117322	0.851983	-4.2069	3.10845e-05	0.463633	0.731423	37	1	56288471	+
cg06462874	-0.0429071	0.332719	-4.19383	3.28615e-05	0.463633	0.678499	37	17	7342585	-	FGF11	NM_004112	TSS200	fibroblast growth factor 11
cg01395111	-0.0113955	0.12137	-4.19295	3.29848e-05	0.463633	0.674935	37	5	122371727	-	PPIC	NM_000943	Body	peptidylprolyl isomerase C (cyclophilin C)
cg12635664	-0.0103997	0.0998859	-4.18905	3.35348e-05	0.463633	0.659197	37	10	71930586	+	SAR1A;SAR1A	NM_020150;NM_001142648	TSS1500;TSS1500	SAR1 homolog A (S. cerevisiae)
cg19730404	0.0161079	0.805438	4.18227	3.45146e-05	0.463633	0.631789	37	9	139361517	+	SEC16A;SEC16A;SEC16A;SEC16A	NM_014866;NM_001276418;NM_014866;NM_001276418	ExonBnd;ExonBnd;Body;Body	SEC16 homolog A (S. cerevisiae)
cg25665622	-0.0294432	0.413654	-4.18206	3.45453e-05	0.463633	0.630943	37	19	41037912	+	SPTBN4;SPTBN4	NM_025213;NM_020971	5'UTR;Body	spectrin, beta, non-erythrocytic 4
cg22302387	-0.0239455	0.73071	-4.17817	3.51187e-05	0.463633	0.615276	37	5	84408657	+
cg16428240	0.0151267	0.1082	4.17299	3.58975e-05	0.463633	0.594408	37	2	206949813	-	INO80D	NM_017759	5'UTR	INO80 complex subunit D
cg05486872	0.0411683	0.418012	4.13876	4.14718e-05	0.483348	0.457123	37	18	3066822	+	MYOM1;MYOM1	NM_019856;NM_003803	3'UTR;3'UTR	myomesin 1
cg17101358	-0.00430998	0.0493045	-4.13247	4.25811e-05	0.483348	0.432028	37	17	42422688	-	GRN;GRN	NM_002087;NM_002087	5'UTR;1stExon	granulin
cg18726079	0.0152255	0.819203	4.12722	4.353e-05	0.483348	0.411079	37	4	140834011	+	MAML3	NM_018717	Body	mastermind-like 3 (Drosophila)
cg20050194	0.0103727	0.863263	4.12362	4.41908e-05	0.483348	0.39676	37	10	116046732	+	VWA2	NM_198496	Body	von Willebrand factor A domain containing 2
cg26938580	-0.0172147	0.871466	-4.11283	4.62328e-05	0.483348	0.353833	37	18	73973916	-
cg11090582	-0.0246475	0.703744	-4.10942	4.68953e-05	0.483348	0.340315	37	14	38092845	-
cg08844562	-0.0416066	0.760282	-4.09695	4.93997e-05	0.483348	0.290892	37	20	59599794	+
cg17193921	-0.0130779	0.114805	-4.09693	4.94055e-05	0.483348	0.29078	37	22	50683583	+	TUBGCP6	NM_020461	TSS200	tubulin, gamma complex associated protein 6
cg24221947	-0.0117394	0.0756349	-4.09554	4.96919e-05	0.483348	0.285291	37	2	101436927	-	NPAS2	NM_002518	5'UTR	neuronal PAS domain protein 2
cg13888070	-0.0504668	0.444193	-4.0946	4.98868e-05	0.483348	0.281571	37	3	169684056	+	LOC100128164;SEC62;LOC100128164	NR_024409;NM_003262;NR_027622	Body;TSS1500;Body	;SEC62 homolog (S. cerevisiae)
cg00832327	-0.0203525	0.797235	-4.09292	5.02367e-05	0.483348	0.274935	37	21	22011447	-
cg04649794	0.00834929	0.901938	4.08771	5.13365e-05	0.483348	0.254367	37	2	240109541	-	HDAC4	NM_006037	Body	histone deacetylase 4
cg05573654	0.0430374	0.786966	4.08081	5.283e-05	0.483348	0.227137	37	5	1518179	-	LPCAT1	NM_024830	Body	lysophosphatidylcholine acyltransferase 1
cg23857862	0.00863848	0.887447	4.08054	5.28908e-05	0.483348	0.226045	37	8	49984468	-	C8orf22;C8orf22;C8orf22;C8orf22	NM_001007176;NM_001256598;NM_001256597;NM_001256596	TSS1500;TSS1500;TSS1500;5'UTR	chromosome 8 open reading frame 22
cg14070775	-0.0145935	0.853356	-4.07368	5.44177e-05	0.483348	0.199026	37	9	137648376	-	COL5A1	NM_000093	Body	collagen, type V, alpha 1
cg13596487	0.192172	0.240968	4.06431	5.65708e-05	0.483348	0.162194	37	4	108929991	-	HADH;HADH	NM_001184705;NM_005327	Body;Body	hydroxyacyl-CoA dehydrogenase
cg21916596	0.0167732	0.776181	4.06401	5.66599e-05	0.483348	0.160786	37	18	43352254	+
cg11336382	0.0807307	0.51777	4.06158	5.72153e-05	0.483348	0.151441	37	1	228658646	-
cg00695187	0.0190255	0.865253	4.06166	5.72344e-05	0.483348	0.152655	37	11	48032704	+	PTPRJ;PTPRJ	NM_001098503;NM_002843	Body;Body	protein tyrosine phosphatase, receptor type, J
cg07687739	-0.0345883	0.759415	-4.05586	5.85826e-05	0.483348	0.129031	37	17	31657944	+	ASIC2	NM_001094	Body	acid-sensing (proton-gated) ion channel 2
cg06399100	0.0227349	0.828222	4.0524	5.94264e-05	0.483348	0.115461	37	19	55992730	+	ZNF628	NM_033113	Body	zinc finger protein 628
cg24929966	0.00964108	0.901555	4.05206	5.95099e-05	0.483348	0.114128	37	1	10726865	+	CASZ1;CASZ1	NM_017766;NM_001079843	Body;Body	castor zinc finger 1
cg06329735	0.154646	0.404926	4.04723	6.07074e-05	0.483348	0.0952258	37	11	75139390	-	KLHL35	NM_001039548	Body	kelch-like family member 35
cg05503887	-0.0310595	0.712445	-4.03746	6.32234e-05	0.483348	0.05686	37	11	34641925	+	EHF	NM_012153	TSS1500	ets homologous factor
cg20608348	0.0224668	0.766962	4.03534	6.37543e-05	0.483348	0.0487714	37	4	1204225	-	LOC100130872	NR_024569	TSS1500
cg02187962	-0.0180537	0.803747	-4.0344	6.40011e-05	0.483348	0.0451073	37	13	76313798	+	LMO7;LMO7	NM_005358;NM_001306080	Body;Body	LIM domain 7
cg20908993	-0.00857498	0.0834966	-4.03393	6.41252e-05	0.483348	0.0432708	37	14	67826378	-	EIF2S1;ATP6V1D	NM_004094;NM_015994	TSS1500;1stExon	eukaryotic translation initiation factor 2, subunit 1 alpha, 35kDa;ATPase, H+ transporting, lysosomal 34kDa, V1 subunit D
cg12958963	0.013944	0.894884	4.02625	6.62261e-05	0.483348	0.0149332	37	7	73084208	+	VPS37D	NM_001077621	Body	vacuolar protein sorting 37 homolog D (S. cerevisiae)
cg09577932	0.00932832	0.87712	4.02391	6.68204e-05	0.483348	0.00422727	37	19	32975200	-	DPY19L3	NM_207325	3'UTR	dpy-19-like 3 (C. elegans)
cg26866885	0.00902397	0.881332	4.02007	6.7881e-05	0.483348	-0.0107045	37	12	133367243	+	GOLGA3;GOLGA3	NM_005895;NM_001172557	Body;Body	golgin A3
cg16871855	0.0370926	0.351906	4.01668	6.88325e-05	0.483348	-0.0239011	37	8	130970618	-	FAM49B;FAM49B	NR_046361;NR_046360	Body;Body	family with sequence similarity 49, member B
cg10002245	0.0122284	0.895092	4.01414	6.95759e-05	0.483348	-0.03391	37	5	172104172	-	NEURL1B;NEURL1B;NEURL1B	NM_001142651;NM_001308178;NM_001308177	Body;Body;Body	neuralized E3 ubiquitin protein ligase 1B
cg26286198	-0.0266037	0.774946	-4.0107	7.05397e-05	0.483348	-0.0471263	37	20	48812659	-
cg06011334	-0.0100245	0.0959847	-4.00586	7.19486e-05	0.483348	-0.0658707	37	6	73973128	+	KHDC1	NM_030568	TSS1500	KH homology domain containing 1
cg22051242	-0.0378724	0.749532	-4.00333	7.26973e-05	0.483348	-0.0756819	37	9	136393762	+
cg25274185	0.0209792	0.747264	4.0036	7.27363e-05	0.483348	-0.0713913	37	13	32611483	+	FRY	NM_023037	Body	furry homolog (Drosophila)
cg09695033	-0.0108064	0.0966775	-4.00301	7.27943e-05	0.483348	-0.076946	37	2	29337988	-	CLIP4	NM_024692	TSS1500	CAP-GLY domain containing linker protein family, member 4
cg01583468	0.00994283	0.860988	4.0024	7.2976e-05	0.483348	-0.0793079	37	6	99766688	+	FAXC	NM_032511	Body	failed axon connections homolog (Drosophila)
cg14717170	0.0178904	0.152616	4.0006	7.35144e-05	0.483348	-0.0862748	37	3	164914471	-	SLITRK3	NM_014926	TSS200	SLIT and NTRK-like family, member 3
cg16970843	0.0157588	0.821264	3.99643	7.47756e-05	0.483348	-0.102393	37	2	217678680	-
cg09575960	0.0134329	0.812892	3.99502	7.52056e-05	0.483348	-0.107827	37	6	52810814	+
cg16910767	-0.0146363	0.119376	-3.99424	7.54477e-05	0.483348	-0.110872	37	19	33166529	-	ANKRD27;RGS9BP;RGS9BP	NM_032139;NM_207391;NM_207391	TSS1500;1stExon;5'UTR	ankyrin repeat domain 27 (VPS9 domain);regulator of G protein signaling 9 binding protein
cg20856375	0.0112109	0.896371	3.98829	7.73e-05	0.483348	-0.133852	37	3	14190464	+	XPC;XPC;XPC;XPC	NM_004628;NR_027299;NR_027299;NM_004628	ExonBnd;ExonBnd;Body;Body	xeroderma pigmentosum, complementation group C
cg23381267	0.0142643	0.798083	3.98797	7.73988e-05	0.483348	-0.135062	37	14	88787370	+	KCNK10;KCNK10	NM_138317;NM_021161	Body;Body	potassium channel, subfamily K, member 10
cg08733250	0.0202677	0.768642	3.98696	7.77181e-05	0.483348	-0.138963	37	7	604141	-	PRKAR1B;PRKAR1B;PRKAR1B;PRKAR1B;PRKAR1B;PRKAR1B	NM_001164759;NM_001164762;NM_001164758;NM_001164760;NM_001164761;NM_002735	Body;Body;Body;Body;Body;Body	protein kinase, cAMP-dependent, regulatory, type I, beta
cg10370660	0.0148244	0.826298	3.98374	7.87706e-05	0.483348	-0.149952	37	9	13983811	+
cg04698349	0.00911296	0.884056	3.98262	7.91043e-05	0.483348	-0.15571	37	3	14691791	-	CCDC174	NM_016474	TSS1500	coiled-coil domain containing 174
cg13489127	0.0115597	0.838526	3.97869	8.03779e-05	0.483348	-0.170838	37	21	33781501	+
cg10103446	0.00864278	0.0684665	3.97757	8.07458e-05	0.483348	-0.175164	37	1	77685150	-	PIGK	NM_005482	TSS200	phosphatidylinositol glycan anchor biosynthesis, class K
cg23782413	0.01673	0.784139	3.96456	8.51236e-05	0.483348	-0.225163	37	21	43490288	+	UMODL1;UMODL1	NM_001004416;NM_173568	TSS1500;TSS1500	uromodulin-like 1
cg13213422	0.0111178	0.844104	3.96363	8.54481e-05	0.483348	-0.228765	37	16	23480438	+	GGA2	NM_015044	Body	golgi-associated, gamma adaptin ear containing, ARF binding protein 2
cg27430855	-0.0234555	0.159344	-3.95734	8.78137e-05	0.483348	-0.247165	37	9	32378657	+
cg08116775	-0.0378005	0.358349	-3.95326	8.91376e-05	0.483348	-0.268611	37	8	135726595	+	ZFAT	NM_020863	TSS1500	zinc finger and AT hook domain containing
cg14273822	-0.0164519	0.123833	-3.95017	9.02304e-05	0.483348	-0.280318	37	6	26271716	+	HIST1H3G;HIST1H2BI	NM_003534;NM_003525	TSS200;TSS1500	histone cluster 1, H3g;histone cluster 1, H2bi
cg17432459	0.00740553	0.916488	3.94718	9.13275e-05	0.483348	-0.291755	37	16	57405075	-	CX3CL1;CX3CL1	NM_001304392;NM_002996	TSS1500;TSS1500	chemokine (C-X3-C motif) ligand 1
cg25053907	-0.00776369	0.0634317	-3.94221	9.31772e-05	0.483348	-0.310731	37	4	492859	-	ZNF721;PIGG;PIGG;ZNF721	NM_133474;NM_017733;NM_001127178;NM_133474	5'UTR;TSS200;TSS200;1stExon	zinc finger protein 721;phosphatidylinositol glycan anchor biosynthesis, class G

## Sheet: ADHD PRS-by-sex DMPs
Supplementary Table S5D: Top 100 probes for PRS x Sex, with coviariates for age, sex, PRS, genomic PCs, smoking score, medication history, number of missing PRS genotypes
IlmnID	Estm.Coeff.PRSxSex	AveExpr.PRSxSex	t.PRSxSex	P.Value.PRSxSex	adj.P.Val.PRSxSex	B.PRSxSex	Genome_Build	CHR	MAPINFO	Strand	UCSC_RefGene_Name	UCSC_RefGene_Accession	UCSC_RefGene_Group	Description
cg20954180	0.0372233	0.854073	4.80571	2.08684e-06	0.547417	4.02236	37	3	54606265	+	CACNA2D3	NM_018398	Body	calcium channel, voltage-dependent, alpha 2/delta subunit 3
cg06174989	0.0773991	0.694435	4.77605	2.40247e-06	0.547417	3.88743	37	16	90114523	-	LOC100130015;LOC100130015	NR_027335;NR_027336	TSS1500;TSS1500
cg08911728	-0.0398937	0.821099	-4.73692	2.88986e-06	0.547417	3.71058	37	5	109189484	+	MAN2A1	NM_002372	Body	mannosidase, alpha, class 2A, member 1
cg22225943	0.0749407	0.254455	4.63985	4.5469e-06	0.64598	3.28686	37	11	2162536	-	IGF2AS;INS-IGF2;IGF2;IGF2AS;IGF2	NR_028044;NR_003512;NM_001007139;NR_028043;NM_001127598	Body;Body;5'UTR;Body;TSS200	;INS-IGF2 readthrough;insulin-like growth factor 2 (somatomedin A)
cg05407555	-0.0194166	0.908052	-4.4844	9.23049e-06	0.999958	2.60129	37	14	106320510	-
cg02505689	-0.0518844	0.154635	-4.3638	1.57732e-05	0.999958	2.09116	37	17	42785825	+	DBF4B;DBF4B	NM_145663;NM_025104	TSS200;TSS200	DBF4 homolog B (S. cerevisiae)
cg19226087	-0.0477748	0.75102	-4.33766	1.76875e-05	0.999958	1.98225	37	12	51430230	-
cg02441374	0.0313915	0.885537	4.33132	1.81842e-05	0.999958	1.95593	37	5	6752609	+	POLS	NM_006999	Body
cg03548212	-0.0255022	0.848817	-4.2505	2.58044e-05	0.999958	1.62356	37	15	34624649	-	SLC12A6;SLC12A6;SLC12A6;SLC12A6;SLC12A6	NM_001042497;NM_133647;NM_001042494;NM_001042495;NM_001042496	Body;Body;Body;Body;Body	solute carrier family 12 (potassium/chloride transporter), member 6
cg02790486	0.0260913	0.869542	4.22846	2.83617e-05	0.999958	1.53392	37	4	1794084	+	FGFR3;FGFR3;FGFR3	NM_000142;NM_022965;NM_001163213	TSS1500;TSS1500;TSS1500	fibroblast growth factor receptor 3
cg24943518	-0.0215836	0.879962	-4.18342	3.43594e-05	0.999958	1.35206	37	14	102059630	+
cg02333202	0.0184976	0.894513	4.17578	3.54897e-05	0.999958	1.32139	37	1	155239427	-	CLK2	NM_003993	Body	CDC-like kinase 2
cg27131834	0.0311193	0.892121	4.15588	3.86163e-05	0.999958	1.2424	37	12	117287038	-	RNFT2;RNFT2	NM_032814;NM_001109903	Body;Body	ring finger protein, transmembrane 2
cg04133293	-0.02745	0.833337	-4.15007	3.95593e-05	0.999958	1.21858	37	1	200863171	-	C1orf106;C1orf106	NM_001142569;NM_018265	TSS1500;Body	chromosome 1 open reading frame 106
cg18646987	-0.0869563	0.586646	-4.13989	4.12906e-05	0.999958	1.17803	37	19	37179253	+	ZNF567;LINC01534;LINC01534;ZNF567	NM_001300979;NR_110708;NR_110707;NM_152603	5'UTR;TSS1500;TSS1500;TSS1500	zinc finger protein 567;
cg15328265	-0.0314537	0.123568	-4.13955	4.13638e-05	0.999958	1.17775	37	3	169386197	+
cg17734137	-0.0326199	0.831164	-4.13487	4.22007e-05	0.999958	1.15821	37	20	58647209	+	C20orf197	NM_173644	3'UTR	chromosome 20 open reading frame 197
cg10395330	-0.0356669	0.799376	-4.13207	4.26683e-05	0.999958	1.14696	37	4	523927	-	PIGG;PIGG	NM_017733;NM_001127178	Body;Body	phosphatidylinositol glycan anchor biosynthesis, class G
cg20880890	-0.0171252	0.896769	-4.13195	4.26904e-05	0.999958	1.14647	37	17	80130809	-	CCDC57	NM_198082	Body	coiled-coil domain containing 57
cg14041438	-0.0262639	0.854222	-4.12411	4.42789e-05	0.999958	1.12159	37	6	144574043	-
cg11796345	-0.0210646	0.0934195	-4.11985	4.49104e-05	0.999958	1.0985	37	14	75469176	+	EIF2B2	NM_014239	TSS1500	eukaryotic translation initiation factor 2B, subunit 2 beta, 39kDa
cg00829400	-0.0403431	0.744537	-4.10378	4.80476e-05	0.999958	1.03486	37	3	179007273	+
cg02871121	0.0432907	0.807886	4.09419	4.99892e-05	0.999958	0.99715	37	2	232237275	+	ARMC9	NM_001271466	3'UTR	armadillo repeat containing 9
cg19444925	-0.0194241	0.885721	-4.07799	5.34711e-05	0.999958	0.933489	37	20	62507590	-	TPD52L2;TPD52L2;TPD52L2;TPD52L2;TPD52L2;TPD52L2	NM_199361;NM_199362;NM_199359;NM_199363;NM_199360;NM_003288	Body;Body;Body;Body;Body;Body	tumor protein D52-like 2
cg01109047	-0.0217509	0.873129	-4.07604	5.39052e-05	0.999958	0.925846	37	2	120979401	+	TMEM185B	NR_000034	Body	transmembrane protein 185B
cg17388689	-0.0278275	0.829788	-4.05497	5.88397e-05	0.999958	0.843127	37	13	107140685	-
cg05469591	0.051653	0.820357	4.03392	6.41495e-05	0.999958	0.761461	37	15	79580198	-	ANKRD34C	NM_001146341	5'UTR	ankyrin repeat domain 34C
cg01325331	0.0832167	0.572269	4.03275	6.44583e-05	0.999958	0.756927	37	5	82766619	+	VCAN;VCAN;VCAN;VCAN	NM_001164098;NM_001164097;NM_001126336;NM_004385	TSS1500;TSS1500;TSS1500;TSS1500	versican
cg21577836	0.0637424	0.111046	4.03015	6.51939e-05	0.999958	0.746647	37	1	175568710	-	TNR	NM_003285	5'UTR	tenascin R
cg06753816	-0.0462538	0.842125	-4.02626	6.62443e-05	0.999958	0.73196	37	10	73431820	+	CDH23;CDH23;CDH23	NM_001171931;NM_001171930;NM_022124	Body;Body;Body	cadherin-related 23
cg02655195	0.0833422	0.762238	3.99895	7.40336e-05	0.999958	0.626193	37	6	166511914	-
cg13509608	-0.0558662	0.217099	-3.98841	7.72862e-05	0.999958	0.585629	37	12	120631901	-	GCN1L1	NM_006836	Body	GCN1 general control of amino-acid synthesis 1-like 1 (yeast)
cg18482268	-0.0484975	0.179794	-3.98521	7.83e-05	0.999958	0.573337	37	5	145718965	+	POU4F3	NM_002700	Body	POU class 4 homeobox 3
cg24867289	-0.0318374	0.820106	-3.98181	7.94151e-05	0.999958	0.561231	37	2	44029478	-	DYNC2LI1;DYNC2LI1	NM_016008;NM_001193464	Body;Body	dynein, cytoplasmic 2, light intermediate chain 1
cg13077833	-0.0312732	0.822717	-3.97877	8.04294e-05	0.999958	0.548649	37	3	12180203	+	SYN2;SYN2	NM_003178;NM_133625	Body;Body	synapsin II
cg06531595	-0.0386636	0.790156	-3.96416	8.52882e-05	0.999958	0.492724	37	4	120439736	+	PDE5A;PDE5A;PDE5A	NM_001083;NM_033430;NM_033437	Body;Body;Body	phosphodiesterase 5A, cGMP-specific
cg01021271	-0.122854	0.527848	-3.96188	8.60819e-05	0.999958	0.483991	37	11	82268518	+
cg20261379	0.19878	0.714876	3.96162	8.61716e-05	0.999958	0.483009	37	17	19439098	+	SLC47A1	NM_018242	Body	solute carrier family 47 (multidrug and toxin extrusion), member 1
cg02213475	-0.0603386	0.181295	-3.94933	9.05647e-05	0.999958	0.436144	37	14	75536010	+	FAM164C;FAM164C	NM_001042430;NM_024643	TSS1500;TSS1500
cg04402562	-0.0331646	0.816163	-3.94728	9.13184e-05	0.999958	0.428334	37	9	27151710	+	TEK;TEK;TEK	NM_000459;NM_001290077;NM_001290078	Body;Body;Body	TEK tyrosine kinase, endothelial
cg16570256	-0.023033	0.864771	-3.93739	9.50337e-05	0.999958	0.390759	37	11	26997229	+
cg05059446	-0.0359382	0.873855	-3.93585	9.56266e-05	0.999958	0.3849	37	5	4625688	-
cg01092748	-0.0333458	0.818919	-3.92956	9.80779e-05	0.999958	0.361057	37	1	21437835	-	EIF4G3;EIF4G3;EIF4G3;EIF4G3;EIF4G3	NM_003760;NM_003760;NM_001198803;NM_001198802;NM_001198801	1stExon;5'UTR;5'UTR;5'UTR;5'UTR	eukaryotic translation initiation factor 4 gamma, 3
cg05860079	-0.0172405	0.889557	-3.9293	9.81814e-05	0.999958	0.360063	37	3	122234739	+	KPNA1;KPNA1	NM_002264;NR_026698	TSS1500;TSS1500	karyopherin alpha 1 (importin alpha 5)
cg06235390	-0.0465628	0.113641	-3.92337	0.000100613	0.999958	0.346977	37	4	39449053	+	KLB	NM_175737	Body	klotho beta
cg06439293	-0.0329763	0.133939	-3.91652	0.000103356	0.999958	0.311695	37	9	93956212	+
cg02206867	-0.0241393	0.106978	-3.91202	0.000105239	0.999958	0.294694	37	16	30968612	+	SETD1A	NM_014712	TSS200	SET domain containing 1A
cg26049693	0.027872	0.789255	3.91086	0.000105727	0.999958	0.290339	37	14	101922129	+
cg11969502	-0.0604286	0.792775	-3.90429	0.000108546	0.999958	0.26557	37	22	41929707	+	POLR3H;POLR3H;POLR3H;POLR3H;POLR3H	NM_001018052;NM_001018050;NM_001282885;NM_001282884;NM_138338	Body;Body;Body;Body;Body	polymerase (RNA) III (DNA directed) polypeptide H (22.9kD)
cg20723705	-0.0262688	0.843742	-3.89765	0.000111565	0.999958	0.24079	37	11	122118676	+
cg03802402	-0.0455218	0.77258	-3.88987	0.000114987	0.999958	0.211318	37	8	17863561	-	PCM1	NM_006197	Body	pericentriolar material 1
cg22600832	0.0345092	0.875473	3.88549	0.000117047	0.999958	0.194708	37	15	89746837	-
cg03229959	-0.0375671	0.135093	-3.87771	0.000120729	0.999958	0.165705	37	8	38089560	-	DDHD2;DDHD2;DDHD2;DDHD2	NM_001164232;NM_001164232;NM_015214;NM_001164234	5'UTR;1stExon;5'UTR;5'UTR	DDHD domain containing 2
cg08003225	-0.0631468	0.696991	-3.86986	0.000124521	0.999958	0.136381	37	3	124186888	+	KALRN;KALRN	NM_003947;NM_001024660	Body;Body	kalirin, RhoGEF kinase
cg27436717	-0.0472297	0.758127	-3.86769	0.000125596	0.999958	0.1283	37	16	83317906	+	CDH13;CDH13;CDH13;CDH13	NM_001220490;NM_001257;NM_001220489;NM_001220488	5'UTR;Body;Body;Body	cadherin 13
cg21237535	-0.0990864	0.271636	-3.86618	0.000126353	0.999958	0.12265	37	22	37100051	-	CACNG2	NM_006078	TSS1500	calcium channel, voltage-dependent, gamma subunit 2
cg02902423	-0.0264613	0.88403	-3.86562	0.00012667	0.999958	0.121528	37	4	6335372	-	PPP2R2C;PPP2R2C;PPP2R2C;PPP2R2C;PPP2R2C	NM_181876;NM_001206996;NM_020416;NM_001206995;NM_001206994	Body;Body;Body;Body;Body	protein phosphatase 2, regulatory subunit B, gamma
cg01884968	-0.0332685	0.874022	-3.86491	0.000126993	0.999958	0.117896	37	19	14554445	-	PKN1;PKN1;PKN1;PKN1	NM_002741;NM_213560;NM_213560;NM_002741	ExonBnd;ExonBnd;Body;Body	protein kinase N1
cg15905656	-0.0201214	0.853025	-3.8626	0.000128158	0.999958	0.109314	37	17	8584536	-
cg15971010	-0.0557464	0.123097	-3.86023	0.00012937	0.999958	0.100458	37	17	19436900	-	SLC47A1	NM_018242	TSS1500	solute carrier family 47 (multidrug and toxin extrusion), member 1
cg26657768	-0.022818	0.856406	-3.858	0.000130518	0.999958	0.0921521	37	20	42271225	-	IFT52;IFT52;IFT52	NM_001303459;NM_016004;NM_001303458	Body;Body;Body	intraflagellar transport 52 homolog (Chlamydomonas)
cg11100932	-0.0267458	0.885209	-3.85731	0.000130913	0.999958	0.0905485	37	3	160879500	+
cg26017091	-0.0355073	0.905371	-3.85495	0.00013214	0.999958	0.0813019	37	3	126748781	+	PLXNA1	NM_032242	Body	plexin A1
cg25013378	-0.0784254	0.641184	-3.85077	0.000134308	0.999958	0.0652447	37	19	1569576	+
cg07639650	0.0192562	0.0949917	3.84909	0.000135204	0.999958	0.0589928	37	1	113051090	+	WNT2B;WNT2B	NM_004185;NM_024494	Body;TSS1500	wingless-type MMTV integration site family, member 2B
cg03416665	0.0383891	0.15551	3.84484	0.000137495	0.999958	0.0432051	37	4	95373403	-	PDLIM5;PDLIM5;PDLIM5;PDLIM5;PDLIM5	NM_001011515;NR_024179;NM_001011513;NM_001011516;NM_006457	5'UTR;Body;5'UTR;5'UTR;5'UTR	PDZ and LIM domain 5
cg05178576	-0.0102226	0.0442547	-3.84462	0.000137616	0.999958	0.0423746	37	16	77468486	+	ADAMTS18	NM_199355	Body	ADAM metallopeptidase with thrombospondin type 1 motif, 18
cg22247282	0.0351122	0.105753	3.84166	0.000139233	0.999958	0.0313971	37	11	67797886	+	NDUFS8	NM_002496	TSS1500	NADH dehydrogenase (ubiquinone) Fe-S protein 8, 23kDa (NADH-coenzyme Q reductase)
cg12176441	-0.0154364	0.900417	-3.83641	0.000142147	0.999958	0.0119319	37	20	43580602	+	TOMM34	NM_006809	Body	translocase of outer mitochondrial membrane 34
cg04710526	0.0531971	0.577746	3.83184	0.000144733	0.999958	-0.00500385	37	12	835793	+
cg13349671	-0.0530642	0.18633	-3.83028	0.000145742	0.999958	-0.00727529	37	12	120105332	+	PRKAB1	NM_006253	TSS1500	protein kinase, AMP-activated, beta 1 non-catalytic subunit
cg24159247	0.0158781	0.0673638	3.8229	0.000149953	0.999958	-0.0369676	37	3	4575483	+	ITPR1;ITPR1;ITPR1	NM_002222;NM_001099952;NM_001168272	Body;Body;Body	inositol 1,4,5-trisphosphate receptor, type 1
cg12997282	-0.0168124	0.884524	-3.817	0.00015347	0.999958	-0.0599669	37	17	43050496	+
cg06522233	-0.0289692	0.819946	-3.80765	0.000159162	0.999958	-0.0942589	37	22	19195957	+	CLTCL1;CLTCL1	NM_007098;NM_001835	Body;Body	clathrin, heavy chain-like 1
cg14929320	-0.0528115	0.718504	-3.79971	0.000164231	0.999958	-0.123461	37	15	72858667	-	ARIH1	NM_005744	Body	ariadne RBR E3 ubiquitin protein ligase 1
cg22276271	-0.0197593	0.0784033	-3.79807	0.000165245	0.999958	-0.129467	37	11	120207748	+	ARHGEF12	NM_015313	TSS200	Rho guanine nucleotide exchange factor (GEF) 12
cg11498740	-0.0306932	0.130655	-3.79795	0.000165369	0.999958	-0.129928	37	14	93650664	+	MOAP1;C14orf109;C14orf109	NM_022151;NM_001098621;NM_015676	5'UTR;TSS1500;TSS1500	modulator of apoptosis 1;
cg21699158	0.0211544	0.0692813	3.79772	0.000165471	0.999958	-0.130752	37	2	85361465	-	TCF7L1	NM_031283	Body	transcription factor 7-like 1 (T-cell specific, HMG-box)
cg02547390	-0.0229401	0.875301	-3.78958	0.000170822	0.999958	-0.160622	37	22	38678385	-
cg22941685	-0.0211132	0.87353	-3.78025	0.00017715	0.999958	-0.19475	37	8	125544429	-	TATDN1;TATDN1;TATDN1	NR_027427;NM_032026;NM_001146160	Body;Body;5'UTR	TatD DNase domain containing 1
cg18134437	-0.107723	0.777039	-3.77741	0.000179118	0.999958	-0.205112	37	7	158054555	-	PTPRN2;PTPRN2;PTPRN2;PTPRN2;PTPRN2	NM_001308268;NM_002847;NM_130843;NM_130842;NM_001308267	Body;Body;Body;Body;Body	protein tyrosine phosphatase, receptor type, N polypeptide 2
cg22563785	0.0542298	0.751229	3.77603	0.000180087	0.999958	-0.210177	37	5	179006403	-	RUFY1;RUFY1;RUFY1	NM_001040451;NM_001040452;NM_025158	Body;Body;Body	RUN and FYVE domain containing 1
cg25803041	-0.0620212	0.696508	-3.76898	0.000185092	0.999958	-0.235888	37	13	26084797	-	ATP8A2	NM_016529	Body	ATPase, aminophospholipid transporter, class I, type 8A, member 2
cg22160612	-0.115445	0.47933	-3.76449	0.000188347	0.999958	-0.252237	37	22	45705042	+	FAM118A;FAM118A	NM_017911;NM_001104595	TSS1500;TSS200	family with sequence similarity 118, member A
cg19134233	0.0408919	0.790553	3.76376	0.000188926	0.999958	-0.253421	37	6	56578373	+	RNU6-71P;DST;DST;DST	NR_046940;NM_183380;NM_001144770;NM_001144769	Body;Body;Body;Body	RNA, U6 small nuclear 71, pseudogene;dystonin
cg20654385	-0.0318164	0.796361	-3.76334	0.000189234	0.999958	-0.255407	37	4	170407921	-	NEK1;NEK1;NEK1;NEK1;NEK1	NM_012224;NM_001199400;NM_001199398;NM_001199397;NM_001199399	Body;Body;Body;Body;Body	NIMA-related kinase 1
cg03663715	-0.0267095	0.115461	-3.76027	0.000191456	0.999958	-0.267587	37	5	72744904	+	FOXD1	NM_004472	TSS1500	forkhead box D1
cg07122553	0.0575276	0.718003	3.7572	0.000193748	0.999958	-0.278746	37	6	32020425	-	TNXB	NM_019105	Body	tenascin XB
cg04518808	0.0355193	0.149929	3.74657	0.000201887	0.999958	-0.317318	37	19	54384822	+	PRKCG	NM_002739	TSS1500	protein kinase C, gamma
cg16751754	-0.0247337	0.870032	-3.74655	0.000201953	0.999958	-0.317568	37	21	42801063	+	MX1;MX1	NM_002462;NM_001144925	5'UTR;5'UTR	myxovirus (influenza virus) resistance 1, interferon-inducible protein p78 (mouse)
cg26533221	0.051603	0.165869	3.74221	0.000205317	0.999958	-0.333108	37	8	8147144	+
cg05316290	-0.0558825	0.827577	-3.73513	0.000211005	0.999958	-0.358714	37	9	72036933	+
cg02600150	-0.0185186	0.880178	-3.72869	0.000216311	0.999958	-0.381983	37	18	9100547	+
cg00394712	-0.0915353	0.27137	-3.72763	0.000217196	0.999958	-0.385809	37	1	145589534	+	NUDT17	NM_001012758	TSS200	nudix (nucleoside diphosphate linked moiety X)-type motif 17
cg19807968	-0.0474487	0.701463	-3.727	0.000217829	0.999958	-0.388391	37	8	17396139	-	SLC7A2;SLC7A2;SLC7A2	NM_001164771;NM_003046;NM_001008539	TSS200;TSS200;5'UTR	solute carrier family 7 (cationic amino acid transporter, y+ system), member 2
cg11706366	0.0629513	0.128442	3.72249	0.00022153	0.999958	-0.404314	37	22	44420666	+	PARVB;PARVB	NM_001003828;NM_013327	Body;Body	parvin, beta
cg02033258	-0.0109244	0.0508434	-3.71959	0.000224014	0.999958	-0.414756	37	5	131593261	-	PDLIM4;PDLIM4	NM_001131027;NM_003687	TSS200;TSS200	PDZ and LIM domain 4
cg15018486	0.0218991	0.891166	3.71763	0.000225707	0.999958	-0.421809	37	7	1477191	+	MICALL2	NM_182924	Body	MICAL-like 2
cg26977944	0.0693289	0.746984	3.71422	0.000228687	0.999958	-0.434093	37	16	50442078	+
cg21211317	0.0387758	0.217713	3.71417	0.000228732	0.999958	-0.434275	37	16	627044	-	PIGQ;PIGQ	NM_004204;NM_148920	Body;Body	phosphatidylinositol glycan anchor biosynthesis, class Q
