# Supplementary material for: Large epigenome-wide association study of childhood ADHD identifies peripheral DNA methylation associated with disease and polygenic risk burden
Source: Transl Psychiatry. 2020 Jan 21;10:8. doi: 10.1038/s41398-020-0710-4 (PMC7026179; doi:10.1038/s41398-020-0710-4)
Supplement: Supplementary file 3 — Supplemental Table S6 [file 41398_2020_710_MOESM3_ESM.xlsx]

## Sheet: ADHD-by-sex Interaction Model
IlmnID	Estm.Coeff.SexInteract	P.Value.SexInteract	Estm.Coeff.Males	P.Value.Males	Estm.Coeff.Females	P.Value.Females	Chrom	Position	Strand	UCSC_RefGene_Name	UCSC_RefGene_Accession	UCSC_RefGene_Group
cg26975193	-0.00591409	7.50927e-06	-0.00216986	0.018492	0.00352058	0.00597572	7	158824399	-	VIPR2	NM_003382	Body
cg20998127	-0.00608227	0.000458907	-0.00511627	3.995e-05	0.0014263	0.384456	7	158859224	-	VIPR2	NM_003382	Body
cg03642066	-0.00803724	0.00351478	-0.000497738	0.793881	0.00765085	0.00418265	7	158853865	-	VIPR2	NM_003382	Body
cg02870147	-0.00739321	0.00389926	-0.00490945	0.00706862	0.00068604	0.775478	2	1983518	+	MYT1L	NM_015025	Body
cg09314135	-0.0034143	0.00571491	-0.00225572	0.0104486	0.00262965	0.0246003	7	158851569	+	VIPR2	NM_003382	Body
cg00287713	-0.0040005	0.00828817	-0.00156502	0.148685	0.00259976	0.0726533	2	1842182	+	MYT1L	NM_015025	Body
cg16089280	-0.00681814	0.00843169	-0.00603554	0.000781604	0.00138	0.588577	2	1940216	-	MYT1L;MYT1L	NM_001303052;NM_015025	Body;Body
cg00445737	0.00328555	0.0129004	0.00189169	0.0500406	-0.000600028	0.614061	7	158928597	+	VIPR2;VIPR2;VIPR2	NR_130758;NM_001304522;NM_003382	Body;Body;Body
cg25544525	-0.00510485	0.0133842	-0.00253411	0.0881177	0.00318498	0.099613	2	1891523	-	MYT1L;MYT1L	NM_001303052;NM_015025	Body;Body
cg18349835	0.00183476	0.0296468	0.000496199	0.411789	-0.00198354	0.0151164	7	158937107	+	VIPR2	NM_003382	Body
cg02172283	0.00739418	0.0310034	0.00335573	0.15685	-0.000119257	0.97207	7	158889977	+	VIPR2;VIPR2;VIPR2;VIPR2	NM_001308259;NR_130758;NM_001304522;NM_003382	TSS200;Body;Body;Body
cg26606257	0.0046992	0.0356321	-0.000243344	0.874894	-0.00631482	0.00496957	2	1879380	+	MYT1L	NM_015025	Body
cg01889485	-0.00491076	0.0377279	0.00100525	0.548298	0.00654769	0.00392485	2	2233529	+	MYT1L;MYT1L	NM_001303052;NM_015025	5'UTR;5'UTR
cg00913032	0.011648	0.0409532	0.00811389	0.0503093	-0.00291655	0.56555	2	2328447	+	MYT1L;LOC730811	NM_015025;NR_024468	5'UTR;Body
cg02304095	-0.0140198	0.0417889	-0.00913414	0.0626576	0.00497401	0.447545	2	2328709	+	MYT1L;LOC730811	NM_015025;NR_024468	5'UTR;Body
cg20830514	-0.00865047	0.0439135	-0.00975111	0.000876165	0.00428979	0.328287	7	158936538	-	VIPR2	NM_003382	Body
cg06022902	-0.00603456	0.0458125	-0.00371157	0.0708101	0.00205031	0.509059	2	1821361	+	MYT1L	NM_015025	Body
cg26123647	-0.00715306	0.0514717	-0.00325011	0.220523	0.00292421	0.388928	2	2195399	+	MYT1L	NM_015025	5'UTR
cg04525189	0.00561556	0.051754	-0.000249727	0.902325	-0.0064684	0.0164358	7	158936508	-	VIPR2	NM_003382	Body
cg10956605	0.00623634	0.0665703	0.0012438	0.618233	-0.00575348	0.0567745	7	158824504	+	VIPR2;VIPR2;VIPR2;VIPR2;VIPR2;VIPR2;VIPR2	NM_001304522;NM_003382;NM_001308259;NR_130758;NM_001308259;NM_001304522;NM_003382	ExonBnd;ExonBnd;ExonBnd;Body;Body;Body;Body
cg07834170	0.0066088	0.0666684	0.00425171	0.102754	-0.000752211	0.814928	2	1933181	-	MYT1L	NM_015025	Body
cg15344442	-0.00406632	0.0705399	-0.00191623	0.212239	0.00311428	0.16504	2	2275782	+	MYT1L;MYT1L	NM_001303052;NM_015025	5'UTR;5'UTR
cg14232874	0.00448308	0.0759205	0.00202422	0.241969	0.000218028	0.93143	2	2189218	-	MYT1L	NM_015025	5'UTR
cg10506179	-0.00416844	0.0903411	-0.000330174	0.855322	0.00612978	0.00494838	7	158884943	+	VIPR2;VIPR2;VIPR2;VIPR2	NR_130758;NM_001308259;NM_001304522;NM_003382	Body;Body;Body;Body
cg05995064	-0.00476548	0.114953	-0.00301293	0.15692	0.00181429	0.536386	7	158844757	-	VIPR2;VIPR2;VIPR2;VIPR2	NR_130758;NM_001308259;NM_001304522;NM_003382	Body;Body;Body;Body
cg13687935	0.00220484	0.117781	-9.4292e-05	0.920846	-0.00217698	0.141075	2	1895961	-	MYT1L	NM_015025	Body
cg17217017	0.00414509	0.120121	0.0027052	0.14005	-0.00147638	0.584422	7	158828449	-	VIPR2	NM_003382	Body
cg07855242	0.0114946	0.149556	0.00451532	0.411187	0.00279294	0.725545	2	1841068	+	MYT1L	NM_015025	Body
cg13219604	-0.00230764	0.157355	-0.000215409	0.849099	0.00152956	0.333859	7	158828199	-	VIPR2	NM_003382	Body
cg04866467	0.00394228	0.160103	0.00279979	0.160797	-0.00334501	0.216062	2	1917528	-	MYT1L;MYT1L	NM_001303052;NM_015025	Body;Body
cg08485546	0.00353338	0.16028	0.00423875	0.0219762	-0.000652858	0.768248	2	2001389	+	MYT1L;MYT1L	NM_001303052;NM_015025	5'UTR;5'UTR
cg06760904	-0.0047331	0.176834	-0.00393261	0.098896	0.000357201	0.920851	2	1827764	-	MYT1L	NM_015025	Body
cg08805806	-0.00804998	0.178311	-0.00214447	0.602359	0.00257332	0.670688	2	2274874	+	MYT1L;MYT1L	NM_001303052;NM_015025	5'UTR;5'UTR
cg08847550	-0.00223679	0.183691	0.000305558	0.793161	0.0015577	0.349978	2	1799699	+	MYT1L;MYT1L	NM_001303052;NM_015025	Body;Body
cg24769931	-0.00155991	0.187436	-0.0014136	0.0907235	0.00144913	0.203584	2	1851875	-	MYT1L;MYT1L	NM_001303052;NM_015025	Body;Body
cg05580864	-0.0025542	0.196478	-0.000619884	0.662891	0.00151021	0.419207	7	158858173	+	VIPR2	NM_003382	Body
cg16215071	-0.00166595	0.198529	-3.99256e-06	0.996649	0.001856	0.113955	7	158857749	+	VIPR2	NM_003382	Body
cg10984450	0.00194889	0.20348	0.00199988	0.0558987	0.00088278	0.580381	2	1793057	-	MYT1L;MYT1L	NM_001303052;NM_015025	3'UTR;3'UTR
cg09022325	-0.00539287	0.204539	-0.000901624	0.759627	0.00591454	0.164706	2	1796228	-	MYT1L	NM_015025	Body
cg21135516	-0.00260984	0.204972	-0.0022762	0.0971476	-0.00020932	0.923762	2	1879820	-	MYT1L	NM_015025	Body
cg27657368	-0.00414921	0.205039	-0.000791114	0.730039	0.00506068	0.11214	2	1823442	-	MYT1L;MYT1L	NM_001303052;NM_015025	Body;Body
cg09334699	-0.00385469	0.209026	-0.00070278	0.751537	0.00104227	0.709622	2	2193511	-	MYT1L	NM_015025	5'UTR
cg09909417	-0.00108209	0.210323	-0.000714773	0.235297	-0.000103303	0.905994	7	158934031	-	VIPR2	NM_003382	Body
cg08213774	-0.00693198	0.212313	0.00160578	0.686347	0.00901686	0.0860161	2	2335909	+	MYT1L;MYT1L	NM_001303052;NM_015025	TSS1500;TSS1500
cg24303559	-0.00831147	0.212983	-0.00347067	0.473176	0.00183234	0.763113	2	2335769	+	MYT1L	NM_015025	TSS1500
cg02288825	-0.002524	0.215426	-0.000561833	0.688084	0.00271863	0.187382	2	2193579	-	MYT1L	NM_015025	5'UTR
cg01662301	-0.00573289	0.223412	0.00228161	0.496184	0.00847058	0.0553336	2	1841400	-	MYT1L;MYT1L	NM_001303052;NM_015025	Body;Body
cg20848785	-0.00102441	0.225695	-0.000419558	0.472376	0.000998352	0.25143	7	158886401	-	VIPR2	NM_003382	Body
cg10109486	-0.00392849	0.227049	-0.00282886	0.221562	0.00459033	0.137683	2	2334985	+	MYT1L;MYT1L;MYT1L;MYT1L	NM_001303052;NM_015025;NM_001303052;NM_015025	1stExon;1stExon;5'UTR;5'UTR
cg13831106	-0.00218377	0.237136	-0.00299648	0.0210581	-5.79888e-05	0.974435	2	2119853	+	MYT1L	NM_015025	5'UTR
cg05974816	0.00346613	0.23855	0.00487264	0.0155175	0.00459177	0.122942	2	1858740	-	MYT1L	NM_015025	Body
cg06018197	-0.00226367	0.24248	0.000318072	0.813501	0.001883	0.328608	2	1944656	-	MYT1L;MYT1L	NM_001303052;NM_015025	Body;Body
cg16188379	0.00506426	0.245975	0.00558954	0.0711606	0.000350908	0.932964	2	2295586	+	MYT1L	NM_015025	5'UTR
cg05100067	0.00849085	0.255142	0.0089305	0.0900833	0.00179863	0.805164	2	2295969	-	MYT1L	NM_015025	5'UTR
cg22332818	0.00564251	0.257654	0.00912382	0.0146071	0.00179747	0.676622	2	1904715	-	MYT1L;MYT1L	NM_001303052;NM_015025	Body;Body
cg00545469	-0.00265676	0.258756	-0.00104247	0.525	-0.000663398	0.775397	7	158885581	-	VIPR2	NM_003382	Body
cg14328535	0.00174222	0.283503	5.50915e-06	0.996374	-0.00153703	0.279089	2	1891067	+	MYT1L	NM_015025	Body
cg00158539	-0.0148145	0.283587	-0.00210082	0.827429	-0.00216579	0.871005	2	1859035	-	MYT1L	NM_015025	Body
cg20391058	-0.0023862	0.29379	0.000304856	0.848375	0.00132882	0.552742	2	2295451	-	MYT1L	NM_015025	5'UTR
cg14129053	0.00232617	0.307657	0.00163226	0.322655	-0.000207545	0.920873	2	1895732	-	MYT1L	NM_015025	Body
cg21463709	-0.00407037	0.308089	-0.00192845	0.517218	0.000764392	0.821053	2	2124815	+	MYT1L	NM_015025	5'UTR
cg02065293	0.00289965	0.311152	0.000401535	0.837964	-0.000637911	0.825161	2	1928480	-	MYT1L	NM_015025	Body
cg02089013	-0.00543968	0.314959	0.00222304	0.55167	0.00762898	0.161045	2	1872620	-	MYT1L;MYT1L	NM_001303052;NM_015025	Body;Body
cg03878061	0.00190009	0.319467	0.00243945	0.081419	0.000241142	0.8894	2	1978207	-	MYT1L;MYT1L	NM_001303052;NM_015025	Body;Body
cg12849224	-0.00304933	0.3222	-0.00519191	0.0136148	-0.000656868	0.832022	2	1940991	+	MYT1L	NM_015025	Body
cg20866759	0.00292378	0.322242	0.00507414	0.0153842	0.00341119	0.227432	2	1839574	+	MYT1L;MYT1L	NM_001303052;NM_015025	Body;Body
cg02542953	-0.00349615	0.326921	-0.00388801	0.113576	0.00176284	0.625274	2	1821733	+	MYT1L	NM_015025	Body
cg23475755	0.00214844	0.327435	-0.000123982	0.93587	-0.00108254	0.613986	2	1802847	-	MYT1L	NM_015025	Body
cg20256649	0.00268438	0.332719	0.00285531	0.146039	-0.000304023	0.910355	2	1941523	-	MYT1L	NM_015025	Body
cg22350910	0.00402964	0.337127	0.00134503	0.665993	0.00114911	0.755036	2	2335761	+	MYT1L	NM_015025	TSS1500
cg02589604	0.00191706	0.339927	-0.000300347	0.833463	-0.00441447	0.0198723	2	1997887	+	MYT1L	NM_015025	5'UTR
cg09446465	0.00134162	0.344258	0.000189083	0.848175	-0.00141896	0.315378	2	1842860	-	MYT1L	NM_015025	Body
cg25899922	-0.00263	0.347854	-0.000783998	0.695736	0.00266758	0.312501	7	158934015	-	VIPR2	NM_003382	Body
cg09123677	0.00130862	0.351199	0.00225527	0.0257205	0.000403028	0.758291	2	1929925	-	MYT1L;MYT1L	NM_001303052;NM_015025	Body;Body
cg06552160	-0.00395676	0.352302	-0.00738529	0.0156213	-0.00163973	0.680869	2	1926724	-	MYT1L	NM_015025	Body
cg15652683	-0.00221893	0.35932	-0.000282866	0.870262	0.00266399	0.237114	7	158858862	-	VIPR2	NM_003382	Body
cg00067742	-0.00238044	0.364842	-0.00132852	0.47656	0.00250337	0.314577	2	1926888	-	MYT1L	NM_015025	Body
cg21862353	-0.0180135	0.375261	0.00545213	0.688953	0.028365	0.17469	2	1801628	-	MYT1L	NM_015025	Body
cg23861841	0.00315138	0.390879	0.00323695	0.191121	0.00215358	0.559695	2	1820433	+	MYT1L	NM_015025	Body
cg12949162	-0.00276654	0.392516	-0.00285749	0.22391	0.000124075	0.966589	2	1911100	+	MYT1L;MYT1L	NM_001303052;NM_015025	Body;Body
cg11109720	0.00405485	0.395511	0.000284949	0.933019	-0.000384126	0.931254	2	1914019	-	MYT1L;MYT1L;MYT1L;MYT1L	NM_001303052;NM_015025;NM_001303052;NM_015025	ExonBnd;ExonBnd;Body;Body
cg04258102	-0.00108804	0.399073	-0.000279505	0.767471	0.00101941	0.385962	2	1879444	-	MYT1L	NM_015025	Body
cg05086444	0.00775634	0.3992	-0.00169463	0.797363	-0.00566404	0.503604	7	158854447	-	VIPR2	NM_003382	Body
cg03431571	-0.00361764	0.404578	-0.00241744	0.433295	-0.00113788	0.784349	7	158910166	-	VIPR2;VIPR2;VIPR2	NR_130758;NM_001304522;NM_003382	Body;Body;Body
cg01144650	0.005944	0.406493	-0.000436305	0.930131	-0.0164158	0.0181963	2	2332820	+	MYT1L;MYT1L	NM_001303052;NM_015025	5'UTR;5'UTR
cg03976877	-0.00105496	0.411276	-7.40916e-05	0.936193	0.00205001	0.0852338	7	158937610	+	VIPR2;VIPR2	NM_003382;NM_003382	1stExon;5'UTR
cg04768315	-0.000847499	0.412458	-0.000268546	0.725388	0.00044519	0.631848	2	1898518	-	MYT1L	NM_015025	Body
cg22751848	-0.00454004	0.417712	-0.000908647	0.810888	0.00490063	0.392291	7	158858057	+	VIPR2	NM_003382	Body
cg03701623	0.00164141	0.428927	0.00135866	0.342178	0.00313643	0.130905	2	1928442	-	MYT1L	NM_015025	Body
cg19814400	0.000856591	0.441041	0.00079341	0.305084	0.000970918	0.390127	7	158936632	+	VIPR2	NM_003382	Body
cg26671132	-0.0024258	0.442181	0.000956423	0.667164	0.00426121	0.162102	2	1834143	+	MYT1L;MYT1L	NM_001303052;NM_015025	Body;Body
cg09989692	-0.00196778	0.447184	-0.00146841	0.419903	0.00220531	0.379562	2	1984549	-	MYT1L;MYT1L	NM_001303052;NM_015025	5'UTR;5'UTR
cg21069434	0.00334747	0.447909	-0.000713919	0.813676	-0.00332721	0.454597	2	2192072	+	MYT1L	NM_015025	5'UTR
cg12655921	0.0011192	0.449781	0.000740678	0.48696	-0.000766029	0.587012	2	2019937	+	MYT1L	NM_015025	5'UTR
cg06662225	0.00361649	0.449994	0.00297071	0.380908	0.000775418	0.864346	2	2335763	+	MYT1L;MYT1L	NM_001303052;NM_015025	TSS1500;TSS1500
cg08890080	0.00166547	0.45046	0.000544466	0.703162	-0.0026054	0.277904	2	1863232	+	MYT1L;MYT1L	NM_001303052;NM_015025	Body;Body
cg00660433	-0.00430243	0.459065	0.000217648	0.958984	0.0104607	0.0462026	2	1976417	-	MYT1L;MYT1L	NM_001303052;NM_015025	Body;Body
cg03295175	-0.000724507	0.461252	0.000593364	0.403351	0.000765795	0.407411	2	2099230	+	MYT1L;MYT1L	NM_001303052;NM_015025	5'UTR;5'UTR
cg03205046	0.00123302	0.462999	0.000972521	0.409034	-0.00149785	0.365189	2	1805302	+	MYT1L	NM_015025	Body
cg11465769	0.00279765	0.465796	0.00258158	0.332753	-0.00309671	0.408601	2	1800785	-	MYT1L	NM_015025	Body
cg14651742	0.00125622	0.467325	-0.00129198	0.276108	-0.00234679	0.18115	2	1822072	+	MYT1L	NM_015025	Body
cg14128411	0.00175542	0.467784	-0.00232186	0.171262	-0.0019519	0.413809	2	1926907	+	MYT1L	NM_015025	Body
cg06393879	0.00202471	0.473557	0.000803769	0.690628	-0.00191973	0.475293	2	1895643	+	MYT1L	NM_015025	Body
cg06401307	0.00106768	0.480235	-0.0011756	0.258739	-0.00187027	0.214824	2	1978113	+	MYT1L;MYT1L	NM_001303052;NM_015025	Body;Body
cg07910488	0.00214997	0.488479	0.00388812	0.0828449	0.00265175	0.356645	2	2030970	-	MYT1L	NM_015025	5'UTR
cg17226870	0.00301254	0.495222	-0.000630847	0.839692	-0.00681562	0.110211	2	1847170	+	MYT1L;MYT1L	NM_001303052;NM_015025	Body;Body
cg04978664	0.00203938	0.496348	0.000951053	0.652097	-0.00198559	0.499422	2	2195753	+	MYT1L;MYT1L	NM_001303052;NM_015025	5'UTR;5'UTR
cg08067828	0.00271446	0.49669	-0.0018995	0.503946	-0.00185596	0.625032	2	2060422	+	MYT1L;MYT1L	NM_001303052;NM_015025	5'UTR;5'UTR
cg22240520	-0.00183903	0.505885	-0.000782652	0.690549	0.0011586	0.66299	7	158855297	-	VIPR2	NM_003382	Body
cg02383323	0.000956453	0.510393	0.000322295	0.746982	-0.00325936	0.0238057	2	1895701	-	MYT1L	NM_015025	Body
cg14435997	0.00233568	0.51324	0.000186549	0.94039	-0.00231415	0.510062	2	1808183	+	MYT1L	NM_015025	Body
cg04449562	-0.00239221	0.515389	-0.00482199	0.0749364	-0.00266809	0.414886	2	2000565	-	MYT1L	NM_015025	5'UTR
cg20302572	0.00508989	0.518962	0.00631343	0.272497	0.00496806	0.484411	2	1817891	-	MYT1L	NM_015025	Body
cg15804975	0.00153887	0.525235	0.00310707	0.0783141	0.00103691	0.639918	2	1828438	-	MYT1L	NM_015025	Body
cg15300436	0.003546	0.531454	-0.000717079	0.860023	-0.00551081	0.296751	2	2321788	+	LOC730811;MYT1L	NR_024468;NM_015025	TSS1500;5'UTR
cg03666823	0.000779438	0.537663	0.000251281	0.780977	-4.27035e-05	0.97205	7	158881289	+	VIPR2;VIPR2;VIPR2;VIPR2	NR_130758;NM_001308259;NM_001304522;NM_003382	Body;Body;Body;Body
cg09109074	0.00080962	0.540504	0.00109152	0.251172	0.00165933	0.182846	2	2116437	+	MYT1L;MYT1L	NM_001303052;NM_015025	5'UTR;5'UTR
cg03758732	0.00114155	0.546439	-0.00094895	0.489158	-0.00046197	0.789095	2	2030712	-	MYT1L	NM_015025	5'UTR
cg23016068	0.00896575	0.553813	-0.00312957	0.773126	-0.00448815	0.752695	7	158905063	-	VIPR2;VIPR2;VIPR2	NR_130758;NM_001304522;NM_003382	Body;Body;Body
cg17252538	0.00287715	0.554384	-0.00105801	0.756827	-0.00611394	0.194907	7	158910954	+	VIPR2;VIPR2;VIPR2	NR_130758;NM_001304522;NM_003382	Body;Body;Body
cg05833529	0.00240923	0.559352	0.00416153	0.153758	-0.000172379	0.965207	7	158908388	-	VIPR2;VIPR2;VIPR2	NR_130758;NM_001304522;NM_003382	Body;Body;Body
cg19965595	-0.00217911	0.564913	-0.00188992	0.479238	0.0011812	0.746973	7	158871471	+	VIPR2;VIPR2;VIPR2;VIPR2	NR_130758;NM_001308259;NM_001304522;NM_003382	Body;Body;Body;Body
cg11715719	0.000873581	0.570888	0.0010726	0.353915	-0.000360393	0.786577	2	1799886	+	MYT1L;MYT1L	NM_001303052;NM_015025	Body;Body
cg09460712	-0.00154672	0.5719	-0.0013974	0.457637	0.000785239	0.777676	2	1793435	-	MYT1L	NM_015025	3'UTR
cg11258983	0.00212814	0.573077	0.000770839	0.76632	-0.00161766	0.674565	2	1971110	+	MYT1L;MYT1L	NM_001303052;NM_015025	Body;Body
cg00105035	-0.00210202	0.580291	-0.0010197	0.700521	-0.00041805	0.909863	2	1896720	+	MYT1L;MYT1L	NM_001303052;NM_015025	Body;Body
cg05144285	-0.00324377	0.580356	-0.00454753	0.277247	-0.00143756	0.798211	7	158935647	+	VIPR2	NM_003382	Body
cg18818610	-0.00195296	0.582963	-0.00293808	0.22676	-0.00221773	0.54101	2	1799881	-	MYT1L;MYT1L	NM_001303052;NM_015025	Body;Body
cg21127365	-0.000870945	0.587143	0.000366818	0.749732	0.00311381	0.040487	2	2124533	-	MYT1L;MYT1L	NM_001303052;NM_015025	5'UTR;5'UTR
cg12565335	-0.00099209	0.596292	0.0020826	0.126085	0.0032613	0.0557014	2	1990242	-	MYT1L	NM_015025	5'UTR
cg19141556	-0.00175375	0.601408	-0.0021854	0.349553	-0.000389384	0.907211	2	1846907	+	MYT1L	NM_015025	Body
cg22055397	0.00184787	0.603404	-0.000828965	0.720687	0.00209909	0.586382	7	158923808	+	VIPR2	NM_003382	Body
cg20860726	-0.00143417	0.604736	-0.000699183	0.722008	0.00322295	0.218727	2	1820169	-	MYT1L	NM_015025	Body
cg06878663	0.00156083	0.604836	0.0035332	0.0923868	-0.00399621	0.171621	7	158907110	+	VIPR2	NM_003382	Body
cg08479516	0.00300989	0.614271	0.00143335	0.726357	-0.000652993	0.912803	7	158905536	+	VIPR2	NM_003382	Body
cg08689708	-0.00118001	0.62031	-0.00144892	0.383729	-0.000168245	0.941825	2	1927209	+	MYT1L	NM_015025	Body
cg00128168	-0.00238199	0.623105	0.00305115	0.382769	0.00451578	0.305663	7	158863255	-	VIPR2;VIPR2;VIPR2;VIPR2	NR_130758;NM_001308259;NM_001304522;NM_003382	Body;Body;Body;Body
cg15182287	-0.000934988	0.624933	-0.000188038	0.891457	0.000280383	0.875659	2	2274854	+	MYT1L;MYT1L	NM_001303052;NM_015025	5'UTR;5'UTR
cg08693281	-0.00155005	0.627022	-0.000387763	0.855968	0.00367993	0.271182	7	158857011	+	VIPR2	NM_003382	Body
cg05595117	-0.0007287	0.632935	0.000825355	0.445208	0.00187565	0.198957	2	1860232	+	MYT1L;MYT1L	NM_001303052;NM_015025	Body;Body
cg05371552	0.00714381	0.634608	-0.00198197	0.851615	0.000770984	0.956744	7	158854564	-	VIPR2	NM_003382	Body
cg09222505	-0.000861997	0.635614	-0.00278196	0.0328982	-0.00155046	0.368186	2	2190137	+	MYT1L	NM_015025	5'UTR
cg24699003	-0.000763524	0.641206	-0.000345221	0.761229	0.00106263	0.49945	2	1825435	-	MYT1L;MYT1L	NM_001303052;NM_015025	Body;Body
cg20435238	-0.000586067	0.642835	-0.000611475	0.499319	0.00208535	0.0786975	2	2335090	+	MYT1L	NM_015025	TSS200
cg14463068	0.000975753	0.642902	-1.23025e-05	0.993233	-0.00202519	0.333707	2	1820315	+	MYT1L	NM_015025	Body
cg13237349	0.00268136	0.644934	-0.00151097	0.715986	-0.00130137	0.809843	2	1858505	-	MYT1L;MYT1L	NM_001303052;NM_015025	Body;Body
cg00190162	-0.00156618	0.647129	-0.00346677	0.14346	-0.00132764	0.69739	7	158826920	-	VIPR2	NM_003382	Body
cg20345923	0.00156549	0.647948	-0.000466977	0.847118	-0.00203741	0.537903	2	1983190	+	MYT1L	NM_015025	Body
cg10075506	0.013711	0.650901	0.0215474	0.314193	-0.0077421	0.787191	2	1817351	+	MYT1L	NM_015025	Body
cg22347748	0.00096055	0.651242	0.00192838	0.199729	0.00133753	0.515569	2	1828056	-	MYT1L;MYT1L	NM_001303052;NM_015025	Body;Body
cg03911278	0.000865594	0.654786	4.68061e-06	0.997275	-0.000620414	0.736338	2	1795247	-	MYT1L;MYT1L	NM_001303052;NM_015025	3'UTR;3'UTR
cg20147164	0.00116678	0.660414	-0.00133044	0.479945	-0.00147256	0.553926	2	1879019	+	MYT1L	NM_015025	Body
cg18425653	-0.00107085	0.665551	-0.00129008	0.452306	0.0020896	0.383137	7	158858630	+	VIPR2	NM_003382	Body
cg24182468	0.000923136	0.673461	-0.00183442	0.237954	-0.00197965	0.349816	7	158828603	-	VIPR2	NM_003382	Body
cg17786220	-0.00188698	0.679248	0.00613067	0.0633183	0.00833037	0.0515512	2	2295534	+	MYT1L;MYT1L	NM_001303052;NM_015025	5'UTR;5'UTR
cg01036732	-0.000314971	0.685729	-0.000198109	0.715262	0.000641761	0.419679	2	1846837	+	MYT1L;MYT1L	NM_001303052;NM_015025	Body;Body
cg03326215	0.00167039	0.686912	-0.000386993	0.894138	-0.00657822	0.0979754	2	2328391	-	MYT1L;LOC730811	NM_015025;NR_024468	5'UTR;Body
cg04265603	-0.00100975	0.69012	-0.000792814	0.645273	0.000414773	0.873374	7	158886120	+	VIPR2	NM_003382	Body
cg03880407	-0.00163272	0.69125	-0.000644476	0.825547	0.00186847	0.633089	7	158830106	-	VIPR2	NM_003382	Body
cg25210633	-0.000506018	0.692666	0.00028506	0.745198	0.00105309	0.414055	2	1919507	+	MYT1L;MYT1L	NM_001303052;NM_015025	Body;Body
cg20846728	-0.00740778	0.694082	-0.00805325	0.533624	-0.0127228	0.497276	2	1843184	-	MYT1L	NM_015025	Body
cg06319999	-0.00236947	0.695589	0.00564813	0.182792	0.00434495	0.465205	2	2295686	-	MYT1L;MYT1L	NM_001303052;NM_015025	5'UTR;5'UTR
cg02886806	-0.000698036	0.708691	0.000116207	0.929684	0.000390224	0.830446	2	1906992	-	MYT1L	NM_015025	Body
cg25376660	-0.000507528	0.710995	-0.000534161	0.583851	-0.000122514	0.926012	2	1942893	+	MYT1L	NM_015025	Body
cg16754460	-0.00129974	0.71616	-0.00314247	0.219278	-0.000736462	0.826703	7	158892077	-	VIPR2;VIPR2;VIPR2	NR_130758;NM_001304522;NM_003382	Body;Body;Body
cg22140907	-0.000684005	0.719647	-0.00372941	0.00630812	-0.00160515	0.3781	2	1915930	+	MYT1L;MYT1L	NM_001303052;NM_015025	Body;Body
cg21225412	0.00177826	0.720202	-0.00420052	0.249827	-0.00276761	0.528126	7	158852076	+	VIPR2;VIPR2;VIPR2;VIPR2	NR_130758;NM_001308259;NM_001304522;NM_003382	Body;Body;Body;Body
cg23338753	0.000360421	0.73204	-0.000462982	0.529641	-0.00163104	0.112751	2	1895908	-	MYT1L	NM_015025	Body
cg18658230	0.000699054	0.732404	-5.87138e-05	0.967606	-0.00115455	0.559289	2	1887399	-	MYT1L	NM_015025	Body
cg02966841	-0.000332328	0.735796	0.000485749	0.483727	-0.000489204	0.612688	2	1926366	+	MYT1L	NM_015025	Body
cg13234149	0.000587091	0.740492	0.000788203	0.529702	0.00145355	0.397754	2	2322873	-	MYT1L-AS1;MYT1L;MYT1L	NR_024468;NM_001303052;NM_015025	TSS200;5'UTR;5'UTR
cg18048071	-0.00282887	0.74059	0.00415483	0.490328	0.00313961	0.6978	7	158830035	-	VIPR2	NM_003382	Body
cg01370122	-0.00057296	0.745007	-0.0021091	0.0769176	-0.000439179	0.810823	2	1858674	+	MYT1L	NM_015025	Body
cg27274377	-0.000410411	0.751337	-0.00194001	0.0390477	0.000408089	0.734275	2	1863615	-	MYT1L	NM_015025	Body
cg18744355	-0.00174584	0.752495	0.00264095	0.479561	0.00310559	0.590352	2	1906949	-	MYT1L	NM_015025	Body
cg09794600	0.000602056	0.754737	0.00120884	0.371901	0.000590661	0.751235	7	158858998	+	VIPR2	NM_003382	Body
cg23785163	-0.00106354	0.757159	-0.00250015	0.305264	0.000887723	0.784785	2	1935485	-	MYT1L;MYT1L	NM_001303052;NM_015025	Body;Body
cg11697660	-0.00069099	0.75737	-0.00111741	0.474702	-0.00127517	0.566613	7	158858498	+	VIPR2	NM_003382	Body
cg02535359	-0.00154737	0.760266	-0.000348075	0.923632	0.00339789	0.470313	7	158898593	+	VIPR2;VIPR2;VIPR2	NR_130758;NM_001304522;NM_003382	Body;Body;Body
cg16947270	-0.000807914	0.762894	-0.00233122	0.217537	-0.000185037	0.942642	7	158827271	+	VIPR2;VIPR2;VIPR2;VIPR2;VIPR2;VIPR2;VIPR2;VIPR2	NM_001304522;NM_003382;NM_001308259;NR_130758;NR_130758;NM_001308259;NM_001304522;NM_003382	ExonBnd;ExonBnd;ExonBnd;ExonBnd;Body;Body;Body;Body
cg12434257	-0.00079839	0.772957	-0.000576824	0.767231	-0.000656723	0.806797	2	2012074	+	MYT1L	NM_015025	5'UTR
cg19544065	-0.00111274	0.775262	-0.0051897	0.0535742	-0.00247087	0.518041	2	2178847	+	MYT1L	NM_015025	5'UTR
cg06071479	0.000691727	0.77599	4.82404e-05	0.97847	0.00171757	0.422599	7	158826888	+	VIPR2	NM_003382	Body
cg03464392	-0.000962163	0.795797	-0.00239559	0.345857	0.00100892	0.79176	2	1839380	-	MYT1L	NM_015025	Body
cg23220618	0.000632885	0.799121	0.000223283	0.900088	0.000337133	0.886116	2	2193537	-	MYT1L;MYT1L	NM_001303052;NM_015025	5'UTR;5'UTR
cg01290718	-0.000671377	0.803925	-0.00169189	0.356256	-0.00429012	0.123068	7	158858508	+	VIPR2	NM_003382	Body
cg20720697	-0.000494993	0.813379	-0.000319669	0.827314	-0.000976919	0.638312	2	1858583	-	MYT1L	NM_015025	Body
cg14073571	0.000715847	0.814784	-0.00136255	0.535434	-0.00435713	0.130274	7	158823179	-	VIPR2	NM_003382	3'UTR
cg23219762	0.000219278	0.814949	0.000544022	0.41497	0.000425337	0.637633	2	1887444	+	MYT1L	NM_015025	Body
cg06001678	0.0007356	0.815305	0.000121786	0.956385	-0.00222931	0.461076	2	1837091	-	MYT1L;MYT1L	NM_001303052;NM_015025	Body;Body
cg03876904	0.000367116	0.818089	0.000187404	0.864972	5.23514e-06	0.997425	7	158826341	+	VIPR2;VIPR2;VIPR2;VIPR2	NR_130758;NM_001308259;NM_001304522;NM_003382	Body;Body;Body;Body
cg04369651	-0.00069912	0.822008	0.0010515	0.619849	0.000998709	0.756962	2	1821101	+	MYT1L	NM_015025	Body
cg17528334	-0.00036756	0.827665	0.00123885	0.308691	0.00225228	0.151563	7	158909100	-	VIPR2	NM_003382	Body
cg01103871	0.000561636	0.827881	-0.000240651	0.891514	0.000591235	0.822203	2	2051904	+	MYT1L;MYT1L	NM_001303052;NM_015025	5'UTR;5'UTR
cg06994652	-0.000399919	0.829762	-0.00103411	0.421234	0.000259634	0.889802	2	1846447	+	MYT1L	NM_015025	Body
cg14615195	-0.000476455	0.838986	-0.00104062	0.544017	-0.00173636	0.409104	2	2335088	+	MYT1L	NM_015025	TSS200
cg10215032	-0.000815741	0.852886	0.00437829	0.177033	0.00612049	0.11727	2	1895407	+	MYT1L	NM_015025	Body
cg00236305	-0.00069222	0.853172	0.000872856	0.743888	-0.00312104	0.367677	2	1796076	-	MYT1L	NM_015025	Body
cg12915585	0.000768896	0.856862	-0.00332922	0.267399	-0.00704997	0.0892186	2	1843039	-	MYT1L	NM_015025	Body
cg24066980	-0.000181271	0.858182	0.000215001	0.763744	-0.000400576	0.687159	2	1864151	+	MYT1L	NM_015025	Body
cg09732255	0.000382149	0.863763	-0.00224824	0.151572	-0.00358592	0.0899311	2	2190278	-	MYT1L	NM_015025	5'UTR
cg06252875	0.000308285	0.864742	0.000468034	0.717504	0.000628969	0.706331	7	158828750	-	VIPR2	NM_003382	Body
cg15338388	0.000307455	0.878603	-0.00148808	0.285207	-0.000566378	0.779466	2	2188779	-	MYT1L;MYT1L	NM_001303052;NM_015025	5'UTR;5'UTR
cg03221579	0.000209556	0.881927	0.000536839	0.584855	0.0003265	0.81783	2	2321772	+	MYT1L-AS1;MYT1L;MYT1L	NR_024468;NM_001303052;NM_015025	TSS1500;5'UTR;5'UTR
cg26094651	-0.00302429	0.882093	0.0128045	0.34426	0.0252213	0.235502	2	1802045	+	MYT1L	NM_015025	Body
cg14987112	0.000217136	0.888088	-0.000867439	0.444488	-0.000620074	0.652637	2	1827735	-	MYT1L	NM_015025	Body
cg23725210	-0.00041044	0.8881	0.000382741	0.853166	-0.000741677	0.789238	2	1846853	+	MYT1L	NM_015025	Body
cg09144004	0.000185145	0.888435	7.56689e-05	0.935724	0.00113587	0.371566	2	1921052	-	MYT1L	NM_015025	Body
cg22350835	0.00109575	0.889442	0.0011364	0.839815	-0.00243458	0.739352	2	1868857	+	MYT1L	NM_015025	Body
cg03235479	0.000941178	0.894289	0.00148036	0.768666	-0.00690849	0.300418	2	1859146	-	MYT1L	NM_015025	Body
cg05960850	-0.000505748	0.899445	0.0024356	0.396744	-0.00477167	0.190305	2	2192366	+	MYT1L	NM_015025	5'UTR
cg20867603	0.000147733	0.900206	3.96694e-05	0.961321	0.000259619	0.827872	7	158828235	-	VIPR2	NM_003382	Body
cg06563229	0.000390915	0.907948	0.000837632	0.734961	0.000141155	0.963173	7	158886098	-	VIPR2	NM_003382	Body
cg02181228	0.00011158	0.907985	0.000311851	0.648111	-0.00010843	0.908239	7	158898757	+	VIPR2;VIPR2;VIPR2	NR_130758;NM_001304522;NM_003382	Body;Body;Body
cg17021436	0.000264259	0.90907	-0.00226573	0.157426	-0.0011457	0.621131	2	1896354	+	MYT1L	NM_015025	Body
cg09598157	-0.000122863	0.912956	0.000156459	0.840561	-0.00195643	0.0789275	7	158887836	+	VIPR2;VIPR2;VIPR2;VIPR2	NR_130758;NM_001308259;NM_001304522;NM_003382	Body;Body;Body;Body
cg05256971	0.000332773	0.925721	-0.00215281	0.416878	-0.00165831	0.594687	2	1917291	-	MYT1L;MYT1L	NM_001303052;NM_015025	Body;Body
cg17918270	-0.000241801	0.933479	-0.00282644	0.164041	-0.00132153	0.640342	2	1983484	+	MYT1L	NM_015025	Body
cg09882283	0.000126224	0.933788	-0.00112436	0.305492	0.000635303	0.652882	7	158886269	-	VIPR2	NM_003382	Body
cg00922796	-0.0001735	0.934222	0.000454023	0.755575	-0.000822767	0.694674	2	1843136	+	MYT1L	NM_015025	Body
cg15733895	0.000341528	0.936919	-0.000726939	0.817103	-0.0026622	0.491767	2	1873948	+	MYT1L;MYT1L	NM_001303052;NM_015025	Body;Body
cg02179341	0.000257267	0.947378	-0.00202702	0.462726	-0.00189818	0.61595	2	2188203	-	MYT1L	NM_015025	5'UTR
cg19029164	9.27431e-05	0.948718	0.00064706	0.518055	0.000711679	0.620882	2	1813598	-	MYT1L;MYT1L	NM_001303052;NM_015025	Body;Body
cg04717370	0.000441643	0.949387	0.00126675	0.798787	-0.00183015	0.774638	2	1852598	+	MYT1L;MYT1L	NM_001303052;NM_015025	Body;Body
cg19303716	0.000124754	0.950733	-0.000662914	0.637488	-0.000139633	0.943934	2	1891338	-	MYT1L;MYT1L	NM_001303052;NM_015025	Body;Body
cg15225844	0.000124246	0.952554	-0.00149182	0.30319	-0.00151427	0.47329	2	2189201	-	MYT1L	NM_015025	5'UTR
cg18612167	-0.000303699	0.958605	0.00260358	0.516672	0.00111122	0.850332	2	2295901	+	MYT1L	NM_015025	5'UTR
cg04485956	0.000379994	0.959365	-0.00262159	0.615114	-0.00267424	0.715183	2	1859071	+	MYT1L	NM_015025	Body
cg05313794	-0.000477201	0.960024	-0.000743945	0.910991	-0.00207413	0.822137	2	1845466	+	MYT1L	NM_015025	Body
cg18005261	-0.000178762	0.961886	0.000462119	0.856758	0.00113981	0.76447	7	158898892	+	VIPR2	NM_003382	Body
cg17519749	9.25867e-05	0.962584	-0.00114786	0.378348	0.00117744	0.570371	2	2111648	+	MYT1L	NM_015025	5'UTR
cg27468941	8.23754e-05	0.964011	-0.000130963	0.91972	-0.00191084	0.27311	7	158933383	-	VIPR2	NM_003382	Body
cg00113995	-0.00010567	0.9718	-0.00075204	0.719396	0.000184269	0.950851	2	1828099	+	MYT1L;MYT1L	NM_001303052;NM_015025	Body;Body
cg04596067	4.09637e-05	0.972341	0.00111207	0.197262	0.000959232	0.373613	2	2026609	+	MYT1L;MYT1L	NM_001303052;NM_015025	5'UTR;5'UTR
cg21239227	-9.05991e-05	0.984295	-0.00290956	0.393066	-0.00595338	0.13965	2	2111623	+	MYT1L	NM_015025	5'UTR
cg02884053	-2.40107e-05	0.987152	9.25702e-05	0.93061	0.000763707	0.591966	7	158902694	-	VIPR2	NM_003382	Body
cg22946562	-2.35429e-05	0.991654	-0.00225764	0.152553	3.96442e-05	0.985218	2	1880012	-	MYT1L	NM_015025	Body
cg17187595	4.62683e-06	0.997319	-0.000323973	0.743173	-0.00071473	0.585752	2	1878990	-	MYT1L	NM_015025	Body
cg14251320	2.0863e-06	0.999342	0.000926214	0.588219	0.00300092	0.250433	7	158890363	+	VIPR2;VIPR2;VIPR2;VIPR2	NM_001308259;NR_130758;NM_001304522;NM_003382	TSS1500;Body;Body;Body
