# Supplementary material for: Large epigenome-wide association study of childhood ADHD identifies peripheral DNA methylation associated with disease and polygenic risk burden
Source: Transl Psychiatry. 2020 Jan 21;10:8. doi: 10.1038/s41398-020-0710-4 (PMC7026179; doi:10.1038/s41398-020-0710-4)
Supplement: Supplementary file 4 — Supplemental Table S7 [file 41398_2020_710_MOESM4_ESM.xlsx]

## Sheet: mQTLS for ADHD DMPs
cpg	snp	beta	stats	pvalue	FDR
cg21609804	rs928948	-0.0267366	-18.2144	2.06994e-59	9.2368e-52
cg21609804	rs7939416	-0.0266931	-17.8905	9.34383e-58	2.08477e-50
cg21609804	rs7102006	-0.0261961	-17.0328	2.02478e-53	2.55762e-46
cg21609804	rs4980505	-0.0261416	-17.022	2.29262e-53	2.55762e-46
cg21609804	rs10897454	-0.0256814	-16.907	8.63476e-53	7.70627e-46
cg21609804	rs7937314	-0.0260933	-16.8177	2.41311e-52	1.65555e-45
cg21609804	rs6421686	-0.0258401	-16.8113	2.59702e-52	1.65555e-45
cg21609804	rs10792422	-0.0261743	-16.7969	3.0652e-52	1.65742e-45
cg21609804	rs11231624	-0.0260609	-16.7893	3.34281e-52	1.65742e-45
cg21609804	rs10897453	-0.0255382	-16.7397	5.91079e-52	2.63761e-45
cg21609804	rs202069111	-0.0256254	-16.6631	1.42225e-51	5.76961e-45
cg21609804	rs4980503	-0.0260965	-16.5591	4.6769e-51	1.73917e-44
cg21609804	rs55710140	-0.0262267	-16.4167	2.37467e-50	8.15125e-44
cg21609804	rs923247	-0.0258576	-16.3728	3.9151e-50	1.2479e-43
cg21609804	rs5792302	-0.0260455	-16.2992	9.04029e-50	2.6894e-43
cg21609804	rs4980507	-0.0259688	-16.2853	1.05909e-49	2.95377e-43
cg21609804	rs10532392	-0.0258877	-16.182	3.41805e-49	8.97208e-43
cg21609804	rs12576275	-0.0255746	-16.0975	8.89696e-49	2.20563e-42
cg21609804	rs2318110	-0.0246455	-15.8064	2.36432e-47	5.27523e-41
cg21609804	rs11231646	-0.0246455	-15.8064	2.36432e-47	5.27523e-41
cg17478313	rs7141505	0.0160474	15.6613	1.20059e-46	2.55117e-40
cg21609804	rs7928919	-0.0263326	-15.6482	1.39109e-46	2.8216e-40
cg21609804	rs11231628	-0.0256914	-15.6376	1.56561e-46	3.03754e-40
cg21609804	rs12417157	-0.0246055	-15.6043	2.27084e-46	4.22221e-40
cg17478313	rs1569952	0.0159265	15.5786	3.02354e-46	5.18928e-40
cg17478313	rs8014783	0.0159265	15.5786	3.02354e-46	5.18928e-40
cg21609804	rs11231671	-0.0247098	-15.5713	3.28222e-46	5.42461e-40
cg21609804	rs12418000	-0.0251078	-15.5608	3.69029e-46	5.88122e-40
cg21609804	rs4980509	-0.0244815	-15.5502	4.15448e-46	6.39269e-40
cg17478313	rs761875	0.0161216	15.543	4.50109e-46	6.69516e-40
cg21609804	rs4980499	-0.0247503	-15.4813	8.95076e-46	1.07839e-39
cg21609804	rs369848532	-0.0247503	-15.4813	8.95076e-46	1.07839e-39
cg21609804	rs141435308:63714878:TCAAAA:T	-0.0247188	-15.4789	9.18882e-46	1.07839e-39
cg21609804	rs12421757	-0.0247435	-15.4766	9.42485e-46	1.07839e-39
cg21609804	rs12417507	-0.0247435	-15.4766	9.42485e-46	1.07839e-39
cg21609804	rs3740637	-0.0247435	-15.4766	9.42485e-46	1.07839e-39
cg21609804	rs4980500	-0.0247435	-15.4766	9.42485e-46	1.07839e-39
cg21609804	rs7112348	-0.0247435	-15.4766	9.42485e-46	1.07839e-39
cg21609804	rs12797540	-0.0247435	-15.4766	9.42485e-46	1.07839e-39
cg21609804	rs11231655	-0.0247156	-15.4238	1.69651e-45	1.89261e-39
cg21609804	rs66691823	-0.0245955	-15.4039	2.11547e-45	2.30244e-39
cg21609804	rs10897467	-0.0246549	-15.378	2.82044e-45	2.86041e-39
cg21609804	rs7926608	-0.0246549	-15.378	2.82044e-45	2.86041e-39
cg21609804	rs7936614	-0.0246549	-15.378	2.82044e-45	2.86041e-39
cg21609804	rs34134698	-0.0244764	-15.2841	7.98286e-45	7.42133e-39
cg21609804	rs11231662	-0.0244764	-15.2841	7.98286e-45	7.42133e-39
cg21609804	rs11231663	-0.0244764	-15.2841	7.98286e-45	7.42133e-39
cg21609804	rs10897469	-0.0244764	-15.2841	7.98286e-45	7.42133e-39
cg21609804	rs10897470	-0.024514	-15.2571	1.07586e-44	9.41347e-39
cg21609804	rs2129467	-0.024514	-15.2571	1.07586e-44	9.41347e-39
cg21609804	rs11231670	-0.024514	-15.2571	1.07586e-44	9.41347e-39
cg21609804	rs369650643	-0.0262865	-15.2463	1.21296e-44	1.0409e-38
cg21609804	rs11231664	-0.0244922	-15.2366	1.35044e-44	1.05722e-38
cg21609804	rs4980501	-0.0244922	-15.2366	1.35044e-44	1.05722e-38
cg21609804	rs4980517	-0.0244922	-15.2366	1.35044e-44	1.05722e-38
cg21609804	rs12800703	-0.0244922	-15.2366	1.35044e-44	1.05722e-38
cg21609804	rs67929378	-0.0244922	-15.2366	1.35044e-44	1.05722e-38
cg21609804	rs34595065	-0.024277	-15.2133	1.7471e-44	1.34417e-38
cg21609804	rs479975	-0.0245652	-15.2025	1.96875e-44	1.46421e-38
cg21609804	rs504060	-0.0245652	-15.2025	1.96875e-44	1.46421e-38
cg21609804	rs509701	-0.0244743	-15.1794	2.539e-44	1.85736e-38
cg21609804	rs201161745	-0.0252266	-15.1452	3.70183e-44	2.62062e-38
cg21609804	rs11231623	-0.0255585	-15.1438	3.75855e-44	2.62062e-38
cg21609804	rs61886128	-0.0255585	-15.1438	3.75855e-44	2.62062e-38
cg21609804	rs579669	-0.023946	-15.1415	3.85558e-44	2.64692e-38
cg21609804	rs10708670	-0.0240488	-15.1338	4.19933e-44	2.83923e-38
cg21609804	rs1872772	-0.0249327	-15.1042	5.81566e-44	3.87337e-38
cg21609804	rs7948656	-0.0256407	-15.1008	6.04024e-44	3.96378e-38
cg21609804	rs113203708	-0.0242844	-15.0731	8.18829e-44	5.29552e-38
cg21609804	rs11600062	-0.0243506	-15.0584	9.63205e-44	6.05375e-38
cg21609804	rs492357	-0.0243506	-15.0584	9.63205e-44	6.05375e-38
cg21609804	rs72934134	-0.0238518	-15.017	1.51709e-43	9.40248e-38
cg21609804	rs10751002:63617634:T:G	-0.0257816	-14.9944	1.94564e-43	1.18934e-37
cg21609804	rs11605797	-0.0242766	-14.9909	2.02172e-43	1.21914e-37
cg21609804	rs10736731	-0.0246409	-14.9864	2.12277e-43	1.26301e-37
cg21609804	rs10792423	-0.0247396	-14.9703	2.53335e-43	1.46814e-37
cg21609804	rs12277481	-0.0247396	-14.9703	2.53335e-43	1.46814e-37
cg21609804	rs7944519	-0.0256868	-14.9682	2.59297e-43	1.48343e-37
cg21609804	rs7110843	-0.024589	-14.9609	2.80907e-43	1.54754e-37
cg21609804	rs7118913	-0.024589	-14.9609	2.80907e-43	1.54754e-37
cg21609804	rs7108375	-0.024589	-14.9609	2.80907e-43	1.54754e-37
cg21609804	rs6591825	-0.0247165	-14.9495	3.18207e-43	1.73165e-37
cg21609804	rs11605500	-0.0245802	-14.9319	3.85814e-43	2.07426e-37
cg21609804	rs10675069	-0.0247569	-14.9282	4.01697e-43	2.13395e-37
cg21609804	rs4980528	-0.0245984	-14.9079	5.01953e-43	2.63517e-37
cg21609804	rs142887991	-0.0255172	-14.8996	5.498e-43	2.8528e-37
cg21609804	rs3802941	-0.0246901	-14.8965	5.685e-43	2.91592e-37
cg21609804	rs4980532	-0.024652	-14.8928	5.92003e-43	2.99725e-37
cg21609804	rs143109582	-0.0241326	-14.8919	5.9779e-43	2.99725e-37
cg21609804	rs4980533	-0.0246338	-14.8795	6.84914e-43	3.39593e-37
cg21609804	rs56263226	-0.0245484	-14.8627	8.2298e-43	4.03564e-37
cg21609804	rs501278	-0.0239721	-14.8611	8.37216e-43	4.06082e-37
cg21609804	rs35361842	-0.0241326	-14.8595	8.52552e-43	4.09074e-37
cg21609804	rs11231643	-0.0250003	-14.8123	1.42665e-42	6.77256e-37
cg21609804	rs581355	-0.0238391	-14.8074	1.50585e-42	7.0733e-37
cg21609804	rs10897459	-0.0254491	-14.7967	1.69214e-42	7.86554e-37
cg21609804	rs11327438	-0.0243688	-14.7574	2.59828e-42	1.19531e-36
cg21609804	rs4980529	-0.0244164	-14.7542	2.68947e-42	1.22463e-36
cg21609804	chr11:63684439	-0.0242659	-14.7006	4.81878e-42	2.17203e-36
cg21609804	rs11231640	-0.0243441	-14.593	1.55047e-41	6.91876e-36
cg21609804	rs60235665	-0.0249638	-14.5844	1.70077e-41	7.51429e-36
cg21609804	rs4980530	-0.0253353	-14.4266	9.37162e-41	4.09995e-35
cg21609804	rs3019785	-0.025186	-14.3377	2.43875e-40	1.05656e-34
cg21609804	rs12793201	-0.0249115	-14.333	2.56448e-40	1.10035e-34
cg21609804	rs145019481	-0.0249071	-14.3257	2.77568e-40	1.17963e-34
cg21609804	rs224173	-0.0251982	-14.2679	5.16014e-40	2.1723e-34
cg21609804	rs12792726	-0.0258013	-14.2638	5.39324e-40	2.24921e-34
cg21609804	rs2840079	-0.0240183	-14.2473	6.43356e-40	2.65333e-34
cg21609804	rs67136175	-0.0234757	-14.2466	6.48116e-40	2.65333e-34
cg21609804	rs12786124	-0.0252574	-14.227	7.99371e-40	3.22779e-34
cg21609804	rs10897456	-0.0253318	-14.2266	8.02904e-40	3.22779e-34
cg21609804	rs12794404	-0.024852	-14.1392	2.0447e-39	8.14657e-34
cg21609804	rs7121067	-0.0241575	-14.0087	8.21298e-39	3.2433e-33
cg21609804	rs11494059:63691541:C:G	-0.0248103	-14.0036	8.66888e-39	3.3933e-33
cg21609804	rs150027144:63694259:T:TTG	-0.0244233	-13.9184	2.13959e-38	8.23069e-33
cg21609804	rs367855761	-0.0244233	-13.9184	2.13959e-38	8.23069e-33
cg21609804	rs10897458	-0.0236494	-13.8729	3.46216e-38	1.32046e-32
cg21609804	rs113350066	-0.0237227	-13.741	1.39221e-37	5.2206e-32
cg21609804	rs57942405	-0.0237227	-13.741	1.39221e-37	5.2206e-32
cg21609804	rs11231637	-0.0234419	-13.5653	8.79225e-37	3.26951e-31
cg21609804	rs7105288	-0.0234219	-13.5498	1.03389e-36	3.78164e-31
cg21609804	rs1486936	-0.0234219	-13.5498	1.03389e-36	3.78164e-31
cg21609804	rs7939351	0.0234851	13.462	2.58314e-36	9.37144e-31
cg21609804	rs147682573	-0.0232445	-13.2643	2.00745e-35	7.22417e-30
cg21609804	rs4143327	-0.0230975	-13.2611	2.07373e-35	7.40299e-30
cg21609804	rs33995506	-0.0216791	-13.1176	9.09169e-35	3.21987e-29
cg21609804	rs320109	-0.022647	-13.0956	1.13981e-34	4.00492e-29
cg21609804	rs7951529	-0.0210721	-12.9263	6.43417e-34	2.19172e-28
cg21609804	rs3740636	-0.0210721	-12.9263	6.43417e-34	2.19172e-28
cg21609804	rs10897464	-0.0210721	-12.9263	6.43417e-34	2.19172e-28
cg21609804	rs11607028	-0.0210721	-12.9263	6.43417e-34	2.19172e-28
cg21609804	rs529915	-0.021081	-12.9186	6.95562e-34	2.29915e-28
cg21609804	rs2307735	-0.021081	-12.9186	6.95562e-34	2.29915e-28
cg21609804	rs1783964	-0.021081	-12.9186	6.95562e-34	2.29915e-28
cg21609804	rs3019782	-0.021081	-12.9186	6.95562e-34	2.29915e-28
cg21609804	rs1386346	-0.02111	-12.9162	7.12965e-34	2.33934e-28
cg21609804	rs728919	-0.0210041	-12.8509	1.3852e-33	4.51186e-28
cg21609804	rs4980512	-0.0209733	-12.816	1.97169e-33	6.37563e-28
cg21609804	rs7938498	-0.020979	-12.8072	2.15624e-33	6.92224e-28
cg21609804	rs523586	-0.0213427	-12.7972	2.38772e-33	7.61061e-28
cg21609804	rs483340	-0.0207111	-12.7493	3.87613e-33	1.20116e-27
cg21609804	rs2508584	-0.0207111	-12.7493	3.87613e-33	1.20116e-27
cg21609804	rs7942318	-0.0207111	-12.7493	3.87613e-33	1.20116e-27
cg21609804	rs10792424	-0.0207111	-12.7493	3.87613e-33	1.20116e-27
cg21609804	rs4980516	-0.0207008	-12.7408	4.22328e-33	1.28203e-27
cg21609804	rs473243	-0.0207008	-12.7408	4.22328e-33	1.28203e-27
cg21609804	rs499118	-0.0207008	-12.7408	4.22328e-33	1.28203e-27
cg21609804	rs4426138	-0.0206767	-12.7276	4.82641e-33	1.43581e-27
cg21609804	rs34319073	-0.0206767	-12.7276	4.82641e-33	1.43581e-27
cg21609804	rs578295	-0.0206767	-12.7276	4.82641e-33	1.43581e-27
cg21609804	rs10897468	-0.0205992	-12.6714	8.50596e-33	2.51368e-27
cg21609804	rs320121	-0.0209816	-12.6642	9.14632e-33	2.68514e-27
cg21609804	rs487540	-0.020652	-12.659	9.63391e-33	2.77355e-27
cg21609804	rs567386	-0.020652	-12.659	9.63391e-33	2.77355e-27
cg21609804	rs488082	-0.020652	-12.659	9.63391e-33	2.77355e-27
cg21609804	rs1684950	-0.0206014	-12.6357	1.21786e-32	3.48367e-27
cg21609804	rs502858	-0.020592	-12.6288	1.30473e-32	3.70838e-27
cg21609804	rs57202584	-0.0207126	-12.6235	1.37689e-32	3.88872e-27
cg21609804	rs6591830	-0.0205732	-12.6165	1.47656e-32	4.14398e-27
cg21609804	rs553724	-0.0206385	-12.5855	2.01737e-32	5.62639e-27
cg21609804	rs320156	-0.0205715	-12.5784	2.16551e-32	6.00203e-27
cg21609804	rs562865	-0.0206213	-12.5721	2.30619e-32	6.35249e-27
cg21609804	rs145192830	-0.0243314	-12.5351	3.34002e-32	9.14378e-27
cg21609804	rs709594	-0.0204439	-12.531	3.48101e-32	9.47165e-27
cg21609804	rs35492216	-0.0206365	-12.5281	3.58481e-32	9.69497e-27
cg21609804	rs10751001	-0.0211547	-12.4498	7.83835e-32	2.10708e-26
cg21609804	rs9943682	-0.0204762	-12.4183	1.07215e-31	2.86485e-26
cg21609804	rs7111130	-0.0204179	-12.3727	1.68734e-31	4.48185e-26
cg21609804	rs10897465	-0.0219966	-12.368	1.76863e-31	4.66998e-26
cg21609804	rs57206776	-0.0218901	-12.3452	2.21707e-31	5.81963e-26
cg21609804	rs11601228	-0.0205718	-12.3173	2.92444e-31	7.63153e-26
cg21609804	rs481835	-0.0204093	-12.3067	3.24911e-31	8.38075e-26
cg21609804	rs7928990	-0.0204093	-12.3067	3.24911e-31	8.38075e-26
cg21609804	rs10751004	-0.0200224	-12.2513	5.61599e-31	1.44026e-25
cg21609804	rs11231606	0.0209089	12.1826	1.10598e-30	2.82017e-25
cg21609804	rs35489471	-0.0200234	-12.1286	1.88147e-30	4.77032e-25
cg21609804	rs12798491	-0.0202157	-12.1199	2.04864e-30	5.16483e-25
cg21609804	rs504314	-0.0198397	-12.1158	2.13291e-30	5.34707e-25
cg21609804	rs11231653	-0.0200524	-12.108	2.30188e-30	5.70657e-25
cg21609804	rs76356243	-0.0200524	-12.108	2.30188e-30	5.70657e-25
cg21609804	rs10897466	-0.0202903	-12.0966	2.5753e-30	6.34912e-25
cg21609804	rs528927	-0.0198039	-12.039	4.52487e-30	1.10943e-24
cg21609804	rs480211	0.0194937	12.0157	5.67771e-30	1.38448e-24
cg21609804	rs539432	-0.0198456	-11.9886	7.40307e-30	1.79539e-24
cg21609804	rs4980515	0.0194744	11.9738	8.54525e-30	2.06119e-24
cg21609804	rs512295	-0.0202687	-11.9542	1.03418e-29	2.48111e-24
cg21609804	rs4963433	-0.0203873	-11.9418	1.16755e-29	2.78611e-24
cg21609804	rs500493	-0.0196897	-11.9313	1.29305e-29	3.06918e-24
cg21609804	rs540389	0.0193741	11.9059	1.65446e-29	3.90624e-24
cg21609804	rs3046730	-0.0196332	-11.8536	2.74773e-29	6.45334e-24
cg21609804	rs3850943	-0.0203554	-11.834	3.32161e-29	7.76031e-24
cg21609804	rs10708671	-0.0199591	-11.7438	7.93537e-29	1.84429e-23
cg21609804	rs10897452	0.0204273	11.743	7.99365e-29	1.84821e-23
cg21609804	rs12790749	-0.0197982	-11.7287	9.1732e-29	2.11001e-23
cg21609804	rs12808604	-0.0197823	-11.7166	1.03096e-28	2.35923e-23
cg21609804	rs10792421	0.0201649	11.5357	5.818e-28	1.32459e-22
cg21609804	rs454474	-0.0206547	-11.2152	1.19823e-26	2.71417e-21
cg21609804	rs11231600	0.0196798	11.1939	1.46228e-26	3.29557e-21
cg21609804	rs7950543	-0.0201386	-11.1804	1.6597e-26	3.7217e-21
cg21609804	rs8995	-0.017482	-11.0568	5.24048e-26	1.16924e-20
cg21609804	rs2285030	-0.0174825	-11.0379	6.24523e-26	1.38649e-20
cg21609804	rs72934112	-0.0202427	-10.9292	1.70183e-25	3.75949e-20
cg21609804	rs2318126	-0.0199374	-10.9046	2.13396e-25	4.69087e-20
cg21609804	rs449047	-0.0199032	-10.8928	2.3781e-25	5.20193e-20
cg21609804	rs11231596	-0.0174038	-10.8728	2.85739e-25	6.21985e-20
cg21609804	rs61197321	-0.0199431	-10.8694	2.94714e-25	6.38408e-20
cg21609804	rs61884672	0.0177775	10.8208	4.60109e-25	9.91871e-20
cg21609804	rs147425490	-0.0196682	-10.7998	5.57218e-25	1.19544e-19
cg21609804	rs1055933	-0.0195637	-10.5692	4.50638e-24	9.62156e-19
cg17478313	rs138381712	0.0133501	10.5376	5.98673e-24	1.27214e-18
cg21609804	rs10532500	-0.0168745	-10.518	7.13558e-24	1.50908e-18
cg21609804	rs61886100	-0.0168975	-10.5072	7.86166e-24	1.65479e-18
cg21609804	rs28683669	0.0184947	10.4795	1.00765e-23	2.11104e-18
cg21609804	rs612010	-0.0168401	-10.4687	1.1099e-23	2.29296e-18
cg21609804	rs626333	-0.0168401	-10.4687	1.1099e-23	2.29296e-18
cg21609804	rs480874	-0.0168401	-10.4687	1.1099e-23	2.29296e-18
cg21609804	rs11231591	-0.0168369	-10.4478	1.33728e-23	2.74997e-18
cg21609804	rs10897450	-0.0168274	-10.4264	1.6186e-23	3.3132e-18
cg21609804	rs563391	-0.0179106	-10.3588	2.95342e-23	6.01791e-18
cg21609804	rs483858	-0.0170519	-10.3386	3.53193e-23	7.16397e-18
cg21609804	rs568930	-0.0172318	-10.3283	3.87112e-23	7.81644e-18
cg21609804	rs623444	-0.017053	-10.3213	4.12e-23	8.28148e-18
cg21609804	rs115741115	0.0190974	10.1775	1.46269e-22	2.92692e-17
cg21609804	rs10897449	-0.0167345	-10.1231	2.35339e-22	4.68824e-17
cg21609804	rs4963432	-0.0167083	-9.97457	8.56277e-22	1.69823e-16
cg21609804	rs12286800	-0.0161654	-9.91584	1.42141e-21	2.80658e-16
cg21609804	rs7946546	-0.0160038	-9.78238	4.46212e-21	8.77162e-16
cg21609804	rs113719306	-0.0167848	-9.73917	6.44723e-21	1.26184e-15
cg17478313	rs4982738	0.0113038	9.6439	1.44549e-20	2.81672e-15
cg21609804	rs578001	0.0157184	9.46039	6.73716e-20	1.30711e-14
cg21609804	rs503735	-0.01647	-9.43442	8.36202e-20	1.61534e-14
cg17478313	rs73600433	0.0171821	8.92647	5.2474e-18	1.0093e-12
cg21609804	rs77631946	0.0251585	8.88836	7.10952e-18	1.3616e-12
cg17478313	rs2877535	0.00937346	8.8671	8.41922e-18	1.60554e-12
cg17478313	rs17183905	0.0178461	8.8232	1.19239e-17	2.2642e-12
cg17478313	rs73600435	0.0170201	8.82143	1.20918e-17	2.28634e-12
cg17478313	rs12892307	0.00931239	8.80874	1.3368e-17	2.517e-12
cg17478313	rs17127493	0.0167635	8.78946	1.55673e-17	2.91877e-12
cg17478313	rs4982740	0.00924815	8.77177	1.78973e-17	3.3416e-12
cg21609804	rs537001	-0.0148248	-8.76687	1.86019e-17	3.45868e-12
cg21609804	chr11:63629212	0.0170153	8.70285	3.07558e-17	5.69475e-12
cg21609804	rs489976	-0.0155911	-8.67203	3.91378e-17	7.2168e-12
cg17478313	rs73600436	0.0162326	8.67126	3.9374e-17	7.23049e-12
cg21609804	rs7129412	0.0154742	8.66902	4.00712e-17	7.32837e-12
cg17478313	rs117343942	0.0177096	8.66292	4.20247e-17	7.65425e-12
cg21609804	rs11373615	0.0238533	8.47645	1.78014e-16	3.22912e-11
cg17478313	rs1884544	0.0171211	8.43794	2.39121e-16	4.32001e-11
cg21609804	rs72916323	0.0271451	8.38414	3.60544e-16	6.4874e-11
cg21609804	rs7949608	0.014134	8.35038	4.66042e-16	8.35199e-11
cg21609804	rs1187952	-0.0150511	-8.32388	5.69725e-16	1.01693e-10
cg21609804	rs535883	-0.0143445	-8.25682	9.45145e-16	1.68031e-10
cg21609804	rs527239	-0.0148598	-8.24198	1.05671e-15	1.87119e-10
cg21609804	rs570098	-0.0135955	-8.0725	3.73832e-15	6.59357e-10
cg17478313	rs80176989	0.0173244	8.0285	5.17218e-15	8.98059e-10
cg17478313	rs75940808	0.0173244	8.0285	5.17218e-15	8.98059e-10
cg17478313	rs117397554	0.0173244	8.0285	5.17218e-15	8.98059e-10
cg17478313	rs2331939	0.0173244	8.0285	5.17218e-15	8.98059e-10
cg21609804	rs571171	-0.0135856	-8.00183	6.29301e-15	1.08844e-09
cg21609804	rs113284311	0.0211506	7.94607	9.46673e-15	1.63104e-09
cg21609804	rs545902	-0.0139298	-7.93271	1.04366e-14	1.79122e-09
cg17478313	rs61614521	0.0135362	7.60593	1.08896e-13	1.86181e-08
cg21609804	rs11231677	0.0124822	7.51033	2.1308e-13	3.62915e-08
cg21609804	rs484201	-0.0126971	-7.46123	3.00008e-13	5.09027e-08
cg17478313	rs75739051	0.0134636	7.3541	6.28975e-13	1.06315e-07
cg17478313	rs111789827	0.0133238	7.33241	7.29887e-13	1.22906e-07
cg17478313	rs79134746:23674214:T:G	0.0120602	7.32848	7.49795e-13	1.25784e-07
cg17478313	rs71115601	0.00975813	7.27849	1.0551e-12	1.76338e-07
cg21609804	rs141782420:63731539:TTTTA:T	-0.0140291	-7.25636	1.22652e-12	2.04222e-07
cg17478313	rs139613192	0.0131921	7.20814	1.70065e-12	2.82116e-07
cg17478313	rs8013529	0.0132633	7.20139	1.78012e-12	2.94205e-07
cg17478313	rs1884545	0.0130508	7.19851	1.81498e-12	2.9886e-07
cg17478313	rs1983698	0.0123191	7.07341	4.19934e-12	6.88932e-07
cg21609804	rs12421758	-0.0146811	-6.93162	1.07108e-11	1.75075e-06
cg21609804	rs502529	0.0117147	6.85801	1.73086e-11	2.81887e-06
cg17478313	rs149841525	0.0165318	6.79571	2.58982e-11	4.20243e-06
cg21609804	rs224170	-0.0200403	-6.62584	7.65233e-11	1.23723e-05
cg21609804	rs630486	0.0113879	6.59283	9.42094e-11	1.51768e-05
cg21609804	rs503341	0.0112065	6.591	9.52993e-11	1.52971e-05
cg17478313	rs34895919	0.00736445	6.5181	1.50355e-10	2.4048e-05
cg17478313	rs113840221	0.0139018	6.32737	4.85985e-10	7.74514e-05
cg17478313	rs10145863	0.0121597	6.11999	1.68384e-09	0.000267398
cg06972911	rs73423605	-0.00674083	-6.1149	1.73523e-09	0.000274583
cg06972911	rs11081769	-0.00671098	-6.08918	2.01937e-09	0.000315075
cg06972911	rs12607644	-0.00671098	-6.08918	2.01937e-09	0.000315075
cg06972911	rs10502603	-0.00671098	-6.08918	2.01937e-09	0.000315075
cg06972911	rs11872597	-0.00671098	-6.08918	2.01937e-09	0.000315075
cg17478313	rs79941108	0.0133339	6.05817	2.42254e-09	0.000376664
cg17478313	rs55816003	0.0128918	6.00097	3.38257e-09	0.000524106
cg21609804	rs643634	0.0106675	5.9793	3.83587e-09	0.000592284
cg21609804	rs1209072	-0.0181414	-5.95106	4.51634e-09	0.00069495
cg06972911	rs8083848	-0.00696408	-5.92314	5.3045e-09	0.000810637
cg06972911	rs16963381	-0.00696408	-5.92314	5.3045e-09	0.000810637
cg06972911	rs73421998	-0.00652611	-5.91733	5.48459e-09	0.000821282
cg06972911	rs66779556	-0.00652611	-5.91733	5.48459e-09	0.000821282
cg06972911	rs11874367	-0.00652611	-5.91733	5.48459e-09	0.000821282
cg06972911	rs11874345	-0.00652611	-5.91733	5.48459e-09	0.000821282
cg06972911	rs11875130	-0.00652611	-5.91733	5.48459e-09	0.000821282
cg06972911	rs11875106	-0.00652611	-5.91733	5.48459e-09	0.000821282
cg06972911	rs12607530	-0.00652086	-5.91413	5.58632e-09	0.000833717
cg06972911	rs2055060	-0.00685652	-5.88984	6.42078e-09	0.00095506
cg06972911	rs13380968	-0.00686374	-5.8868	6.53355e-09	0.000968606
cg06972911	rs11081762	-0.00680411	-5.88439	6.62426e-09	0.000978802
cg06972911	rs11081763	-0.00683159	-5.84907	8.10231e-09	0.00118932
cg06972911	rs11081764	-0.00683159	-5.84907	8.10231e-09	0.00118932
cg06972911	rs8091089	-0.006915	-5.83047	9.00547e-09	0.00131756
cg06972911	rs982521	-0.00685819	-5.82267	9.41253e-09	0.00137262
cg06972911	rs10438935	-0.00677913	-5.8101	1.01068e-08	0.00139629
cg06972911	rs1458858	-0.00677913	-5.8101	1.01068e-08	0.00139629
cg06972911	rs7243481	-0.00677913	-5.8101	1.01068e-08	0.00139629
cg06972911	rs7243086	-0.00677913	-5.8101	1.01068e-08	0.00139629
cg06972911	rs968177	-0.00677913	-5.8101	1.01068e-08	0.00139629
cg06972911	rs968178	-0.00677913	-5.8101	1.01068e-08	0.00139629
cg06972911	rs7229026	-0.00677913	-5.8101	1.01068e-08	0.00139629
cg06972911	rs10468833	-0.00677913	-5.8101	1.01068e-08	0.00139629
cg06972911	rs10775451	-0.00677913	-5.8101	1.01068e-08	0.00139629
cg06972911	rs10853421	-0.00677913	-5.8101	1.01068e-08	0.00139629
cg06972911	rs72933532	-0.00677913	-5.8101	1.01068e-08	0.00139629
cg06972911	rs60928334	-0.00677913	-5.8101	1.01068e-08	0.00139629
cg06972911	rs7359734	-0.00677913	-5.8101	1.01068e-08	0.00139629
cg06972911	rs11081765	-0.00677913	-5.8101	1.01068e-08	0.00139629
cg06972911	rs8093807	-0.00677913	-5.8101	1.01068e-08	0.00139629
cg06972911	rs8096329	-0.00677913	-5.8101	1.01068e-08	0.00139629
cg06972911	rs72933545	-0.00677913	-5.8101	1.01068e-08	0.00139629
cg06972911	18:30032816:GTTTT:GTTT	-0.00776483	-5.79745	1.08558e-08	0.00149514
cg06972911	rs6506968	-0.00676142	-5.7933	1.11131e-08	0.00152586
cg06972911	rs35041202	-0.00615708	-5.78529	1.16264e-08	0.00159145
cg06972911	rs8087781	-0.00679291	-5.75687	1.36418e-08	0.00186161
cg06972911	rs68120418	-0.00608238	-5.72355	1.64402e-08	0.00222985
cg06972911	rs68110928	-0.00608238	-5.72355	1.64402e-08	0.00222985
cg06972911	rs57978863	-0.00679129	-5.7211	1.66666e-08	0.00224832
cg06972911	rs4470224	-0.00608562	-5.72098	1.66772e-08	0.00224832
cg06972911	rs2052757	-0.00662048	-5.65545	2.40024e-08	0.00322613
cg06972911	rs11081761	-0.00667327	-5.61795	2.95168e-08	0.00395539
cg06972911	rs5848420	-0.00483337	-5.59274	3.38967e-08	0.00452872
cg21609804	rs34110016	0.0131624	5.56218	4.00568e-08	0.00533576
cg06972911	rs138799660	-0.00616755	-5.55317	4.20731e-08	0.00558765
cg06972911	rs60451418	-0.00653658	-5.54695	4.35206e-08	0.00576274
cg06972911	rs17744051	-0.00648862	-5.51424	5.19721e-08	0.00686148
cg17478313	rs116922756	0.0120689	5.39983	9.60139e-08	0.0126014
cg17478313	rs139838752	0.0120689	5.39983	9.60139e-08	0.0126014
cg06972911	rs1863605	-0.00771693	-5.36971	1.12646e-07	0.0147317
cg21609804	rs74604492	-0.0189187	-5.36928	1.12906e-07	0.0147317
cg21609804	rs143591453	0.0128269	5.35816	1.1974e-07	0.0153447
cg06972911	rs17811714	-0.0076881	-5.35611	1.21042e-07	0.0153447
cg06972911	rs5823845	-0.0076881	-5.35611	1.21042e-07	0.0153447
cg06972911	rs10468834	-0.0076881	-5.35611	1.21042e-07	0.0153447
cg06972911	rs61311884	-0.0076881	-5.35611	1.21042e-07	0.0153447
cg06972911	rs17811798	-0.0076881	-5.35611	1.21042e-07	0.0153447
cg06972911	rs55941037	-0.0076881	-5.35611	1.21042e-07	0.0153447
cg06972911	rs729693	-0.0076881	-5.35611	1.21042e-07	0.0153447
cg06972911	rs729692	-0.0076881	-5.35611	1.21042e-07	0.0153447
cg06972911	rs73954814	-0.0076881	-5.35611	1.21042e-07	0.0153447
cg17478313	rs8013737	-0.00778401	-5.34866	1.25894e-07	0.0159146
cg21609804	rs77518348	0.0128332	5.31623	1.49316e-07	0.018822
cg06972911	rs1350551	-0.00759545	-5.30367	1.59479e-07	0.0200465
cg06972911	rs7228553	-0.0061535	-5.30217	1.60735e-07	0.0201476
cg06972911	rs35560827	-0.00763132	-5.29816	1.64144e-07	0.0203464
cg06972911	rs35982238	-0.00763132	-5.29816	1.64144e-07	0.0203464
cg06972911	rs9807749	-0.00763132	-5.29816	1.64144e-07	0.0203464
cg06972911	rs17744064	-0.00763132	-5.29816	1.64144e-07	0.0203464
cg21609804	chr11:63400292	0.0127718	5.28957	1.71683e-07	0.0212219
cg06972911	rs17811666	-0.00624426	-5.28804	1.7306e-07	0.021333
cg17478313	rs72684356	-0.00769452	-5.28749	1.73556e-07	0.0213352
cg17478313	rs74346537	0.0130768	5.28577	1.75126e-07	0.0214691
cg17478313	rs17256106	-0.00767319	-5.27687	1.83448e-07	0.0224277
cg21609804	rs1186941	0.0124765	5.27309	1.87094e-07	0.0228109
cg21609804	rs148973592	0.0127811	5.25683	2.03612e-07	0.0247572
cg21609804	rs6905684	-0.0119332	-5.25041	2.10521e-07	0.0255277
cg06972911	rs75154329	-0.00674553	-5.24652	2.14819e-07	0.0259783
cg21609804	rs78941742	0.0126067	5.24589	2.15517e-07	0.0259923
cg06972911	rs169044	-0.00445267	-5.23984	2.2239e-07	0.0266779
cg06972911	rs111549795	-0.00637302	-5.23983	2.22398e-07	0.0266779
cg06972911	rs13381344	-0.00635906	-5.23668	2.26061e-07	0.0270447
cg21609804	rs116038025	0.0121615	5.23371	2.29566e-07	0.0273905
cg06972911	rs56808255	-0.00633165	-5.22461	2.40622e-07	0.0286331
cg06972911	rs75662342	-0.00634437	-5.22268	2.43046e-07	0.0288446
cg06972911	rs77482669	-0.00601672	-5.22034	2.45993e-07	0.0291169
cg06972911	rs8182367	-0.00483446	-5.21876	2.48007e-07	0.0292004
cg06972911	rs9908430	-0.00483446	-5.21876	2.48007e-07	0.0292004
cg06972911	rs8094914	-0.00616212	-5.21672	2.50644e-07	0.0294174
cg21609804	rs511819	0.0123464	5.21412	2.54032e-07	0.0294174
cg21609804	rs148102000	0.0124079	5.2108	2.5842e-07	0.0294174
cg21609804	rs113390456	0.0124079	5.2108	2.5842e-07	0.0294174
cg21609804	rs61928167	0.0124079	5.2108	2.5842e-07	0.0294174
cg21609804	rs550629	0.0124079	5.2108	2.5842e-07	0.0294174
cg21609804	rs562549	0.0124079	5.2108	2.5842e-07	0.0294174
cg21609804	rs190737636	0.0124079	5.2108	2.5842e-07	0.0294174
cg21609804	rs201513556	0.0124079	5.2108	2.5842e-07	0.0294174
cg21609804	rs61928197	0.0124079	5.2108	2.5842e-07	0.0294174
cg21609804	rs2959876	0.0124079	5.2108	2.5842e-07	0.0294174
cg21609804	rs482915	0.0124079	5.2108	2.5842e-07	0.0294174
cg21609804	rs539306	0.0124079	5.2108	2.5842e-07	0.0294174
cg21609804	rs151075456	-0.0180993	-5.20841	2.61626e-07	0.0297066
cg21609804	rs7931908	0.0124866	5.20334	2.68542e-07	0.030049
cg06972911	rs7243539	-0.0060472	-5.20324	2.68682e-07	0.030049
cg06972911	rs7245123	-0.0060472	-5.20324	2.68682e-07	0.030049
cg06972911	rs10468904	-0.0060472	-5.20324	2.68682e-07	0.030049
cg06972911	rs8093474	-0.0060472	-5.20324	2.68682e-07	0.030049
cg06972911	rs11874614	-0.0060472	-5.20324	2.68682e-07	0.030049
cg27034450	rs11408925:1367954:C:CA	-0.00564936	-5.20203	2.70362e-07	0.0301613
cg21609804	rs12418845	0.0168653	5.19907	2.74514e-07	0.0305481
cg21609804	rs35715596	0.0123619	5.19558	2.79499e-07	0.0310255
cg21609804	rs555395	0.0123235	5.17932	3.03846e-07	0.0334219
cg21609804	rs523809	0.0123235	5.17932	3.03846e-07	0.0334219
cg06972911	rs11367080	-0.00688428	-5.17709	3.07339e-07	0.0334219
cg21609804	rs568769	0.0122322	5.17631	3.08577e-07	0.0334219
cg21609804	rs517700	0.0122322	5.17631	3.08577e-07	0.0334219
cg21609804	rs35159646	0.0122322	5.17631	3.08577e-07	0.0334219
cg21609804	rs518692	0.0122322	5.17631	3.08577e-07	0.0334219
cg21609804	rs500991	0.0122322	5.17631	3.08577e-07	0.0334219
cg21609804	rs580695	0.0122322	5.17631	3.08577e-07	0.0334219
cg21609804	rs491231	0.0122322	5.17631	3.08577e-07	0.0334219
cg21609804	rs61928212	0.0123542	5.16087	3.33976e-07	0.0360853
cg21609804	rs113378209	0.0121602	5.15402	3.45885e-07	0.0361845
cg21609804	rs567756	0.0121602	5.15402	3.45885e-07	0.0361845
cg21609804	rs61928203:63463937:C:T	0.0121537	5.14849	3.55782e-07	0.0361845
cg21609804	rs141487037	0.0123198	5.1475	3.576e-07	0.0361845
cg21609804	rs7928900	0.0123198	5.1475	3.576e-07	0.0361845
cg21609804	rs7932117	0.0123198	5.1475	3.576e-07	0.0361845
cg21609804	rs77937093	0.0123198	5.1475	3.576e-07	0.0361845
cg21609804	rs76013506	0.0123198	5.1475	3.576e-07	0.0361845
cg21609804	rs142968961	0.0123198	5.1475	3.576e-07	0.0361845
cg21609804	rs61928202	0.0123198	5.1475	3.576e-07	0.0361845
cg21609804	rs61928204	0.0123198	5.1475	3.576e-07	0.0361845
cg21609804	rs61928205	0.0123198	5.1475	3.576e-07	0.0361845
cg21609804	rs61928206	0.0123198	5.1475	3.576e-07	0.0361845
cg21609804	rs7945972	0.0123198	5.1475	3.576e-07	0.0361845
cg21609804	rs7128970	0.0123198	5.1475	3.576e-07	0.0361845
cg21609804	rs61928208	0.0123198	5.1475	3.576e-07	0.0361845
cg21609804	rs7127454	0.0123198	5.1475	3.576e-07	0.0361845
cg21609804	rs7117206	0.0123198	5.1475	3.576e-07	0.0361845
cg21609804	rs61928209	0.0123198	5.1475	3.576e-07	0.0361845
cg21609804	rs61928211	0.0123198	5.1475	3.576e-07	0.0361845
cg21609804	rs150728846	0.0123198	5.1475	3.576e-07	0.0361845
cg21609804	rs117806539	0.0123198	5.1475	3.576e-07	0.0361845
cg21609804	rs61928214	0.0123198	5.1475	3.576e-07	0.0361845
cg21609804	rs11281571	0.0123198	5.1475	3.576e-07	0.0361845
cg21609804	rs7119961	0.0123198	5.1475	3.576e-07	0.0361845
cg21609804	rs61928234	0.0123198	5.1475	3.576e-07	0.0361845
cg21609804	rs11551942	0.0123198	5.1475	3.576e-07	0.0361845
cg21609804	rs78546143	0.0123198	5.1475	3.576e-07	0.0361845
cg21609804	rs10501394	0.0124391	5.14357	3.6484e-07	0.0368336
cg21609804	rs113710885	0.01214	5.13623	3.78754e-07	0.038152
cg21609804	rs61928166	0.0123947	5.1352	3.80732e-07	0.0382649
cg17478313	rs72684354	-0.0074431	-5.13411	3.82865e-07	0.0383928
cg06972911	rs34313807	-0.00600136	-5.13209	3.86827e-07	0.0387032
cg17478313	rs7128795	-0.00570698	-5.13133	3.88324e-07	0.038766
cg21609804	rs588523	0.0120814	5.12441	4.0223e-07	0.0400646
cg21609804	rs559405	0.0121898	5.11672	4.18269e-07	0.0415694
cg27034450	rs2963265	0.00473004	5.11047	4.3174e-07	0.0418824
cg21609804	rs534876	0.0121269	5.11029	4.32147e-07	0.0418824
cg21609804	rs34122098	0.0122177	5.10921	4.34514e-07	0.0418824
cg21609804	rs17158453	0.0121503	5.10554	4.42688e-07	0.0418824
cg21609804	rs111370312	0.0121503	5.10554	4.42688e-07	0.0418824
cg21609804	rs61928165	0.0121503	5.10554	4.42688e-07	0.0418824
cg21609804	rs80216216	0.0121503	5.10554	4.42688e-07	0.0418824
cg21609804	rs518490	0.0121503	5.10554	4.42688e-07	0.0418824
cg21609804	rs551466	0.0121503	5.10554	4.42688e-07	0.0418824
cg21609804	rs476691	0.0121503	5.10554	4.42688e-07	0.0418824
cg21609804	rs35345497	0.0121503	5.10554	4.42688e-07	0.0418824
cg21609804	rs2959881	0.0121503	5.10554	4.42688e-07	0.0418824
cg21609804	rs3016865	0.0121503	5.10554	4.42688e-07	0.0418824
cg21609804	rs521464	0.012067	5.10454	4.44927e-07	0.0418824
cg21609804	rs79462002	0.0123179	5.10411	4.45892e-07	0.0418824
cg21609804	rs61928162	0.0123179	5.10411	4.45892e-07	0.0418824
cg21609804	rs61928163	0.0123179	5.10411	4.45892e-07	0.0418824
cg21609804	rs78871409	0.0123179	5.10411	4.45892e-07	0.0418824
cg21609804	rs78782323	0.0123179	5.10411	4.45892e-07	0.0418824
cg21609804	rs61928168	0.0123179	5.10411	4.45892e-07	0.0418824
cg21609804	rs61928195	0.0123179	5.10411	4.45892e-07	0.0418824
cg21609804	rs61928196	0.0123179	5.10411	4.45892e-07	0.0418824
cg21609804	rs7949447:63430817:T:C	0.0123179	5.10411	4.45892e-07	0.0418824
cg21609804	rs74383103	0.0123179	5.10411	4.45892e-07	0.0418824
cg21609804	rs11551944	0.0123179	5.10411	4.45892e-07	0.0418824
cg06972911	rs61273573	-0.00895342	-5.10373	4.4676e-07	0.0418824
cg06972911	rs10502600	-0.00895342	-5.10373	4.4676e-07	0.0418824
cg06972911	rs55944403	-0.00622341	-5.09572	4.65247e-07	0.0435241
cg27034450	rs55779566	0.00525167	5.09067	4.77289e-07	0.0445572
cg21609804	rs534505	0.0121099	5.08881	4.81817e-07	0.0447925
cg21609804	rs541809	0.0121099	5.08881	4.81817e-07	0.0447925
cg27034450	rs112519756	0.00531186	5.08723	4.85663e-07	0.0450562
cg27034450	rs10041901	0.00517647	5.0852	4.90666e-07	0.0454259
cg21609804	rs476034	0.0120818	5.08338	4.95198e-07	0.0454681
cg21609804	rs557882	0.0120818	5.08338	4.95198e-07	0.0454681
cg21609804	rs484619	0.0120818	5.08338	4.95198e-07	0.0454681
cg21609804	rs566813	0.0120818	5.08338	4.95198e-07	0.0454681
cg00964221	rs2153614	-0.00329436	-5.08264	4.97051e-07	0.0455446
cg21609804	11:63437420:C:CAAAAAAAAAA	0.0124502	5.08004	5.03641e-07	0.0460538
cg21609804	rs17656941	0.0122722	5.07779	5.09371e-07	0.0464826
cg21609804	rs2509744	0.0120593	5.07401	5.19193e-07	0.0472821
cg21609804	rs7949389	0.0121562	5.06767	5.36049e-07	0.0485611
cg21609804	rs199782558	0.0121562	5.06767	5.36049e-07	0.0485611
cg21609804	rs1789219	0.0120652	5.0675	5.36501e-07	0.0485611
cg06972911	rs8094711	-0.00717058	-5.06558	5.41725e-07	0.0487988
cg06972911	rs17744164	-0.00717058	-5.06558	5.41725e-07	0.0487988
cg06972911	rs16963373	-0.00892935	-5.06533	5.42408e-07	0.0487988
cg21609804	rs79429913	0.0120058	5.06089	5.5466e-07	0.0497006
cg21609804	rs2959880	0.0120058	5.06089	5.5466e-07	0.0497006
cg06972911	rs13381184	-0.00868043	-5.05967	5.58082e-07	0.0497645
cg06972911	rs16963382	-0.00895797	-5.05947	5.58648e-07	0.0497645
cg06972911	rs10502591	-0.0090137	-5.05904	5.59833e-07	0.0497645
cg06972911	rs17736489	-0.0090137	-5.05904	5.59833e-07	0.0497645
cg06972911	rs74527318	-0.00610887	-5.05857	5.61163e-07	0.0497835
cg21609804	rs61928246	0.0123485	5.05255	5.78402e-07	0.0512111
cg06972911	rs73954805	-0.00870117	-5.05029	5.85002e-07	0.0516928
cg21609804	rs116905948	0.0121287	5.04769	5.92718e-07	0.0522711
cg06972911	rs16963353	-0.00868859	-5.04412	6.03415e-07	0.0526938
cg06972911	rs73954806	-0.00868859	-5.04412	6.03415e-07	0.0526938
cg06972911	rs73954807	-0.00868859	-5.04412	6.03415e-07	0.0526938
cg06972911	rs16963360	-0.00868859	-5.04412	6.03415e-07	0.0526938
cg06972911	rs16963365	-0.00868859	-5.04412	6.03415e-07	0.0526938
cg06972911	rs12604660	-0.0045331	-5.04196	6.10005e-07	0.0531653
cg06972911	rs34506065	-0.00715033	-5.03849	6.20713e-07	0.053888
cg06972911	rs12604457	-0.00715033	-5.03849	6.20713e-07	0.053888
cg06972911	rs13381541	-0.00716184	-5.03473	6.32496e-07	0.0545825
cg06972911	rs13380952	-0.00716184	-5.03473	6.32496e-07	0.0545825
cg27034450	rs62329734	0.00518657	5.034	6.34829e-07	0.0545825
cg27034450	rs62329735	0.00518657	5.034	6.34829e-07	0.0545825
cg27034450	rs10068558	0.00518657	5.034	6.34829e-07	0.0545825
cg06972911	rs1458865	-0.00582837	-5.03344	6.36596e-07	0.0546292
cg27034450	rs56397275	0.00525563	5.03179	6.4188e-07	0.0549769
cg06972911	rs4731820	0.00434085	5.02545	6.62577e-07	0.0566409
cg27034450	rs55931458	0.00479221	5.01876	6.85112e-07	0.0583487
cg17478313	rs7127767	-0.00558566	-5.01874	6.85169e-07	0.0583487
cg21609804	rs111756056	0.0117807	5.01798	6.87781e-07	0.0584595
cg02466711	rs199692960:42364759:T:C	-0.00194595	-5.01666	6.92349e-07	0.0587359
cg06972911	rs17811690	-0.00711957	-5.01554	6.96205e-07	0.0589509
cg17478313	rs72684361	-0.00742196	-5.00793	7.23165e-07	0.0610098
cg06972911	rs6872726	0.00829267	5.0074	7.25064e-07	0.0610098
cg06972911	rs11662168	-0.00711199	-5.00707	7.26252e-07	0.0610098
cg17478313	rs1556715	0.00779318	5.00677	7.27355e-07	0.0610098
cg17478313	rs1556714	0.00779318	5.00677	7.27355e-07	0.0610098
cg02466711	rs34451904	0.00212206	5.00527	7.32823e-07	0.0613531
cg21609804	rs61928236	0.0120621	5.0011	7.48191e-07	0.0618277
cg21609804	rs61928237	0.0120621	5.0011	7.48191e-07	0.0618277
cg21609804	rs7106670	0.0120621	5.0011	7.48191e-07	0.0618277
cg21609804	rs7128040	0.0120621	5.0011	7.48191e-07	0.0618277
cg21609804	rs61928238	0.0120621	5.0011	7.48191e-07	0.0618277
cg21609804	rs61928239	0.0120621	5.0011	7.48191e-07	0.0618277
cg21609804	rs61928241	0.0120621	5.0011	7.48191e-07	0.0618277
cg00964221	rs10137035	0.0034542	4.99864	7.57425e-07	0.0624751
cg27034450	rs35344649	0.00514469	4.99749	7.61769e-07	0.0627174
cg17478313	rs7114084	-0.00552681	-4.99399	7.75171e-07	0.0637034
cg06972911	rs75169444	-0.00883364	-4.98605	8.0638e-07	0.0661462
cg06972911	rs73958422	-0.0089753	-4.98481	8.11345e-07	0.0664314
cg00964221	chr6:32453810	0.00384898	4.97712	8.42919e-07	0.0688902
cg21609804	rs11820129	0.0120208	4.97513	8.51287e-07	0.069447
cg21609804	rs851993	-0.00878333	-4.97401	8.56028e-07	0.0697062
cg03416665	rs11030874	0.00443267	4.97222	8.63642e-07	0.0701982
cg27034450	rs13180439	0.0051324	4.96825	8.80796e-07	0.0714623
cg21609804	rs61928243	0.012002	4.9674	8.84518e-07	0.0715043
cg21609804	rs61928244	0.012002	4.9674	8.84518e-07	0.0715043
cg06972911	rs77053564	-0.00879497	-4.96262	9.05697e-07	0.073084
cg21609804	rs147985875	0.0120022	4.96171	9.09803e-07	0.0732828
cg21609804	rs523093	0.0119502	4.95258	9.51762e-07	0.0762496
cg21609804	rs537186	0.0119502	4.95258	9.51762e-07	0.0762496
cg21609804	rs560938	0.0119502	4.95258	9.51762e-07	0.0762496
cg06972911	rs4644922	-0.00882594	-4.94819	9.72657e-07	0.0777839
cg27034450	rs409932:1367736:C:T	-0.00539765	-4.94265	9.99568e-07	0.079793
cg17478313	rs17098705	0.00817481	4.93966	1.01441e-06	0.0808169
cg21609804	rs111909742	0.0118914	4.93934	1.01602e-06	0.0808169
cg21609804	rs35324379	0.0118096	4.93782	1.02366e-06	0.0812799
cg21609804	rs515645	0.0118402	4.93551	1.03537e-06	0.0820637
cg00964221	rs5752006	-0.00320987	-4.93384	1.04395e-06	0.082597
cg02466711	rs11266171:42363285:T:C	-0.00188594	-4.93267	1.04995e-06	0.0828626
cg21609804	chr11:63422204	0.011863	4.93247	1.05102e-06	0.0828626
cg06972911	rs1865990	-0.00452256	-4.93183	1.05429e-06	0.0829742
cg27034450	rs74484518	0.00514415	4.92613	1.0843e-06	0.0850361
cg27034450	chr5:101750640	0.00514415	4.92613	1.0843e-06	0.0850361
cg06972911	rs7502550	-0.00449954	-4.92383	1.0966e-06	0.0856603
cg03416665	rs12576044	0.00435236	4.92357	1.09802e-06	0.0856603
cg03416665	rs12795214	0.00435236	4.92357	1.09802e-06	0.0856603
cg17478313	rs55813401:102275602:C:A	0.00763656	4.91786	1.12927e-06	0.087944
cg21609804	rs61928245	0.0120825	4.91705	1.13377e-06	0.0881408
cg00964221	chr6:32453612	0.00359155	4.90592	1.1974e-06	0.0929255
cg17478313	rs7117107	-0.00552893	-4.90261	1.21695e-06	0.093953
cg17478313	rs7127609	-0.00552893	-4.90261	1.21695e-06	0.093953
cg17478313	rs7127617	-0.00552893	-4.90261	1.21695e-06	0.093953
cg06972911	rs59630704	-0.00878498	-4.89798	1.24482e-06	0.0958216
cg02466711	rs10417697	0.00207689	4.89788	1.24545e-06	0.0958216
cg27034450	rs61407419	-0.00545028	-4.89249	1.27871e-06	0.0982112
cg03416665	rs72817353	-0.00794952	-4.8884	1.30456e-06	0.100024
cg00964221	rs5752004	-0.0031777	-4.88026	1.35742e-06	0.103899
cg06972911	rs8087581	-0.00691587	-4.87329	1.40435e-06	0.107307
cg21609804	rs74655880	-0.0168732	-4.87273	1.40814e-06	0.107412
cg03416665	rs6484475	0.00430576	4.87082	1.42129e-06	0.108231
cg03416665	rs35591498	0.0043188	4.86811	1.44018e-06	0.109482
cg06972911	rs787272	-0.00671916	-4.86734	1.44558e-06	0.109519
cg06972911	rs787275	-0.00671916	-4.86734	1.44558e-06	0.109519
cg06972911	rs2421462	-0.00584502	-4.86651	1.45145e-06	0.109778
cg06972911	rs7859381	-0.00679707	-4.8651	1.46144e-06	0.109789
cg06972911	rs787269	-0.00679707	-4.8651	1.46144e-06	0.109789
cg06972911	rs787270	-0.00679707	-4.8651	1.46144e-06	0.109789
cg06972911	rs787274	-0.00679707	-4.8651	1.46144e-06	0.109789
cg21609804	rs568790	0.0113257	4.85521	1.53346e-06	0.115006
cg03416665	rs11030875	0.00430161	4.85336	1.54723e-06	0.115844
cg21609804	rs61928247	0.012218	4.85191	1.55821e-06	0.116276
cg21609804	rs61928248	0.012218	4.85191	1.55821e-06	0.116276
cg03416665	rs1364753	0.00429473	4.84192	1.6355e-06	0.12184
cg02466711	rs201537281	-0.0017325	-4.84086	1.64397e-06	0.122266
cg00964221	rs2298029	-0.00316074	-4.83938	1.65577e-06	0.122939
cg17478313	rs11876276	-0.01159	-4.8351	1.69043e-06	0.125304
cg17478313	rs61874517	0.00853276	4.83204	1.71566e-06	0.126838
cg06972911	rs150098544	-0.00577493	-4.8319	1.71681e-06	0.126838
cg06972911	rs1458866	-0.00597443	-4.82834	1.74664e-06	0.128616
cg06972911	rs17736872	-0.00597443	-4.82834	1.74664e-06	0.128616
cg21609804	rs7944003	0.0117841	4.82466	1.77801e-06	0.13071
cg06972911	rs112365548	-0.00856154	-4.82211	1.80003e-06	0.132111
cg21609804	rs9469042	-0.0186509	-4.81711	1.84398e-06	0.135115
cg06972911	rs149298513	-0.00838886	-4.81263	1.88425e-06	0.135836
cg06972911	rs146861316	-0.00838886	-4.81263	1.88425e-06	0.135836
cg06972911	rs113981046	-0.00838886	-4.81263	1.88425e-06	0.135836
cg06972911	rs111972357	-0.00838886	-4.81263	1.88425e-06	0.135836
cg06972911	rs112588530	-0.00838886	-4.81263	1.88425e-06	0.135836
cg06972911	rs113660695	-0.00838886	-4.81263	1.88425e-06	0.135836
cg06972911	rs146256688	-0.00838886	-4.81263	1.88425e-06	0.135836
cg06972911	rs11504783	-0.00838886	-4.81263	1.88425e-06	0.135836
cg06972911	rs376607341	-0.00838886	-4.81263	1.88425e-06	0.135836
cg06972911	rs370685427	-0.00838886	-4.81263	1.88425e-06	0.135836
cg06972911	rs11504784	-0.00838784	-4.81196	1.89032e-06	0.135896
cg17478313	rs4531379	0.0080026	4.81187	1.89119e-06	0.135896
cg00964221	rs4659180	-0.00314267	-4.81114	1.89785e-06	0.136156
cg17478313	rs6572998	0.00758381	4.80809	1.92588e-06	0.137945
cg00964221	rs12406851	-0.00313772	-4.80613	1.94413e-06	0.139029
cg06972911	rs58220828	-0.0084886	-4.80515	1.95334e-06	0.139283
cg00964221	rs4659181	-0.00311975	-4.80509	1.95392e-06	0.139283
cg17478313	rs17483540	0.0110033	4.80298	1.97382e-06	0.140477
cg02466711	rs58341638	0.00184416	4.80119	1.99093e-06	0.140556
cg06972911	rs10502594	-0.00840936	-4.80056	1.99698e-06	0.140556
cg06972911	rs16963314	-0.00840936	-4.80056	1.99698e-06	0.140556
cg06972911	rs187866372:29978982:C:A	-0.00840936	-4.80056	1.99698e-06	0.140556
cg06972911	rs142582020	-0.00840936	-4.80056	1.99698e-06	0.140556
cg06972911	rs147489502	-0.00840936	-4.80056	1.99698e-06	0.140556
cg06972911	rs73958413	-0.00840936	-4.80056	1.99698e-06	0.140556
cg00964221	rs4811160	0.00360464	4.79718	2.0297e-06	0.142634
cg00964221	rs2025437	0.00432938	4.79634	2.03791e-06	0.142986
cg06972911	rs73958418	-0.00851735	-4.79504	2.05063e-06	0.143427
cg06972911	rs111335323	-0.00851735	-4.79504	2.05063e-06	0.143427
cg06972911	rs201868557	-0.00851635	-4.79442	2.05681e-06	0.143634
cg21609804	rs9461716	-0.0185642	-4.79379	2.06299e-06	0.143841
cg06972911	rs16963351	-0.00837902	-4.79255	2.07533e-06	0.144476
cg06972911	rs16963285	-0.0065271	-4.79052	2.09572e-06	0.145667
cg06972911	rs112269952	-0.00850706	-4.78983	2.10269e-06	0.145924
cg21609804	rs11231543	0.0112464	4.78725	2.12886e-06	0.147182
cg17478313	rs12229145	0.0079068	4.78707	2.1307e-06	0.147182
cg17478313	rs11111051	0.0079068	4.78707	2.1307e-06	0.147182
cg06972911	rs111232716	0.00587335	4.78662	2.13525e-06	0.147268
cg27034450	rs10075239	0.00485569	4.78505	2.15145e-06	0.148156
cg06972911	rs55730180	-0.00849137	-4.78318	2.17081e-06	0.149259
cg27034450	rs112404566	-0.00445455	-4.78185	2.18468e-06	0.149982
cg06972911	rs10853420	-0.00841012	-4.77894	2.21534e-06	0.15162
cg06972911	rs11872355	-0.00841012	-4.77894	2.21534e-06	0.15162
cg03416665	rs2216991	0.00422906	4.77577	2.24924e-06	0.153704
cg21609804	rs7939940	0.0116679	4.76868	2.32685e-06	0.158669
cg02466711	rs61933848:60184220:G:T	0.00301745	4.76795	2.33498e-06	0.158669
cg17478313	rs4992798	-0.00531158	-4.76789	2.33572e-06	0.158669
cg21609804	rs752816	-0.00980689	-4.76785	2.3361e-06	0.158669
cg00964221	rs56076738	0.00409998	4.76498	2.36847e-06	0.160623
cg17478313	rs61874518	0.00825173	4.76437	2.37535e-06	0.160844
cg21609804	rs7111395	0.0116011	4.76275	2.39374e-06	0.161599
cg21609804	rs139399271	0.0116011	4.76275	2.39374e-06	0.161599
cg06972911	rs11350252	0.00601728	4.76221	2.40002e-06	0.161778
cg17478313	rs12588118	0.0068917	4.76181	2.40454e-06	0.161839
cg02466711	rs12824130	0.00307761	4.7531	2.50666e-06	0.168204
cg02466711	rs35506739	0.00307761	4.7531	2.50666e-06	0.168204
cg17478313	rs199992686	-0.00723912	-4.75158	2.52486e-06	0.169172
cg17478313	rs66495142	-0.0122627	-4.75104	2.53133e-06	0.169351
cg00964221	rs11354698	-0.00314602	-4.74883	2.55816e-06	0.17089
cg21609804	rs7943981	0.0115588	4.74646	2.58729e-06	0.17232
cg21609804	rs7944094	0.0115588	4.74646	2.58729e-06	0.17232
cg21609804	rs1539121	-0.0161932	-4.7451	2.60402e-06	0.173176
cg06972911	rs2796025	-0.00750319	-4.74421	2.61505e-06	0.17365
cg06972911	rs73143500:60997350:G:C	-0.00855959	-4.74338	2.62544e-06	0.174081
cg00964221	rs4659179	-0.00334516	-4.74293	2.63107e-06	0.174196
cg21609804	rs9469040	-0.0193664	-4.7414	2.65035e-06	0.175212
cg03416665	rs1609727	-0.00490469	-4.73954	2.6739e-06	0.176507
cg06972911	rs78307104	-0.00718503	-4.73596	2.71984e-06	0.179104
cg17478313	rs10136041	0.00672176	4.73585	2.72127e-06	0.179104
cg21609804	rs12274980	0.0111363	4.73227	2.76786e-06	0.179761
cg17478313	rs67410121	-0.0122143	-4.73104	2.7841e-06	0.179761
cg17478313	rs67630792	-0.0122143	-4.73104	2.7841e-06	0.179761
cg06972911	rs75558739	0.0064254	4.73077	2.78765e-06	0.179761
cg06972911	rs17691299	0.0064254	4.73077	2.78765e-06	0.179761
cg06972911	rs17747913	0.0064254	4.73077	2.78765e-06	0.179761
cg06972911	rs77910932	0.0064254	4.73077	2.78765e-06	0.179761
cg06972911	rs140299163	0.0064254	4.73077	2.78765e-06	0.179761
cg06972911	rs17691381	0.0064254	4.73077	2.78765e-06	0.179761
cg06972911	rs77131220	0.0064254	4.73077	2.78765e-06	0.179761
cg06972911	rs7711025	0.0064254	4.73077	2.78765e-06	0.179761
cg06972911	rs78958261	0.0064254	4.73077	2.78765e-06	0.179761
cg06972911	rs77878408	0.0064254	4.73077	2.78765e-06	0.179761
cg06972911	chr5:57164257	0.0064254	4.73077	2.78765e-06	0.179761
cg17478313	rs74157656	0.00764971	4.72881	2.81379e-06	0.181185
cg27034450	rs12464646	0.00952917	4.72466	2.86982e-06	0.184527
cg00964221	rs676345	0.00283283	4.72416	2.87661e-06	0.184697
cg17478313	rs58971574	0.00800286	4.72242	2.90036e-06	0.185955
cg02466711	rs12811123	0.00301983	4.7198	2.93668e-06	0.188013
cg00964221	rs9269246	0.00366545	4.71441	3.01259e-06	0.192597
cg03416665	rs72817361	-0.00774686	-4.71405	3.01783e-06	0.192652
cg02466711	rs371949001	0.00182549	4.71375	3.02209e-06	0.192652
cg02466711	rs10416999	0.00187325	4.71044	3.06986e-06	0.195418
cg21609804	rs6591822	0.0115175	4.71004	3.07567e-06	0.195509
cg17478313	rs4992799	-0.00523511	-4.70601	3.13482e-06	0.197897
cg17478313	rs4992801	-0.00523511	-4.70601	3.13482e-06	0.197897
cg17478313	rs4992802	-0.00523511	-4.70601	3.13482e-06	0.197897
cg17478313	rs34506684	-0.00523511	-4.70601	3.13482e-06	0.197897
cg06972911	rs77133779	0.00621658	4.70541	3.14375e-06	0.197897
cg06972911	rs77318647	0.00621658	4.70541	3.14375e-06	0.197897
cg02466711	rs150500644	0.00356223	4.70478	3.15314e-06	0.197897
cg02466711	rs17633296	0.00356223	4.70478	3.15314e-06	0.197897
cg02466711	rs144028394	0.00356223	4.70478	3.15314e-06	0.197897
cg17478313	rs4992797	-0.00523197	-4.70303	3.17925e-06	0.199255
cg02466711	rs4802462	0.00174929	4.70169	3.19953e-06	0.200245
cg02466711	rs58646071	0.00194355	4.70111	3.20829e-06	0.200512
cg06972911	rs79728101	0.00638561	4.69949	3.23283e-06	0.201763
cg17478313	rs12881021	0.00686467	4.69874	3.24434e-06	0.202198
cg02466711	rs11083928	0.00181891	4.69817	3.25317e-06	0.202466
cg03416665	rs9705600	-0.00411025	-4.69639	3.28052e-06	0.203883
cg17478313	rs28452404	0.0066066	4.69508	3.30089e-06	0.204865
cg06972911	rs376245798	0.00638122	4.69434	3.31249e-06	0.205299
cg02466711	rs61933773	0.00302569	4.6916	3.35549e-06	0.207641
cg03416665	rs113489209	-0.00771022	-4.69105	3.36424e-06	0.207641
cg03416665	rs72817360	-0.00771022	-4.69105	3.36424e-06	0.207641
cg02466711	rs7252746	0.00181383	4.69076	3.36889e-06	0.207641
cg03416665	rs11206783	0.00898699	4.68933	3.39172e-06	0.20876
cg03416665	rs219500	-0.0043708	-4.68436	3.4721e-06	0.213412
cg17478313	rs8011016	0.00744202	4.68367	3.48329e-06	0.213666
cg17478313	rs865919	-0.00582526	-4.68352	3.48581e-06	0.213666
cg17478313	rs11394643	-0.00518507	-4.68235	3.50506e-06	0.214258
cg17478313	rs2133256	-0.00518507	-4.68235	3.50506e-06	0.214258
cg00964221	rs62533210	0.00407901	4.68132	3.52203e-06	0.215001
cg02466711	rs1568639	-0.00166534	-4.67746	3.58673e-06	0.218651
cg02466711	rs12229478	0.00187937	4.67481	3.63155e-06	0.221082
cg21609804	rs35391281	-0.00819649	-4.67055	3.70506e-06	0.224481
cg03416665	rs7642361	-0.00488676	-4.67044	3.70702e-06	0.224481
cg02466711	rs34994692	0.00183145	4.67041	3.70758e-06	0.224481
cg21609804	rs2959886	0.0109519	4.67012	3.71254e-06	0.224481
cg21609804	rs140628142	0.0109519	4.67012	3.71254e-06	0.224481
cg17478313	chr12:102241379	0.00779336	4.6695	3.72336e-06	0.22483
cg02466711	rs141215196	0.00206504	4.66624	3.78086e-06	0.227994
cg06972911	rs75128573	0.00824444	4.6646	3.80998e-06	0.22944
cg21609804	rs6534110	-0.010721	-4.66411	3.81889e-06	0.229667
cg06972911	rs9315903	0.00575693	4.66276	3.84306e-06	0.230809
cg17478313	rs1563287	0.00763365	4.66245	3.84876e-06	0.230841
cg17478313	rs77632020	0.00799694	4.66105	3.87406e-06	0.232046
cg00964221	rs113246959	-0.00468785	-4.66029	3.88789e-06	0.232563
cg21609804	rs3749952	-0.0185852	-4.65929	3.90609e-06	0.233338
cg02466711	rs34659184	0.00298967	4.6571	3.94641e-06	0.23494
cg02466711	rs12826693	0.00298967	4.6571	3.94641e-06	0.23494
cg21609804	rs67959706	-0.0145864	-4.65698	3.9487e-06	0.23494
cg02466711	rs9794026	-0.00162642	-4.65577	3.97121e-06	0.235888
cg03416665	rs66483903	0.00451271	4.65555	3.9752e-06	0.235888
cg02466711	rs11737174	0.00306566	4.65517	3.98229e-06	0.235995
cg21609804	chr11:63442932	0.0124836	4.64989	4.08206e-06	0.241586
cg02466711	rs76341422	0.00189516	4.64751	4.12771e-06	0.243964
cg17478313	rs12800584	-0.00514394	-4.64664	4.14449e-06	0.244632
cg03416665	rs12793988	0.00414493	4.64633	4.1505e-06	0.244663
cg06972911	rs13157819	0.00400273	4.64299	4.21584e-06	0.247209
cg06972911	rs981883	0.00400273	4.64299	4.21584e-06	0.247209
cg06972911	rs35449689	0.00400273	4.64299	4.21584e-06	0.247209
cg06972911	rs6866245	0.00400273	4.64299	4.21584e-06	0.247209
cg00964221	rs11696826	0.0033866	4.64137	4.24803e-06	0.24877
cg00964221	rs8094282	-0.00294855	-4.63941	4.28711e-06	0.250621
cg17478313	rs61108657	0.00777469	4.63922	4.29089e-06	0.250621
cg06972911	rs11665190	-0.00570629	-4.63803	4.31467e-06	0.251025
cg06972911	rs11665147	-0.00570629	-4.63803	4.31467e-06	0.251025
cg06972911	rs11665150	-0.00570629	-4.63803	4.31467e-06	0.251025
cg21609804	rs9461717	-0.0184997	-4.63706	4.3343e-06	0.251729
cg06972911	rs10502592	-0.00627315	-4.63688	4.33805e-06	0.251729
cg06972911	rs80347983	0.00795668	4.63441	4.38826e-06	0.254311
cg27034450	rs57122683	-0.00453319	-4.63193	4.4394e-06	0.256942
cg21609804	rs6591821	0.0113159	4.63124	4.4537e-06	0.257435
cg02466711	rs55958997	-0.00157126	-4.62765	4.5288e-06	0.258804
cg06972911	rs4597393	-0.00530969	-4.62643	4.55465e-06	0.258804
cg06972911	rs7233422	-0.00530797	-4.6263	4.55745e-06	0.258804
cg06972911	rs4561543	-0.00530797	-4.6263	4.55745e-06	0.258804
cg17478313	rs12801311	-0.00513934	-4.62525	4.57981e-06	0.258804
cg17478313	rs4575305	-0.00513879	-4.62471	4.59134e-06	0.258804
cg17478313	rs4564369	-0.00513879	-4.62471	4.59134e-06	0.258804
cg17478313	rs12278842	-0.00513879	-4.62471	4.59134e-06	0.258804
cg17478313	rs12285766	-0.00513879	-4.62471	4.59134e-06	0.258804
cg17478313	rs12287199	-0.00513879	-4.62471	4.59134e-06	0.258804
cg17478313	rs4514451	-0.0051373	-4.62333	4.62103e-06	0.258804
cg17478313	rs12800585	-0.0051373	-4.62333	4.62103e-06	0.258804
cg17478313	rs12799127	-0.0051373	-4.62333	4.62103e-06	0.258804
cg17478313	rs12164821	-0.0051373	-4.62333	4.62103e-06	0.258804
cg17478313	rs7122886	-0.0051373	-4.62333	4.62103e-06	0.258804
cg17478313	rs2343227	-0.0051373	-4.62333	4.62103e-06	0.258804
cg17478313	rs2343229	-0.0051373	-4.62333	4.62103e-06	0.258804
cg17478313	rs2880576	-0.0051373	-4.62333	4.62103e-06	0.258804
cg17478313	rs7126643	-0.0051373	-4.62333	4.62103e-06	0.258804
cg17478313	rs7123417	-0.0051373	-4.62333	4.62103e-06	0.258804
cg17478313	rs6578674	-0.0051373	-4.62333	4.62103e-06	0.258804
cg17478313	rs6578675	-0.0051373	-4.62333	4.62103e-06	0.258804
cg17478313	rs6578676	-0.0051373	-4.62333	4.62103e-06	0.258804
cg17478313	rs6578677	-0.0051373	-4.62333	4.62103e-06	0.258804
cg02466711	rs8039449	-0.0015706	-4.6232	4.62375e-06	0.258804
cg03416665	rs2359533	-0.00440134	-4.62288	4.63054e-06	0.258804
cg02466711	rs9941035	-0.00251994	-4.62272	4.63397e-06	0.258804
cg03416665	rs1501631	-0.00458742	-4.62188	4.65231e-06	0.259504
cg03416665	rs6485717	0.00552078	4.6208	4.67562e-06	0.260238
cg00964221	rs2043685	-0.00279756	-4.62073	4.67714e-06	0.260238
cg00964221	rs13037561	0.00337439	4.61815	4.73382e-06	0.263064
cg17478313	rs34099239	-0.0120066	-4.61495	4.8046e-06	0.266665
cg06972911	rs10775452	-0.00420855	-4.6135	4.83714e-06	0.267532
cg03416665	rs113598363	-0.00801721	-4.61308	4.84668e-06	0.267532
cg06972911	rs16963334	-0.00676918	-4.61292	4.85019e-06	0.267532
cg06972911	rs73958415	-0.00676918	-4.61292	4.85019e-06	0.267532
cg06972911	rs58750415	-0.00676918	-4.61292	4.85019e-06	0.267532
cg06972911	rs35216811	-0.00672181	-4.61046	4.90604e-06	0.270278
cg00964221	rs4359440	-0.00440137	-4.60941	4.93008e-06	0.271267
cg06972911	rs11954248	0.0039785	4.60583	5.0128e-06	0.275351
cg06972911	rs115639540	0.00775906	4.60564	5.01715e-06	0.275351
cg17478313	rs61363160	-0.00510092	-4.6054	5.0228e-06	0.275351
cg17478313	rs2268878	0.00744805	4.60458	5.04176e-06	0.276051
cg17478313	rs60056157	0.00780891	4.60377	5.06088e-06	0.276758
cg27034450	rs7238217	-0.00418977	-4.59972	5.15683e-06	0.28166
cg17478313	rs2239627	0.00623414	4.59833	5.19007e-06	0.283129
cg17478313	rs1568609	0.00555603	4.59748	5.21076e-06	0.283911
cg02466711	rs114899695	0.00281983	4.59637	5.23765e-06	0.284689
cg06972911	rs59211646	-0.00676847	-4.59633	5.23856e-06	0.284689
cg06972911	rs67091600	-0.00658285	-4.5961	5.24419e-06	0.284689
cg06972911	rs7705954	0.00612887	4.58815	5.44086e-06	0.294036
cg06972911	rs6892874	0.00612887	4.58815	5.44086e-06	0.294036
cg06972911	rs59456493	-0.00620789	-4.58807	5.44272e-06	0.294036
cg06972911	rs73958410	-0.00620789	-4.58807	5.44272e-06	0.294036
cg06972911	rs12515541	0.00396352	4.58752	5.45666e-06	0.294432
cg06972911	rs16887444	0.00522374	4.58335	5.56287e-06	0.299801
cg00964221	rs11086327	0.00334286	4.57992	5.65173e-06	0.304223
cg06972911	rs71160247	-0.00426876	-4.57888	5.67907e-06	0.305326
cg27034450	rs4785011	-0.00473239	-4.57781	5.70702e-06	0.306279
cg00964221	rs8123242	0.00334212	4.57768	5.71052e-06	0.306279
cg06972911	rs28500590	-0.00678771	-4.57622	5.74918e-06	0.307982
cg03416665	rs3795746	-0.00437198	-4.57449	5.79537e-06	0.310084
cg02466711	rs11173157	0.00286621	4.57267	5.84423e-06	0.311598
cg02466711	rs10877341	0.00286621	4.57267	5.84423e-06	0.311598
cg02466711	rs72735669	0.00193438	4.57265	5.84461e-06	0.311598
cg00964221	rs11017131	0.00389099	4.57215	5.85818e-06	0.311949
cg06972911	rs786977	-0.00661226	-4.57179	5.86807e-06	0.312103
cg02466711	rs12983046	0.0017088	4.57046	5.90395e-06	0.313637
cg06972911	rs786982	-0.00660778	-4.56974	5.92369e-06	0.314006
cg06972911	rs112472042	0.00419125	4.56969	5.92496e-06	0.314006
cg00964221	rs35054827	0.00342622	4.56874	5.95106e-06	0.314657
cg02466711	rs5012615	0.00300485	4.56865	5.95367e-06	0.314657
cg02466711	rs12718000	0.00285318	4.56847	5.9584e-06	0.314657
cg02466711	rs10893852	-0.00167678	-4.56745	5.98656e-06	0.315371
cg02466711	rs10893853	-0.00167678	-4.56745	5.98656e-06	0.315371
cg17478313	rs74036926	0.00755146	4.56721	5.99312e-06	0.315371
cg03416665	rs36126057	-0.00654145	-4.56694	6.00058e-06	0.315391
cg02466711	rs79338422	0.00345733	4.56526	6.04736e-06	0.317476
cg27034450	rs200849315	-0.00870168	-4.56479	6.06038e-06	0.317786
cg03416665	rs11054724	-0.00389897	-4.56329	6.10247e-06	0.319283
cg03416665	rs62806760	-0.00478734	-4.56322	6.10445e-06	0.319283
cg02466711	rs146876170	-0.00196236	-4.56301	6.11039e-06	0.319283
cg21609804	chr17:74845188	-0.0151385	-4.56154	6.15185e-06	0.320748
cg03416665	rs56118898	0.0045593	4.56124	6.16021e-06	0.320748
cg06972911	rs13381088	-0.00666784	-4.56121	6.16107e-06	0.320748
cg06972911	rs1490036	-0.00443103	-4.561	6.16718e-06	0.320748
cg21609804	rs1771339	-0.00776288	-4.56066	6.17672e-06	0.32087
cg03416665	rs17637392	-0.00478508	-4.55971	6.20375e-06	0.321529
cg00964221	rs10573485	-0.0029655	-4.55971	6.20381e-06	0.321529
cg00964221	rs7401984	0.00361943	4.55879	6.23019e-06	0.321808
cg21609804	rs72641334	0.013304	4.55851	6.23814e-06	0.321808
cg06972911	rs11873325	-0.00666693	-4.55629	6.3022e-06	0.321808
cg06972911	rs73958414	-0.00666569	-4.55589	6.31378e-06	0.321808
cg06972911	rs113937997	-0.00666569	-4.55589	6.31378e-06	0.321808
cg06972911	rs112722077	-0.00666569	-4.55589	6.31378e-06	0.321808
cg06972911	rs111873426	-0.00666569	-4.55589	6.31378e-06	0.321808
cg06972911	rs10502596	-0.0066634	-4.55552	6.32459e-06	0.321808
cg06972911	rs10048362	-0.0066634	-4.55552	6.32459e-06	0.321808
cg06972911	rs3826611	-0.0066634	-4.55552	6.32459e-06	0.321808
cg06972911	rs3786310	-0.0066634	-4.55552	6.32459e-06	0.321808
cg06972911	rs3786308	-0.0066634	-4.55552	6.32459e-06	0.321808
cg06972911	rs142696115	-0.0066634	-4.55552	6.32459e-06	0.321808
cg06972911	rs11504782	-0.0066634	-4.55552	6.32459e-06	0.321808
cg06972911	rs150623139	-0.0066634	-4.55552	6.32459e-06	0.321808
cg06972911	rs34596610	-0.0066634	-4.55552	6.32459e-06	0.321808
cg17478313	rs201182856	0.0061743	4.55421	6.36268e-06	0.323378
cg03416665	rs55675374	0.00810301	4.55051	6.47181e-06	0.32855
cg17478313	rs61938214	0.00775012	4.54964	6.49781e-06	0.329495
cg03416665	rs1018386	-0.00435221	-4.54935	6.50654e-06	0.329563
cg17478313	rs200748098	0.00840081	4.54833	6.53719e-06	0.33074
cg17478313	rs1814722	-0.00504508	-4.54645	6.59379e-06	0.333226
cg00964221	rs8192981	0.00393213	4.5451	6.63482e-06	0.33492
cg03416665	rs6786320	-0.00395446	-4.5443	6.65926e-06	0.335774
cg06972911	rs1432482	0.00565312	4.54286	6.70345e-06	0.33733
cg03416665	rs35976123	-0.00458835	-4.5428	6.70523e-06	0.33733
cg02466711	rs10138102	0.00248623	4.54097	6.76155e-06	0.339398
cg02466711	rs10149297	0.00248623	4.54097	6.76155e-06	0.339398
cg03416665	rs3010922	-0.00434257	-4.53963	6.80332e-06	0.340719
cg03416665	rs3010924	-0.00434257	-4.53963	6.80332e-06	0.340719
cg02466711	rs66502236	0.00318014	4.53906	6.82118e-06	0.340719
cg21609804	rs17068343	-0.0160856	-4.53807	6.85227e-06	0.340719
cg21609804	rs12664820	-0.0160856	-4.53807	6.85227e-06	0.340719
cg21609804	rs78714530	-0.0160856	-4.53807	6.85227e-06	0.340719
cg21609804	rs57217633	-0.0160856	-4.53807	6.85227e-06	0.340719
cg21609804	rs6902955	-0.0160856	-4.53807	6.85227e-06	0.340719
cg27034450	rs707183	0.0041805	4.53793	6.85659e-06	0.340719
cg00964221	chr6:32453854	0.00341505	4.53654	6.90045e-06	0.342517
cg06972911	rs74541515	0.00896392	4.53555	6.93166e-06	0.342922
cg06972911	rs17433591	0.00896392	4.53555	6.93166e-06	0.342922
cg06972911	rs74978815	0.00896392	4.53555	6.93166e-06	0.342922
cg02466711	rs116462057	0.00340985	4.53484	6.95444e-06	0.343668
cg17478313	rs200264261	0.0106928	4.53351	6.99692e-06	0.345384
cg00964221	rs11086328	0.00331063	4.53156	7.05964e-06	0.348018
cg06972911	chr18:30040078	-0.0053187	-4.5308	7.08437e-06	0.348018
cg03416665	rs10431302	-0.0039307	-4.53065	7.08926e-06	0.348018
cg03416665	rs10431304	-0.0039307	-4.53065	7.08926e-06	0.348018
cg03416665	rs9300240	-0.0039307	-4.53065	7.08926e-06	0.348018
cg00964221	rs35640455	0.00330314	4.52823	7.1681e-06	0.351501
cg00964221	rs75955078	0.00303641	4.52788	7.17941e-06	0.351576
cg06972911	rs199877210	-0.0066447	-4.5277	7.18537e-06	0.351576
cg21609804	rs1293947	-0.00777064	-4.52745	7.19354e-06	0.35159
cg21609804	rs11231535	0.0106736	4.52701	7.20817e-06	0.35192
cg03416665	rs35842913	-0.00457253	-4.52623	7.23389e-06	0.352523
cg02466711	rs4802456	0.00173067	4.5259	7.24485e-06	0.352523
cg02466711	rs12574854	-0.00165513	-4.52577	7.2491e-06	0.352523
cg21609804	rs1293944	-0.00772845	-4.52568	7.25214e-06	0.352523
cg21609804	rs11710947	-0.00962335	-4.52541	7.2611e-06	0.352575
cg17478313	rs114254540	0.0090563	4.52318	7.33568e-06	0.355691
cg17478313	rs2910256	0.00582097	4.52266	7.35301e-06	0.355691
cg00964221	rs73615375	0.00330347	4.52245	7.36005e-06	0.355691
cg00964221	rs2093828	0.00400483	4.5223	7.36513e-06	0.355691
cg00964221	rs2093829	0.00400483	4.5223	7.36513e-06	0.355691
cg27034450	rs17768489	-0.00797212	-4.52201	7.37478e-06	0.355772
cg21609804	rs2995062	-0.00863977	-4.52143	7.39443e-06	0.356335
cg02466711	rs3989183	0.00188287	4.51844	7.49627e-06	0.359408
cg00964221	rs2099564	-0.00275675	-4.5178	7.51825e-06	0.359408
cg02466711	rs11221258	-0.00164364	-4.51749	7.52868e-06	0.359408
cg02466711	rs61935606	0.00282219	4.5173	7.53512e-06	0.359408
cg02466711	rs12579986	0.00282219	4.5173	7.53512e-06	0.359408
cg02466711	rs76761549	0.00282219	4.5173	7.53512e-06	0.359408
cg02466711	rs61935610	0.00282219	4.5173	7.53512e-06	0.359408
cg02466711	rs7303705	0.00282219	4.5173	7.53512e-06	0.359408
cg06972911	rs28681685	-0.00535099	-4.5172	7.53874e-06	0.359408
cg06972911	rs7226852	-0.00535099	-4.5172	7.53874e-06	0.359408
cg27034450	rs67046133	-0.00506275	-4.51532	7.60378e-06	0.362121
cg02466711	rs9325168	0.00285252	4.51504	7.6134e-06	0.362193
cg02466711	rs11221254	-0.00165169	-4.51438	7.63651e-06	0.362906
cg06972911	rs17690411	0.005659	4.51269	7.69551e-06	0.364545
cg06972911	rs142839152	0.005659	4.51269	7.69551e-06	0.364545
cg06972911	rs72751323	0.005659	4.51269	7.69551e-06	0.364545
cg17478313	rs34617302	0.00651123	4.51161	7.73353e-06	0.365729
cg21609804	rs11602700	-0.0157146	-4.51131	7.74403e-06	0.365729
cg02466711	rs10893854	-0.00164264	-4.51128	7.74511e-06	0.365729
cg21609804	rs11272963	0.0114143	4.51088	7.75939e-06	0.366016
cg03416665	rs1485393	-0.00390436	-4.51045	7.7744e-06	0.366338
cg00964221	rs68041760	-0.00301263	-4.50965	7.80281e-06	0.367288
cg00964221	rs13299436	0.00571431	4.50894	7.82833e-06	0.367775
cg00964221	rs1889655	0.00331446	4.5089	7.82964e-06	0.367775
cg00964221	rs8121787	0.00329471	4.50837	7.84859e-06	0.367891
cg00964221	rs8121904	0.00329471	4.50837	7.84859e-06	0.367891
cg17478313	rs10143650	0.00614689	4.50704	7.89622e-06	0.369619
cg00964221	rs150612746	0.00409611	4.50688	7.90202e-06	0.369619
cg03416665	rs1610217	-0.00446751	-4.50661	7.91186e-06	0.369691
cg17478313	rs11111022	0.00887581	4.50411	8.00235e-06	0.370957
cg17478313	rs144108169	0.00887581	4.50411	8.00235e-06	0.370957
cg17478313	rs58774153	0.00887581	4.50411	8.00235e-06	0.370957
cg00964221	rs73615377	0.00334825	4.50313	8.03822e-06	0.370957
cg17478313	rs11110969	0.0078576	4.50254	8.05981e-06	0.370957
cg27034450	rs2924253	-0.0050559	-4.50252	8.06065e-06	0.370957
cg27034450	rs2957932	-0.0050559	-4.50252	8.06065e-06	0.370957
cg27034450	rs2957933	-0.0050559	-4.50252	8.06065e-06	0.370957
cg27034450	rs979746	-0.0050559	-4.50252	8.06065e-06	0.370957
cg27034450	rs2938471	-0.0050559	-4.50252	8.06065e-06	0.370957
cg27034450	rs1470831	-0.0050559	-4.50252	8.06065e-06	0.370957
cg27034450	rs7214761	-0.0050559	-4.50252	8.06065e-06	0.370957
cg27034450	rs2938476	-0.0050559	-4.50252	8.06065e-06	0.370957
cg17478313	rs28715334	0.00638886	4.50246	8.06291e-06	0.370957
cg03416665	rs77618223	-0.00801406	-4.50241	8.06461e-06	0.370957
cg06972911	rs73954816	-0.00533069	-4.50113	8.1118e-06	0.370957
cg21609804	rs11231545	0.0105696	4.50004	8.15221e-06	0.370957
cg21609804	rs147319344	0.0105696	4.50004	8.15221e-06	0.370957
cg02466711	rs17122992	0.00289017	4.49942	8.17514e-06	0.370957
cg17478313	chr12:102115836	0.0076391	4.49842	8.21231e-06	0.370957
cg17478313	rs6045020	-0.00503374	-4.49782	8.23503e-06	0.370957
cg06972911	rs35687173	-0.00656718	-4.49733	8.25342e-06	0.370957
cg03416665	rs4491200	0.00539014	4.49724	8.25654e-06	0.370957
cg03416665	rs7113425	0.00539014	4.49724	8.25654e-06	0.370957
cg03416665	rs4432000	0.00539014	4.49724	8.25654e-06	0.370957
cg03416665	rs4450154	0.00536598	4.49672	8.27611e-06	0.370957
cg00964221	rs11147548	0.00571482	4.49647	8.28578e-06	0.370957
cg06972911	rs9895647	0.00388068	4.49628	8.29274e-06	0.370957
cg03416665	rs4966004	-0.00824512	-4.49508	8.33822e-06	0.370957
cg03416665	rs2311764	-0.00824512	-4.49508	8.33822e-06	0.370957
cg27034450	rs57012665	0.00669745	4.49369	8.39116e-06	0.370957
cg00964221	chr14:103268667	0.00357727	4.49344	8.40035e-06	0.370957
cg06972911	rs141698420	0.00552226	4.4926	8.43282e-06	0.370957
cg06972911	rs6779704	-0.00540297	-4.49221	8.44749e-06	0.370957
cg00964221	rs2420589	0.00286285	4.49143	8.47777e-06	0.370957
cg00964221	rs73018899	0.00410138	4.49118	8.48736e-06	0.370957
cg00964221	rs2607760	0.00410138	4.49118	8.48736e-06	0.370957
cg02466711	rs36072512	0.00288425	4.49035	8.51932e-06	0.370957
cg02466711	rs71162295	0.00186284	4.49004	8.53117e-06	0.370957
cg06972911	rs17486300	0.00874299	4.48996	8.53433e-06	0.370957
cg06972911	rs74519366	0.00874299	4.48996	8.53433e-06	0.370957
cg21609804	rs1627339	-0.00778835	-4.48992	8.53605e-06	0.370957
cg02466711	rs12826770	0.00287058	4.48923	8.56277e-06	0.370957
cg02466711	rs17122985	0.00287058	4.48923	8.56277e-06	0.370957
cg02466711	rs12830142	0.00287058	4.48923	8.56277e-06	0.370957
cg02466711	rs3763979	0.00287058	4.48923	8.56277e-06	0.370957
cg02466711	rs4432061	0.00287058	4.48923	8.56277e-06	0.370957
cg02466711	chr12:60175686	0.00287058	4.48923	8.56277e-06	0.370957
cg02466711	rs7971727	0.00287058	4.48923	8.56277e-06	0.370957
cg02466711	rs35397369	0.00287058	4.48923	8.56277e-06	0.370957
cg02466711	rs7967144	0.00287058	4.48923	8.56277e-06	0.370957
cg02466711	rs12824156	0.00287058	4.48923	8.56277e-06	0.370957
cg02466711	rs11534930	0.00287058	4.48923	8.56277e-06	0.370957
cg02466711	rs71448599	0.00287058	4.48923	8.56277e-06	0.370957
cg02466711	rs34089003	0.00287058	4.48923	8.56277e-06	0.370957
cg02466711	rs34153651	0.00287058	4.48923	8.56277e-06	0.370957
cg02466711	rs199736977:60192710:CTAGAAGA:C	0.00287058	4.48923	8.56277e-06	0.370957
cg02466711	rs12827292	0.00287058	4.48923	8.56277e-06	0.370957
cg02466711	rs35613243	0.00287058	4.48923	8.56277e-06	0.370957
cg02466711	rs200358119	0.00287058	4.48923	8.56277e-06	0.370957
cg02466711	rs34688627	0.00287058	4.48923	8.56277e-06	0.370957
cg02466711	rs17120243	0.00287058	4.48923	8.56277e-06	0.370957
cg02466711	rs11173166	0.00287058	4.48923	8.56277e-06	0.370957
cg02466711	rs11173167	0.00287058	4.48923	8.56277e-06	0.370957
cg02466711	rs11173168	0.00287058	4.48923	8.56277e-06	0.370957
cg02466711	rs7484893	0.00287058	4.48923	8.56277e-06	0.370957
cg02466711	rs143602169	0.00287058	4.48923	8.56277e-06	0.370957
cg02466711	rs34038000	0.00288345	4.48875	8.58141e-06	0.370957
cg02466711	rs34183506	0.00288345	4.48875	8.58141e-06	0.370957
cg02466711	rs12819402	0.00288345	4.48875	8.58141e-06	0.370957
cg02466711	rs12821998	0.00288345	4.48875	8.58141e-06	0.370957
cg02466711	rs61933776	0.00288345	4.48875	8.58141e-06	0.370957
cg02466711	rs62625022	0.00288345	4.48875	8.58141e-06	0.370957
cg02466711	rs12823946	0.00288345	4.48875	8.58141e-06	0.370957
cg02466711	rs12823549	0.00288345	4.48875	8.58141e-06	0.370957
cg02466711	rs34861412	0.00288345	4.48875	8.58141e-06	0.370957
cg02466711	rs34272110	0.00288345	4.48875	8.58141e-06	0.370957
cg00964221	rs76934321	0.0052512	4.4886	8.58736e-06	0.370957
cg06972911	rs17433417	0.00873881	4.48738	8.63489e-06	0.37193
cg06972911	rs717152	0.00873881	4.48738	8.63489e-06	0.37193
cg06972911	rs17433577	0.00873881	4.48738	8.63489e-06	0.37193
cg02466711	rs12811364	0.00286966	4.48648	8.67019e-06	0.37287
cg06972911	rs55952667:5195380:G:C	0.00451507	4.48631	8.67709e-06	0.37287
cg17478313	rs61935725	0.00755261	4.48619	8.68179e-06	0.37287
cg00964221	rs2733538	0.00409685	4.48457	8.74604e-06	0.375269
cg02466711	rs12115:76359007:G:A	0.0031241	4.48412	8.76369e-06	0.375665
cg06972911	rs17486510	0.00879561	4.48389	8.77288e-06	0.375698
cg03416665	rs10845491	-0.00391621	-4.48284	8.8148e-06	0.376758
cg03416665	rs71153966	-0.00414158	-4.48273	8.81913e-06	0.376758
cg00964221	rs2909220	0.00328027	4.48242	8.83141e-06	0.376758
cg00964221	rs2909221	0.00328027	4.48242	8.83141e-06	0.376758
cg17478313	rs4977217	0.00528017	4.48159	8.86474e-06	0.377819
cg00964221	rs12957768	-0.00281853	-4.48114	8.88295e-06	0.377873
cg00964221	rs4633798	-0.00281853	-4.48114	8.88295e-06	0.377873
cg17478313	rs34215069	-0.0116734	-4.4809	8.89271e-06	0.377928
cg27034450	rs7689540	0.00415608	4.47972	8.9404e-06	0.379594
cg21609804	rs1627340	-0.00778339	-4.47942	8.95261e-06	0.37975
cg02466711	rs10908997:42358313:C:G	-0.00183279	-4.47842	8.99334e-06	0.381116
cg27034450	chr4:104214686	0.0058601	4.47749	9.03106e-06	0.381161
cg17478313	rs5860121	-0.0052917	-4.47749	9.03123e-06	0.381161
cg06972911	rs62358381	0.00550817	4.47656	9.06924e-06	0.381161
cg00964221	rs13044922	0.00326894	4.47471	9.1458e-06	0.381161
cg06972911	rs73421979	-0.00529236	-4.47469	9.14662e-06	0.381161
cg06972911	rs1361720	-0.00581908	-4.47465	9.14814e-06	0.381161
cg06972911	rs787284	-0.00581908	-4.47465	9.14814e-06	0.381161
cg06972911	rs787280	-0.00581908	-4.47465	9.14814e-06	0.381161
cg06972911	rs787279	-0.00581908	-4.47465	9.14814e-06	0.381161
cg06972911	rs787295	-0.00581908	-4.47465	9.14814e-06	0.381161
cg06972911	rs787297	-0.00581908	-4.47465	9.14814e-06	0.381161
cg06972911	rs787298	-0.00581908	-4.47465	9.14814e-06	0.381161
cg06972911	rs787301	-0.00581908	-4.47465	9.14814e-06	0.381161
cg06972911	rs787276	-0.00581908	-4.47465	9.14814e-06	0.381161
cg06972911	rs4979148	-0.00581908	-4.47465	9.14814e-06	0.381161
cg06972911	rs4979150	-0.00581908	-4.47465	9.14814e-06	0.381161
cg06972911	rs10759584	-0.00581908	-4.47465	9.14814e-06	0.381161
cg06972911	rs4979153	-0.00581908	-4.47465	9.14814e-06	0.381161
cg06972911	rs4618400	0.00391443	4.47389	9.17962e-06	0.382115
cg02466711	rs4902595	-0.00201798	-4.47339	9.20043e-06	0.38242
cg03416665	chr17:2683597	-0.00759226	-4.4733	9.20409e-06	0.38242
cg17478313	rs9825912	0.0108099	4.47254	9.23595e-06	0.383387
cg00964221	rs62194829	0.0028715	4.47094	9.30298e-06	0.384969
cg03416665	rs10845489	-0.00389951	-4.4707	9.31318e-06	0.384969
cg06972911	rs151316159	0.00551336	4.46947	9.36502e-06	0.384969
cg06972911	18:29995365:AAAACAAAC:AAAAC	-0.00791628	-4.46925	9.37451e-06	0.384969
cg03416665	rs3841526	-0.00389432	-4.46845	9.40854e-06	0.384969
cg06972911	rs10574279	-0.0063622	-4.46829	9.41517e-06	0.384969
cg03416665	rs10804692	-0.00466783	-4.46793	9.43072e-06	0.384969
cg06972911	rs1361719	-0.00581742	-4.46686	9.47637e-06	0.384969
cg06972911	rs2645993	-0.00581742	-4.46686	9.47637e-06	0.384969
cg21609804	rs4918689	0.012996	4.46641	9.49573e-06	0.384969
cg03416665	chr17:2683595	-0.00758246	-4.46639	9.4967e-06	0.384969
cg03416665	chr17:2683596	-0.00758246	-4.46639	9.4967e-06	0.384969
cg06972911	rs2096188	-0.00581438	-4.46597	9.51458e-06	0.384969
cg06972911	rs2096185	-0.00581438	-4.46597	9.51458e-06	0.384969
cg06972911	rs4979156	-0.00581438	-4.46597	9.51458e-06	0.384969
cg06972911	rs145194890	-0.00581438	-4.46597	9.51458e-06	0.384969
cg06972911	rs7868830	-0.00581438	-4.46597	9.51458e-06	0.384969
cg06972911	rs7872308	-0.00581438	-4.46597	9.51458e-06	0.384969
cg03416665	rs10001254	-0.00417272	-4.46568	9.52699e-06	0.384969
cg03416665	rs11054718	-0.00389041	-4.46358	9.61804e-06	0.384969
cg03416665	rs71426771	-0.00746402	-4.46311	9.63859e-06	0.384969
cg21609804	rs1293940	-0.00766465	-4.46262	9.65974e-06	0.384969
cg21609804	rs9495357	-0.015343	-4.4622	9.67819e-06	0.384969
cg21609804	rs140396983	-0.015343	-4.4622	9.67819e-06	0.384969
cg21609804	rs17068367	-0.015678	-4.46017	9.76718e-06	0.384969
cg06972911	rs12515736	0.00549113	4.45944	9.79961e-06	0.384969
cg00964221	rs1122850	0.00331701	4.45929	9.80644e-06	0.384969
cg03416665	rs2567512	0.0046523	4.45911	9.81438e-06	0.384969
cg00964221	rs9427553	-0.00269238	-4.45853	9.8398e-06	0.384969
cg02466711	rs2327881	-0.00145124	-4.45774	9.87513e-06	0.384969
cg02466711	rs35399130	0.00285338	4.45639	9.93564e-06	0.384969
cg06972911	rs6450437	0.00560236	4.45621	9.94346e-06	0.384969
cg06972911	rs145914369	0.00560236	4.45621	9.94346e-06	0.384969
cg06972911	rs57200729	0.00560236	4.45621	9.94346e-06	0.384969
cg06972911	rs72751313	0.00560236	4.45621	9.94346e-06	0.384969
cg06972911	rs17746879	0.00560236	4.45621	9.94346e-06	0.384969
cg06972911	rs17690351	0.00560236	4.45621	9.94346e-06	0.384969
cg06972911	rs72751317	0.00560236	4.45621	9.94346e-06	0.384969
cg06972911	rs72751318	0.00560236	4.45621	9.94346e-06	0.384969
cg06972911	rs12517238	0.00560236	4.45621	9.94346e-06	0.384969
cg06972911	rs6878042	0.00560236	4.45621	9.94346e-06	0.384969
cg06972911	rs6894375	0.00560236	4.45621	9.94346e-06	0.384969
cg06972911	rs17746968	0.00560236	4.45621	9.94346e-06	0.384969
cg02466711	rs147556390	0.00284925	4.45575	9.96423e-06	0.384969
cg02466711	rs7132933	0.00284925	4.45575	9.96423e-06	0.384969
cg02466711	rs12828834	0.00284925	4.45575	9.96423e-06	0.384969
cg02466711	rs12824395	0.00284925	4.45575	9.96423e-06	0.384969
cg02466711	rs12824600	0.00284925	4.45575	9.96423e-06	0.384969
cg02466711	rs12816372	0.00284925	4.45575	9.96423e-06	0.384969
cg02466711	rs200288613	0.00284925	4.45575	9.96423e-06	0.384969
cg02466711	rs12812257	0.00284925	4.45575	9.96423e-06	0.384969
cg02466711	rs76262854	0.00284925	4.45575	9.96423e-06	0.384969
cg02466711	rs35755432	0.00284925	4.45575	9.96423e-06	0.384969
cg02466711	rs35203350	0.00284925	4.45575	9.96423e-06	0.384969
cg02466711	rs35889150	0.00284925	4.45575	9.96423e-06	0.384969
cg02466711	rs137948976	0.00284925	4.45575	9.96423e-06	0.384969
cg02466711	rs35258374	0.00284925	4.45575	9.96423e-06	0.384969
cg02466711	rs12824305	0.00284925	4.45575	9.96423e-06	0.384969
cg02466711	rs145571043	0.00284925	4.45575	9.96423e-06	0.384969
cg02466711	rs373054280	0.00284925	4.45575	9.96423e-06	0.384969
cg02466711	rs78528541	0.00284925	4.45575	9.96423e-06	0.384969
cg02466711	rs12831305	0.00284925	4.45575	9.96423e-06	0.384969
cg02466711	rs61933838	0.00284925	4.45575	9.96423e-06	0.384969
cg02466711	rs34860779	0.00284925	4.45575	9.96423e-06	0.384969
cg02466711	rs12817723	0.00284925	4.45575	9.96423e-06	0.384969
cg02466711	rs12825732	0.00284925	4.45575	9.96423e-06	0.384969
cg02466711	rs150145688	0.00284925	4.45575	9.96423e-06	0.384969
cg02466711	rs138802660	0.00284925	4.45575	9.96423e-06	0.384969
cg02466711	rs74921895	0.00284925	4.45575	9.96423e-06	0.384969
cg02466711	rs368957880	0.00284925	4.45575	9.96423e-06	0.384969
cg02466711	rs34312055	0.00284925	4.45575	9.96423e-06	0.384969
cg02466711	rs34991293	0.00284925	4.45575	9.96423e-06	0.384969
cg02466711	rs61933843	0.00284925	4.45575	9.96423e-06	0.384969
cg02466711	rs17122972	0.00284925	4.45575	9.96423e-06	0.384969
cg02466711	rs17649791	0.00284925	4.45575	9.96423e-06	0.384969
cg02466711	rs35096295	0.00284925	4.45575	9.96423e-06	0.384969
cg02466711	rs12826493	0.00284925	4.45575	9.96423e-06	0.384969
cg02466711	rs12827420	0.00284925	4.45575	9.96423e-06	0.384969
cg02466711	rs17122978	0.00284925	4.45575	9.96423e-06	0.384969
cg02466711	rs17122980	0.00284925	4.45575	9.96423e-06	0.384969
cg03416665	rs11054754	-0.00384653	-4.45514	9.99147e-06	0.385688

## Sheet: mQTLs for ADHD PRS DMPs
cpg	snp	beta	stats	pvalue	FDR
cg04453792	rs17796052	-0.0170282	-8.70371	3.05471e-17	9.73865e-10
cg04453792	rs199724197	-0.0170251	-8.70282	3.07621e-17	9.73865e-10
cg04453792	rs72772489	-0.0169958	-8.6854	3.52541e-17	9.73865e-10
cg04453792	rs201887599	-0.0176201	-8.58095	7.95009e-17	1.64711e-09
cg04453792	rs374157408	-0.0168625	-8.49935	1.49281e-16	2.47425e-09
cg04453792	rs17740896	-0.0161259	-8.27696	8.12135e-16	4.98459e-09
cg04453792	rs78687077	-0.0160437	-8.27407	8.29991e-16	4.98459e-09
cg04453792	rs117741460	-0.0160437	-8.27407	8.29991e-16	4.98459e-09
cg04453792	rs146620324:23097730:ATATG:A	-0.0160437	-8.27407	8.29991e-16	4.98459e-09
cg04453792	rs17740356	-0.0160437	-8.27407	8.29991e-16	4.98459e-09
cg04453792	rs74683538	-0.0160437	-8.27407	8.29991e-16	4.98459e-09
cg04453792	rs146519374	-0.0160437	-8.27407	8.29991e-16	4.98459e-09
cg04453792	rs78089576	-0.0160437	-8.27407	8.29991e-16	4.98459e-09
cg04453792	rs17797005	-0.0161039	-8.263	9.02217e-16	4.98459e-09
cg04453792	rs4967971	-0.0161039	-8.263	9.02217e-16	4.98459e-09
cg04453792	rs72646473	-0.0166908	-8.17659	1.72473e-15	6.83862e-09
cg04453792	rs77496781	-0.0165956	-8.17355	1.76436e-15	6.83862e-09
cg04453792	rs79428626	-0.0165956	-8.17355	1.76436e-15	6.83862e-09
cg04453792	rs17796716	-0.0165956	-8.17355	1.76436e-15	6.83862e-09
cg04453792	rs79753605	-0.0165956	-8.17355	1.76436e-15	6.83862e-09
cg04453792	rs17796975	-0.01667	-8.16377	1.89796e-15	6.83862e-09
cg04453792	rs112089602	-0.01667	-8.16377	1.89796e-15	6.83862e-09
cg04453792	rs79549267	-0.01667	-8.16377	1.89796e-15	6.83862e-09
cg04453792	rs79786731	-0.0165221	-8.13314	2.38433e-15	8.23312e-09
cg04453792	rs146375725	-0.0162469	-8.07913	3.55925e-15	1.13722e-08
cg04453792	rs77291849	-0.0165176	-8.07881	3.56785e-15	1.13722e-08
cg04453792	rs4967948	-0.0154813	-8.0493	4.43695e-15	1.36185e-08
cg04453792	rs111573254	-0.0163355	-8.03355	4.98332e-15	1.42407e-08
cg04453792	rs112002981	-0.0163355	-8.03355	4.98332e-15	1.42407e-08
cg04453792	rs112268892	-0.0163288	-7.97471	7.67761e-15	1.79189e-08
cg04453792	rs72646493	-0.0163288	-7.97471	7.67761e-15	1.79189e-08
cg04453792	rs76551914	-0.0162284	-7.96666	8.14383e-15	1.79189e-08
cg04453792	rs75253436	-0.0163047	-7.9619	8.43269e-15	1.79189e-08
cg04453792	rs111698890	-0.0163047	-7.9619	8.43269e-15	1.79189e-08
cg04453792	rs112397469	-0.0163047	-7.9619	8.43269e-15	1.79189e-08
cg04453792	rs145554100	-0.0163047	-7.9619	8.43269e-15	1.79189e-08
cg04453792	rs72646495	-0.0163047	-7.9619	8.43269e-15	1.79189e-08
cg04453792	rs77195346	-0.0163047	-7.9619	8.43269e-15	1.79189e-08
cg04453792	rs111900505	-0.0163047	-7.9619	8.43269e-15	1.79189e-08
cg04453792	rs76139989	-0.0159675	-7.82535	2.27443e-14	4.6811e-08
cg04453792	rs5737	-0.0159692	-7.82285	2.31591e-14	4.6811e-08
cg04453792	rs371708872	-0.0156534	-7.76151	3.6004e-14	7.10413e-08
cg04453792	rs9941004	-0.0149048	-7.49424	2.38413e-13	4.59485e-07
cg04453792	rs72772480	-0.0130006	-7.47295	2.76531e-13	5.20837e-07
cg04453792	rs4967945	-0.0124413	-7.4288	3.75706e-13	6.91903e-07
cg04453792	rs117719895	-0.0128572	-7.35426	6.2825e-13	1.08468e-06
cg04453792	rs148687124	-0.0128572	-7.35426	6.2825e-13	1.08468e-06
cg04453792	rs145929917	-0.0128572	-7.35426	6.2825e-13	1.08468e-06
cg04453792	rs72772448	-0.0149606	-7.2052	1.73483e-12	2.93407e-06
cg04453792	rs79212645	-0.014952	-7.1988	1.81148e-12	3.00243e-06
cg04453792	rs75811967	-0.0149366	-7.19168	1.90071e-12	3.02916e-06
cg04453792	rs72772442	-0.0149366	-7.19168	1.90071e-12	3.02916e-06
cg04453792	rs72772454	-0.0114639	-6.67905	5.46341e-11	8.54275e-05
cg04453792	rs74695673	-0.010919	-6.35735	4.04917e-10	0.000610117
cg04453792	rs11859969	-0.010919	-6.35735	4.04917e-10	0.000610117
cg04453792	rs72772460	-0.0107392	-6.27198	6.79576e-10	0.000954544
cg04453792	rs8053527	-0.0107392	-6.27198	6.79576e-10	0.000954544
cg04453792	rs8053702	-0.0107392	-6.27198	6.79576e-10	0.000954544
cg04453792	rs4968021	-0.0107392	-6.27198	6.79576e-10	0.000954544
cg04453792	rs16975343	-0.0121987	-6.22174	9.19169e-10	0.00126956
cg04453792	rs7193910	-0.00623505	-6.1029	1.86254e-09	0.00253038
cg04453792	rs4968022	-0.010596	-6.07396	2.20831e-09	0.00295174
cg04453792	rs11074536	-0.00656323	-6.02357	2.96552e-09	0.00315077
cg04453792	rs11074537	-0.00656323	-6.02357	2.96552e-09	0.00315077
cg04453792	rs11074538	-0.00656323	-6.02357	2.96552e-09	0.00315077
cg04453792	chr16:23047727	-0.00656323	-6.02357	2.96552e-09	0.00315077
cg04453792	rs977929	-0.00656323	-6.02357	2.96552e-09	0.00315077
cg04453792	rs1011461	-0.00656323	-6.02357	2.96552e-09	0.00315077
cg04453792	rs1011463	-0.00656323	-6.02357	2.96552e-09	0.00315077
cg04453792	rs6497631	-0.00656323	-6.02357	2.96552e-09	0.00315077
cg04453792	rs11647334	-0.00656323	-6.02357	2.96552e-09	0.00315077
cg04453792	rs12928204	-0.00656323	-6.02357	2.96552e-09	0.00315077
cg04453792	rs7200203	-0.00656323	-6.02357	2.96552e-09	0.00315077
cg04453792	rs7200838	-0.00656323	-6.02357	2.96552e-09	0.00315077
cg04453792	rs6497632	-0.00656323	-6.02357	2.96552e-09	0.00315077
cg04453792	rs2188331	-0.00656323	-6.02357	2.96552e-09	0.00315077
cg04453792	rs2188330	-0.00656323	-6.02357	2.96552e-09	0.00315077
cg04453792	rs2369528	-0.00656323	-6.02357	2.96552e-09	0.00315077
cg04453792	rs7200484	-0.00656882	-6.00632	3.27903e-09	0.00343976
cg04453792	chr16:23052035	-0.00665641	-5.99663	3.46902e-09	0.00359357
cg04453792	rs4783502	-0.00609732	-5.98151	3.78708e-09	0.00387462
cg04453792	rs55720616:23052797:C:CA	-0.00648973	-5.96701	4.11876e-09	0.00416258
cg04453792	rs6416620	-0.00645744	-5.9439	4.7068e-09	0.00456716
cg04453792	rs6497636	-0.00646907	-5.94134	4.77691e-09	0.00456716
cg04453792	rs6416621	-0.00645334	-5.93871	4.84975e-09	0.00456716
cg04453792	rs6497639	-0.00645334	-5.93871	4.84975e-09	0.00456716
cg04453792	rs6497640	-0.00645334	-5.93871	4.84975e-09	0.00456716
cg04453792	rs8055578	-0.00645334	-5.93871	4.84975e-09	0.00456716
cg04453792	rs6497637	-0.00642891	-5.91344	5.60831e-09	0.00516416
cg04453792	rs6497638	-0.00642891	-5.91344	5.60831e-09	0.00516416
cg04453792	rs1011462	-0.00640346	-5.87228	7.09853e-09	0.0063255
cg04453792	rs11446454	-0.00640346	-5.87228	7.09853e-09	0.0063255
cg04453792	rs9940304	-0.00640346	-5.87228	7.09853e-09	0.0063255
cg04453792	rs12921081	-0.00632729	-5.83704	8.67571e-09	0.00748934
cg04453792	rs12920818	-0.00632729	-5.83704	8.67571e-09	0.00748934
cg04453792	rs10492791	-0.00632729	-5.83704	8.67571e-09	0.00748934
cg00428296	rs76135414	-0.00416726	-5.78702	1.15135e-08	0.00975619
cg04453792	rs6497641	-0.00628703	-5.78666	1.15371e-08	0.00975619
cg04453792	rs9564	-0.00631332	-5.77374	1.24082e-08	0.0103868
cg04453792	rs6497635	-0.00631041	-5.76967	1.26953e-08	0.0105209
cg04453792	rs62031871	-0.00750601	-5.76666	1.29117e-08	0.0105943
cg04453792	rs11074539	-0.00625168	-5.7634	1.31507e-08	0.0106846
cg04453792	rs7498757	-0.006195	-5.73363	1.55395e-08	0.0125029
cg04453792	rs60528525:23051879:C:CAT	-0.00621928	-5.723	1.64904e-08	0.0131403
cg04453792	rs7499870	-0.00588977	-5.67242	2.18501e-08	0.0170237
cg04453792	rs7500029	-0.00588977	-5.67242	2.18501e-08	0.0170237
cg04453792	rs7500011	-0.00588717	-5.67037	2.21e-08	0.0170237
cg04453792	rs7201844	-0.00588343	-5.66968	2.21854e-08	0.0170237
cg04453792	rs11647795	-0.00586117	-5.64546	2.53649e-08	0.0170629
cg04453792	rs12929045	-0.00586117	-5.64546	2.53649e-08	0.0170629
cg04453792	rs142686854	-0.00590945	-5.64419	2.55433e-08	0.0170629
cg04453792	rs72238026	-0.00585335	-5.6424	2.57975e-08	0.0170629
cg04453792	rs7205585	-0.0058494	-5.64023	2.6108e-08	0.0170629
cg04453792	rs7188053	-0.0058494	-5.64023	2.6108e-08	0.0170629
cg04453792	rs6497628	-0.0058494	-5.64023	2.6108e-08	0.0170629
cg04453792	rs11863492	-0.0058494	-5.64023	2.6108e-08	0.0170629
cg04453792	rs8048340	-0.0058494	-5.64023	2.6108e-08	0.0170629
cg04453792	rs8048926	-0.0058494	-5.64023	2.6108e-08	0.0170629
cg04453792	rs8052977	-0.0058494	-5.64023	2.6108e-08	0.0170629
cg04453792	rs8053170	-0.0058494	-5.64023	2.6108e-08	0.0170629
cg04453792	rs7499914	-0.0058494	-5.64023	2.6108e-08	0.0170629
cg04453792	rs7499707	-0.0058494	-5.64023	2.6108e-08	0.0170629
cg04453792	rs7499803	-0.0058494	-5.64023	2.6108e-08	0.0170629
cg04453792	rs7201461	-0.0058494	-5.64023	2.6108e-08	0.0170629
cg04453792	rs7201335	-0.0058494	-5.64023	2.6108e-08	0.0170629
cg04453792	rs7184666	-0.00584635	-5.63672	2.66185e-08	0.0170629
cg04453792	rs7204783	-0.00586011	-5.6263	2.81915e-08	0.0170629
cg04453792	rs7201484	-0.00582107	-5.61745	2.95984e-08	0.0170629
cg04453792	rs35214659	-0.0062125	-5.61173	3.05425e-08	0.0170629
cg04453792	rs7187131	-0.005833	-5.60639	3.14517e-08	0.0170629
cg04453792	rs149417216	-0.005833	-5.60639	3.14517e-08	0.0170629
cg04453792	rs7201511	-0.00584909	-5.60522	3.16534e-08	0.0170629
cg04453792	rs9929420	-0.00611048	-5.60438	3.18e-08	0.0170629
cg04453792	rs4968044	-0.00611048	-5.60438	3.18e-08	0.0170629
cg04453792	rs7195736	-0.00611048	-5.60438	3.18e-08	0.0170629
cg04453792	rs3841243	-0.00611048	-5.60438	3.18e-08	0.0170629
cg04453792	rs3812997	-0.00611048	-5.60438	3.18e-08	0.0170629
cg04453792	rs4967963	-0.00611048	-5.60438	3.18e-08	0.0170629
cg04453792	rs13338818	-0.00611048	-5.60438	3.18e-08	0.0170629
cg04453792	rs143199153	-0.00611048	-5.60438	3.18e-08	0.0170629
cg04453792	rs2285393	-0.00611048	-5.60438	3.18e-08	0.0170629
cg04453792	rs13338545	-0.00611048	-5.60438	3.18e-08	0.0170629
cg04453792	rs4967964	-0.00611048	-5.60438	3.18e-08	0.0170629
cg04453792	rs12446174	-0.00611048	-5.60438	3.18e-08	0.0170629
cg04453792	rs886037	-0.00611048	-5.60438	3.18e-08	0.0170629
cg04453792	rs35548855	-0.00611048	-5.60438	3.18e-08	0.0170629
cg04453792	rs9935118	-0.00611048	-5.60438	3.18e-08	0.0170629
cg04453792	rs13339649	-0.00611048	-5.60438	3.18e-08	0.0170629
cg04453792	rs71378495	-0.00611048	-5.60438	3.18e-08	0.0170629
cg04453792	rs150202034	-0.00611048	-5.60438	3.18e-08	0.0170629
cg04453792	rs28824316	-0.00610576	-5.59906	3.27414e-08	0.0170629
cg04453792	rs111246555	-0.00609527	-5.58879	3.46379e-08	0.0170629
cg04453792	rs7188920	-0.00609581	-5.58795	3.4796e-08	0.0170629
cg04453792	rs1858799	-0.00609581	-5.58795	3.4796e-08	0.0170629
cg04453792	rs8064059	-0.00609581	-5.58795	3.4796e-08	0.0170629
cg04453792	rs12933261	-0.00609581	-5.58795	3.4796e-08	0.0170629
cg04453792	rs7204492	-0.00609581	-5.58795	3.4796e-08	0.0170629
cg04453792	rs35476430	-0.00609581	-5.58795	3.4796e-08	0.0170629
cg04453792	rs8045310	-0.00609581	-5.58795	3.4796e-08	0.0170629
cg04453792	rs9933990	-0.00609581	-5.58795	3.4796e-08	0.0170629
cg04453792	rs4967973	-0.00609581	-5.58795	3.4796e-08	0.0170629
cg04453792	rs12448885	-0.00609581	-5.58795	3.4796e-08	0.0170629
cg04453792	rs4967975	-0.00609581	-5.58795	3.4796e-08	0.0170629
cg04453792	rs34105023	-0.00609581	-5.58795	3.4796e-08	0.0170629
cg04453792	rs71151694	-0.00609581	-5.58795	3.4796e-08	0.0170629
cg04453792	rs9939829	-0.00609581	-5.58795	3.4796e-08	0.0170629
cg04453792	rs715368	-0.00609581	-5.58795	3.4796e-08	0.0170629
cg04453792	rs12444194	-0.00609581	-5.58795	3.4796e-08	0.0170629
cg04453792	rs11074543	-0.00609581	-5.58795	3.4796e-08	0.0170629
cg04453792	rs12446153	-0.00608402	-5.57001	3.83816e-08	0.0180823
cg04453792	rs7195244	-0.00607093	-5.56784	3.88387e-08	0.0180823
cg04453792	rs1045195	-0.00607093	-5.56784	3.88387e-08	0.0180823
cg04453792	rs3812996	-0.00607093	-5.56784	3.88387e-08	0.0180823
cg04453792	rs13333342	-0.00607093	-5.56784	3.88387e-08	0.0180823
cg04453792	rs4967966	-0.00607093	-5.56784	3.88387e-08	0.0180823
cg04453792	rs13335936	-0.00607093	-5.56784	3.88387e-08	0.0180823
cg04453792	rs9933177	-0.00607093	-5.56784	3.88387e-08	0.0180823
cg04453792	rs3812995	-0.00607093	-5.56784	3.88387e-08	0.0180823
cg04453792	rs11861688	-0.00604871	-5.56615	3.91981e-08	0.0181477
cg04453792	rs4967970	-0.00606626	-5.56257	3.99727e-08	0.0184035
cg04453792	rs12928319	-0.0060563	-5.55149	4.24596e-08	0.0185196
cg04453792	rs8055059	-0.0060563	-5.55149	4.24596e-08	0.0185196
cg04453792	rs6497645	-0.0060563	-5.55149	4.24596e-08	0.0185196
cg04453792	rs6497646	-0.0060563	-5.55149	4.24596e-08	0.0185196
cg04453792	rs11457132	-0.0060563	-5.55149	4.24596e-08	0.0185196
cg04453792	rs4967947	-0.0060563	-5.55149	4.24596e-08	0.0185196
cg04453792	rs4967974	-0.0060563	-5.55149	4.24596e-08	0.0185196
cg04453792	rs6497652	-0.0060563	-5.55149	4.24596e-08	0.0185196
cg04453792	rs6497653	-0.0060563	-5.55149	4.24596e-08	0.0185196
cg04453792	rs12448801	-0.0060563	-5.55149	4.24596e-08	0.0185196
cg04453792	rs9938626	-0.00601761	-5.54096	4.49625e-08	0.019372
cg04453792	rs11074545	-0.00601761	-5.54096	4.49625e-08	0.019372
cg04453792	rs7203047	-0.00578863	-5.54033	4.51152e-08	0.019372
cg17233422	rs13090400	-0.0101318	-5.52778	4.82976e-08	0.0206316
cg04453792	rs4783503	-0.00593103	-5.51967	5.0468e-08	0.0214482
cg04453792	rs17796692	-0.00602023	-5.5145	5.18987e-08	0.0218139
cg04453792	rs11648388	-0.00609145	-5.51245	5.24791e-08	0.0218139
cg04453792	rs60796341	-0.00602024	-5.51187	5.26445e-08	0.0218139
cg04453792	rs34112762	-0.00602024	-5.51187	5.26445e-08	0.0218139
cg04453792	rs28620406	-0.00602024	-5.51187	5.26445e-08	0.0218139
cg15472673	rs9995706	0.00284059	5.49781	5.67993e-08	0.0234184
cg04453792	rs17740615	-0.00595006	-5.49484	5.77174e-08	0.0236791
cg04453792	rs34582465	-0.00599029	-5.48871	5.96574e-08	0.0240379
cg04453792	rs7403827	-0.00599029	-5.48871	5.96574e-08	0.0240379
cg04453792	rs5734	-0.00604595	-5.48842	5.97521e-08	0.0240379
cg04453792	rs5735	-0.00604595	-5.48842	5.97521e-08	0.0240379
cg04453792	rs143608437	-0.00601038	-5.48559	6.06706e-08	0.0242895
cg04453792	rs2157783	-0.00595953	-5.46389	6.81823e-08	0.0267793
cg04453792	rs34680555	-0.00595953	-5.46389	6.81823e-08	0.0267793
cg04453792	rs12445185	-0.00595953	-5.46389	6.81823e-08	0.0267793
cg04453792	rs4480807	-0.00595953	-5.46389	6.81823e-08	0.0267793
cg04453792	rs11865345	-0.00601309	-5.4572	7.06736e-08	0.0276268
cg04453792	rs7498859	-0.00593709	-5.45431	7.17778e-08	0.0277962
cg04453792	rs8063287	-0.00593709	-5.45431	7.17778e-08	0.0277962
cg04453792	rs12923648	-0.00594245	-5.44825	7.41462e-08	0.0285799
cg04453792	rs142467887	-0.00593676	-5.43979	7.75834e-08	0.0297663
cg04453792	rs11386024	-0.00598609	-5.42694	8.31006e-08	0.0317361
cg04453792	rs9932339	-0.00590568	-5.40701	9.24148e-08	0.0351313
cg04453792	rs2188334	-0.00577428	-5.40232	9.47505e-08	0.0357211
cg04453792	rs7203294	-0.00569863	-5.40217	9.48283e-08	0.0357211
cg04453792	rs8048276	-0.00570722	-5.39251	9.98226e-08	0.0372637
cg04453792	rs8048131	-0.00570722	-5.39251	9.98226e-08	0.0372637
cg04453792	rs10492790	-0.00598993	-5.38869	1.01866e-07	0.0376868
cg04453792	rs79389173	-0.00598993	-5.38869	1.01866e-07	0.0376868
cg15472673	rs1434558	0.00278021	5.37613	1.08884e-07	0.0401043
cg04453792	rs12926455	-0.00588074	-5.37489	1.09602e-07	0.0401901
cg04453792	rs2188335	-0.00575105	-5.3578	1.19969e-07	0.0437979
cg04453792	rs720787	-0.00584925	-5.34925	1.25506e-07	0.0454192
cg04453792	rs71378502	-0.00584925	-5.34925	1.25506e-07	0.0454192
cg04453792	rs71744915	-0.00586326	-5.3448	1.28486e-07	0.0460949
cg04453792	rs78556801	-0.00586326	-5.3448	1.28486e-07	0.0460949
cg04453792	rs720786	-0.00581005	-5.31324	1.51675e-07	0.0539472
cg04453792	rs12920667	-0.00581005	-5.31324	1.51675e-07	0.0539472
cg04453792	rs6497648	-0.00582391	-5.30874	1.55292e-07	0.0540732
cg04453792	rs6497649	-0.00582391	-5.30874	1.55292e-07	0.0540732
cg04453792	rs6497650	-0.00582391	-5.30874	1.55292e-07	0.0540732
cg04453792	rs71378501	-0.00582391	-5.30874	1.55292e-07	0.0540732
cg04453792	rs10451083	-0.00582391	-5.30874	1.55292e-07	0.0540732
cg15472673	rs55969656	0.00273589	5.30488	1.58467e-07	0.0549478
cg04453792	rs8061150	-0.00554471	-5.303	1.60037e-07	0.0552609
cg00428296	rs9291603	0.00315476	5.29294	1.68687e-07	0.0580061
cg04453792	rs7404739	-0.00578644	-5.26956	1.90572e-07	0.0652611
cg04453792	rs12708648:23014279:G:A	-0.00559008	-5.2653	1.9484e-07	0.0664478
cg04453792	rs72772411	-0.0122395	-5.24788	2.13308e-07	0.072192
cg03391479	rs200239000	0.00307997	5.24752	2.13699e-07	0.072192
cg04453792	rs12445824	-0.00575732	-5.2462	2.15167e-07	0.072192
cg04453792	rs2023643	-0.00575732	-5.2462	2.15167e-07	0.072192
cg17233422	rs147879987	-0.00555264	-5.2432	2.18547e-07	0.0730301
cg04453792	rs9921271	-0.0121005	-5.22778	2.36711e-07	0.0787823
cg04453792	rs61277131	-0.0121669	-5.20887	2.60994e-07	0.0834113
cg04453792	rs79753934	-0.0121669	-5.20887	2.60994e-07	0.0834113
cg04453792	rs4967965	-0.00579395	-5.20687	2.63704e-07	0.0834113
cg04453792	rs34295673	-0.00579395	-5.20687	2.63704e-07	0.0834113
cg04453792	rs4967967	-0.00579395	-5.20687	2.63704e-07	0.0834113
cg04453792	rs886038	-0.00579395	-5.20687	2.63704e-07	0.0834113
cg04453792	rs35476232	-0.00579395	-5.20687	2.63704e-07	0.0834113
cg04453792	rs17796668	-0.00579395	-5.20687	2.63704e-07	0.0834113
cg04453792	rs4694334	-0.00579395	-5.20687	2.63704e-07	0.0834113
cg04453792	rs71378493	-0.00579395	-5.20687	2.63704e-07	0.0834113
cg04453792	rs71378494	-0.00579395	-5.20687	2.63704e-07	0.0834113
cg04453792	rs4967969	-0.00579395	-5.20687	2.63704e-07	0.0834113
cg04453792	rs12926271	-0.00579395	-5.20687	2.63704e-07	0.0834113
cg04453792	rs12931146	-0.00578223	-5.19411	2.81619e-07	0.0877621
cg04453792	rs35415201	-0.00578223	-5.19411	2.81619e-07	0.0877621
cg04453792	rs12924877	-0.00578223	-5.19411	2.81619e-07	0.0877621
cg17233422	rs10040120	0.00562162	5.19405	2.81695e-07	0.0877621
cg05348870	rs2905288	0.00529746	5.19111	2.85997e-07	0.0886816
cg03391479	rs55887439:46602261:CT:C	0.003159	5.19057	2.86786e-07	0.0886816
cg04453792	rs36044995	-0.00577229	-5.18681	2.92388e-07	0.0900775
cg04453792	rs1029364	-0.00575627	-5.17725	3.07098e-07	0.0942589
cg04453792	rs11860713	-0.00547172	-5.16609	3.25173e-07	0.0994386
cg15472673	rs1913374	0.00258684	5.15095	3.51352e-07	0.103423
cg04453792	rs201168594	-0.00563494	-5.14385	3.64307e-07	0.103423
cg04453792	rs11642129	-0.00541148	-5.14047	3.70651e-07	0.103423
cg04453792	rs11642134	-0.00541148	-5.14047	3.70651e-07	0.103423
cg04453792	rs11642173	-0.00541148	-5.14047	3.70651e-07	0.103423
cg04453792	rs11642208	-0.00541148	-5.14047	3.70651e-07	0.103423
cg04453792	rs9708459	-0.00541148	-5.14047	3.70651e-07	0.103423
cg04453792	rs11647660	-0.00541148	-5.14047	3.70651e-07	0.103423
cg04453792	rs8045580	-0.00541148	-5.14047	3.70651e-07	0.103423
cg04453792	rs8049900	-0.00541148	-5.14047	3.70651e-07	0.103423
cg04453792	rs8049923	-0.00541148	-5.14047	3.70651e-07	0.103423
cg04453792	rs8051463	-0.00541148	-5.14047	3.70651e-07	0.103423
cg04453792	rs9788861	-0.00541148	-5.14047	3.70651e-07	0.103423
cg04453792	rs11386993	-0.00541148	-5.14047	3.70651e-07	0.103423
cg04453792	rs9788864	-0.00541148	-5.14047	3.70651e-07	0.103423
cg04453792	rs9788960	-0.00541148	-5.14047	3.70651e-07	0.103423
cg04453792	rs9788793	-0.00541148	-5.14047	3.70651e-07	0.103423
cg04453792	rs9788878	-0.00541148	-5.14047	3.70651e-07	0.103423
cg04453792	rs9788882	-0.00541148	-5.14047	3.70651e-07	0.103423
cg04453792	rs9788794	-0.00541148	-5.14047	3.70651e-07	0.103423
cg04453792	rs12919262	-0.00541148	-5.14047	3.70651e-07	0.103423
cg04453792	rs9332413	-0.00541148	-5.14047	3.70651e-07	0.103423
cg04453792	rs12919791	-0.00541148	-5.14047	3.70651e-07	0.103423
cg04453792	rs12708647	-0.00541148	-5.14047	3.70651e-07	0.103423
cg04453792	rs7500412	-0.00541148	-5.14047	3.70651e-07	0.103423
cg04453792	rs2010908	-0.00541148	-5.14047	3.70651e-07	0.103423
cg04453792	rs9788860	-0.00540912	-5.13751	3.76288e-07	0.104294
cg04453792	rs9788957	-0.00540912	-5.13751	3.76288e-07	0.104294
cg04453792	rs4967976	-0.00576446	-5.12747	3.96031e-07	0.1094
cg05348870	rs2905291	0.00521466	5.11901	4.13437e-07	0.113829
cg15472673	rs16847801	0.0025785	5.0851	4.9093e-07	0.134717
cg04453792	rs12920681	-0.00559268	-5.08165	4.9956e-07	0.136633
cg00428296	rs12697663:25502324:T:C	0.00355455	5.07939	5.05273e-07	0.137741
cg04453792	rs4967978	-0.00564453	-5.06175	5.52275e-07	0.149758
cg04453792	rs8054525	-0.0053136	-5.0615	5.52969e-07	0.149758
cg04453792	rs34005324	-0.00536312	-5.05904	5.59837e-07	0.151124
cg00428296	rs58877637	0.00331806	5.03506	6.31468e-07	0.169907
cg05348870	rs1922902	0.00529995	5.02647	6.59209e-07	0.176797
cg11425280	rs34149648:165125927:C:CA	0.00286868	5.00795	7.23092e-07	0.193304
cg03391479	rs4076489	-0.00612103	-5.00243	7.43276e-07	0.198061
cg00428296	rs1786732	-0.00316159	-4.99464	7.72634e-07	0.205224
cg16536664	rs34779113:2197234:GC:G	0.00356251	4.97887	8.35612e-07	0.221243
cg05348870	rs2966479	0.00503715	4.97482	8.52578e-07	0.225016
cg16536664	rs7654007	-0.00245624	-4.97157	8.66438e-07	0.227948
cg03391479	rs6064284	0.00324304	4.96535	8.9353e-07	0.234332
cg03838680	rs9577373	0.00258624	4.96403	8.9938e-07	0.235122
cg05348870	rs1613412	0.00606608	4.95704	9.31056e-07	0.242638
cg17233422	rs77032679	-0.00535557	-4.94958	9.65998e-07	0.25017
cg17233422	rs4546427	-0.00535557	-4.94958	9.65998e-07	0.25017
cg05348870	rs6448156	0.00469185	4.9473	9.7691e-07	0.252208
cg04453792	rs12921755	-0.00553989	-4.94495	9.88338e-07	0.254366
cg17233422	rs67769121	0.00625968	4.94375	9.94181e-07	0.255078
cg25332391	rs2890842	-0.00255141	-4.94035	1.01101e-06	0.258595
cg13011002	rs56299456	0.00237079	4.93682	1.02874e-06	0.262321
cg26223996	rs34155879	-0.00247719	-4.93335	1.04646e-06	0.265647
cg12237140	rs12985789	-0.00315204	-4.93208	1.05304e-06	0.265647
cg16536664	rs1395221	-0.00243441	-4.93181	1.0544e-06	0.265647
cg05348870	rs1796507	0.00556476	4.93177	1.05461e-06	0.265647
cg16536664	rs6735990	-0.00239903	-4.9178	1.12959e-06	0.283672
cg00428296	rs869795	0.00323804	4.91401	1.1508e-06	0.287257
cg00428296	rs869794	0.00323804	4.91401	1.1508e-06	0.287257
cg16536664	rs28715382	0.00253869	4.90998	1.17377e-06	0.291724
cg04453792	rs35779418	-0.00562831	-4.90964	1.17574e-06	0.291724
cg26223996	rs36072924	-0.00245723	-4.90547	1.20002e-06	0.296862
cg16536664	rs7654085	-0.00242167	-4.90475	1.20424e-06	0.297018
cg26223996	rs34747209:7790523:T:TG	-0.00246486	-4.89829	1.24295e-06	0.305657
cg17233422	rs3131018	0.00482206	4.89746	1.248e-06	0.305991
cg05348870	rs2966483	0.00512433	4.88863	1.3031e-06	0.314351
cg00428296	rs62293617	0.00347316	4.8885	1.30391e-06	0.314351
cg03391479	rs3078578	0.00337814	4.88777	1.30855e-06	0.314351
cg05348870	rs2905285	0.0051203	4.88598	1.32003e-06	0.314351
cg05348870	rs10224255	0.0051203	4.88598	1.32003e-06	0.314351
cg05348870	rs2966480	0.0051203	4.88598	1.32003e-06	0.314351
cg05348870	rs2966482	0.0051203	4.88598	1.32003e-06	0.314351
cg05348870	rs2188550	0.0051203	4.88598	1.32003e-06	0.314351
cg05348870	rs977479	0.0051203	4.88598	1.32003e-06	0.314351
cg05348870	rs1922899	0.0051203	4.88598	1.32003e-06	0.314351
cg05348870	rs35189276	0.00512028	4.88235	1.34365e-06	0.319058
cg12237140	rs11120788	-0.00267043	-4.8718	1.41454e-06	0.334933
cg00428296	rs73219803	0.00343944	4.87098	1.42021e-06	0.335317
cg16536664	rs10840491:2194390:G:A	0.00348164	4.85982	1.49947e-06	0.351376
cg13011002	rs13076522	0.00256295	4.85962	1.50095e-06	0.351376
cg13011002	rs11309981	0.00256295	4.85962	1.50095e-06	0.351376
cg13011002	4:101880512:TA:TAA	-0.00293333	-4.85839	1.50994e-06	0.352486
cg17233422	rs3130506	0.00477734	4.85183	1.55877e-06	0.362814
cg03838680	rs7874990	-0.00231322	-4.85128	1.56294e-06	0.362814
cg15472673	rs6446826	0.00262925	4.84775	1.58994e-06	0.36738
cg00428296	rs140288842	0.00301952	4.84755	1.59148e-06	0.36738
cg17233422	rs3095239	0.00472233	4.84674	1.59774e-06	0.367802
cg03391479	rs2882040	0.00331474	4.84495	1.61173e-06	0.369994
cg13011002	rs10749974	0.00352897	4.84413	1.61811e-06	0.370433
cg00428296	rs1625366	-0.00307978	-4.83815	1.66571e-06	0.379919
cg03838680	rs6708131	-0.00218626	-4.83773	1.66906e-06	0.379919
cg16536664	rs1519695	-0.00234651	-4.83686	1.67612e-06	0.379919
cg25332391	rs7021994	-0.0026039	-4.83647	1.67928e-06	0.379919
cg16536664	rs2847272	0.00344964	4.83571	1.68543e-06	0.379919
cg12237140	rs1418352	0.00253564	4.83552	1.68705e-06	0.379919
cg05348870	rs2952682	0.00507521	4.83458	1.69472e-06	0.380611
cg25332391	rs7037049	-0.00258753	-4.8289	1.74189e-06	0.390147
cg00428296	rs17260918	-0.00311902	-4.82392	1.78435e-06	0.398365
cg00428296	rs2673423	0.00320008	4.82347	1.78819e-06	0.398365
cg17233422	rs10477506	0.00529656	4.82237	1.79771e-06	0.398976
cg25332391	rs12880666	-0.00415608	-4.82193	1.80152e-06	0.398976
cg17233422	rs368354370	0.00464895	4.82149	1.80538e-06	0.398976
cg04453792	rs34893925	-0.00538732	-4.81518	1.86117e-06	0.410212
cg11425280	rs2072867	-0.00449367	-4.81312	1.87983e-06	0.413224
cg11425280	rs342301	0.00267027	4.80727	1.9335e-06	0.422929
cg04453792	rs708292	0.00707939	4.8072	1.93418e-06	0.422929
cg04453792	rs4783501	-0.00873507	-4.80535	1.95144e-06	0.425079
cg11425280	rs4942769	-0.00233992	-4.80505	1.95427e-06	0.425079
cg04453792	4:28536577:CAAA:C	0.00744405	4.80388	1.96537e-06	0.426374
cg00428296	rs7407404	-0.00319064	-4.80169	1.98617e-06	0.42976
cg03838680	rs4649013	-0.00255624	-4.80034	1.9991e-06	0.431433
cg03838680	rs55937046	-0.00216538	-4.7984	2.0178e-06	0.432404
cg03838680	rs3860380	-0.00216538	-4.7984	2.0178e-06	0.432404
cg25332391	rs1594766	-0.00256438	-4.79825	2.01925e-06	0.432404
cg13011002	rs34946699	0.00220477	4.79515	2.0496e-06	0.437772
cg17233422	rs1419880	0.00470319	4.79353	2.06558e-06	0.439997
cg03391479	rs7777031	0.00330943	4.79244	2.07641e-06	0.439997
cg03838680	rs4907531	0.00228713	4.79214	2.07943e-06	0.439997
cg00428296	rs7407140	-0.00311677	-4.79196	2.08126e-06	0.439997
cg03391479	chr20:54443650	0.00310948	4.78964	2.10455e-06	0.443788
cg16536664	rs75926550	-0.00483887	-4.7886	2.11514e-06	0.44489
cg15472673	rs4530596	0.00261078	4.78755	2.12579e-06	0.445998
cg17233422	rs3094187	0.00465934	4.78485	2.15351e-06	0.449953
cg15472673	rs4275017	0.00286182	4.78466	2.1555e-06	0.449953
cg17233422	rs3132526	0.00465716	4.78252	2.17767e-06	0.450166
cg17233422	rs2021375	0.00465716	4.78252	2.17767e-06	0.450166
cg17233422	rs3094195	0.00465716	4.78252	2.17767e-06	0.450166
cg05348870	rs6823735	0.00455825	4.78247	2.17825e-06	0.450166
cg25332391	rs10511515	-0.00252945	-4.7808	2.19575e-06	0.451282
cg04453792	rs1710018	-0.00485477	-4.78076	2.19613e-06	0.451282
cg16536664	rs61791561	0.0025192	4.78039	2.19998e-06	0.451282
cg00428296	rs59192910	-0.00311452	-4.77841	2.22104e-06	0.454475
cg05348870	rs1234383	0.00581457	4.77747	2.23102e-06	0.455394
cg00428296	rs1632385	-0.00302785	-4.77577	2.24923e-06	0.45686
cg00428296	rs1785724	-0.00302785	-4.77577	2.24923e-06	0.45686
cg04453792	rs1402139	-0.010703	-4.77088	2.30252e-06	0.465599
cg03391479	rs4453105	-0.00277104	-4.77079	2.30349e-06	0.465599
cg25332391	rs11358949	-0.00278652	-4.76746	2.34053e-06	0.471549
cg16536664	rs10180409	-0.00228715	-4.76712	2.34431e-06	0.471549
cg03391479	rs3795570	-0.00277611	-4.76569	2.36043e-06	0.473643
cg16536664	rs10035153	-0.0046357	-4.7631	2.38984e-06	0.476325
cg00428296	rs2110895	0.00339792	4.76299	2.39104e-06	0.476325
cg00428296	rs2160349	0.00339792	4.76299	2.39104e-06	0.476325
cg05348870	rs1796502	0.00598703	4.75762	2.45319e-06	0.487533
cg04453792	rs34018986	-0.00532701	-4.75691	2.46152e-06	0.48802
cg16536664	rs61791562	0.00250562	4.75491	2.4851e-06	0.491518
cg03838680	rs10186692	-0.00216216	-4.74717	2.57848e-06	0.508732
cg03391479	rs4951332	-0.00275449	-4.74669	2.58441e-06	0.508732
cg03391479	rs7520626	-0.00276784	-4.74107	2.65443e-06	0.521277
cg00428296	rs17261765	-0.00530708	-4.7377	2.69735e-06	0.528454
cg05348870	rs35955836:22429972:G:GA	0.00454079	4.73388	2.7468e-06	0.536872
cg05348870	rs34319211	0.00480435	4.73247	2.76532e-06	0.538801
cg03391479	rs72851827	-0.00504471	-4.73214	2.76967e-06	0.538801
cg03391479	rs12040324	-0.00275358	-4.72877	2.81437e-06	0.544305
cg17233422	rs10040740	0.00520989	4.72844	2.81869e-06	0.544305
cg03838680	rs113070985	0.00248456	4.7276	2.82995e-06	0.544305
cg17233422	rs4610450	0.00517555	4.72754	2.8308e-06	0.544305
cg17233422	rs10478146	0.00517555	4.72754	2.8308e-06	0.544305
cg03391479	rs4811634	0.00316147	4.7269	2.83939e-06	0.544692
cg25332391	rs1553130	-0.00279787	-4.72544	2.8591e-06	0.546239
cg17233422	rs13174900	0.00520374	4.72533	2.86064e-06	0.546239
cg17233422	rs7378981	0.0051642	4.72427	2.87501e-06	0.547721
cg05348870	rs1297126	-0.00423514	-4.72316	2.89027e-06	0.549324
cg03838680	rs7869026	-0.0022659	-4.7225	2.89938e-06	0.549324
cg13011002	rs4683246	0.00247391	4.7222	2.9035e-06	0.549324
cg00428296	rs4800662	-0.00308675	-4.72173	2.90993e-06	0.549324
cg13011002	rs591732:38752369:T:G	0.00239753	4.72124	2.91674e-06	0.549358
cg17233422	rs4705596	0.00516417	4.71985	2.93591e-06	0.550467
cg17233422	rs4705597	0.00516417	4.71985	2.93591e-06	0.550467
cg11425280	rs1370637	0.00232822	4.71729	2.97182e-06	0.554955
cg17233422	rs4705476	0.00516812	4.71719	2.97325e-06	0.554955
cg16536664	rs4321620	0.00246366	4.71561	2.9956e-06	0.557871
cg03838680	rs7786306	0.0022946	4.71362	3.02388e-06	0.559396
cg17233422	rs4705478	0.00515448	4.7131	3.03142e-06	0.559396
cg17233422	rs4705598	0.00515448	4.7131	3.03142e-06	0.559396
cg17233422	rs4705479	0.00515448	4.7131	3.03142e-06	0.559396
cg15472673	rs12509467	0.0025317	4.71267	3.03754e-06	0.559396
cg11425280	rs139718702	-0.00466075	-4.71035	3.07104e-06	0.56431
cg00428296	rs1786731	-0.00297932	-4.70821	3.10233e-06	0.5688
cg00428296	rs1786723	-0.00295843	-4.70536	3.14444e-06	0.575248
cg15472673	rs35022116	0.00255207	4.70433	3.15986e-06	0.576796
cg16536664	rs5874565	0.00418852	4.70233	3.18979e-06	0.58098
cg03391479	rs10259848	0.00321883	4.69866	3.24554e-06	0.588408
cg05348870	rs4611916	0.00447832	4.69802	3.25543e-06	0.588408
cg03838680	rs6072926	-0.00260037	-4.69733	3.26608e-06	0.588408
cg03838680	rs6072928	-0.00260037	-4.69733	3.26608e-06	0.588408
cg03838680	rs6065560	-0.00260037	-4.69733	3.26608e-06	0.588408
cg16536664	rs12509003	0.00244826	4.69563	3.2923e-06	0.59075
cg03391479	rs10900575	-0.00327796	-4.69557	3.29333e-06	0.59075
cg00428296	rs17188717	-0.00305057	-4.69387	3.31986e-06	0.594222
cg13011002	rs34096111	0.00241322	4.69278	3.33687e-06	0.594697
cg13011002	rs17078979	0.00241322	4.69278	3.33687e-06	0.594697
cg05348870	rs1297128	-0.00418726	-4.6901	3.37943e-06	0.595324
cg03391479	rs2109388	0.00333261	4.68973	3.38522e-06	0.595324
cg00428296	rs76738851	-0.00304892	-4.68953	3.38847e-06	0.595324
cg03391479	rs6069438	0.0030588	4.68939	3.39067e-06	0.595324
cg03391479	rs6069439	0.0030588	4.68939	3.39067e-06	0.595324
cg03391479	rs6064287	0.0030588	4.68939	3.39067e-06	0.595324
cg03391479	rs927083	0.0030588	4.68939	3.39067e-06	0.595324
cg00428296	rs13074215	-0.00427776	-4.68821	3.40963e-06	0.597387
cg05348870	rs10762163	-0.00476034	-4.68749	3.42126e-06	0.598007
cg05348870	rs6766421	-0.00418225	-4.68709	3.4276e-06	0.598007
cg03391479	rs4951331	-0.00273381	-4.68652	3.43684e-06	0.598359
cg17233422	rs79186809	-0.00686377	-4.68522	3.45793e-06	0.599343
cg00428296	rs56367695	-0.00301635	-4.68382	3.48091e-06	0.599343
cg03838680	rs2098223	0.00226294	4.6815	3.51906e-06	0.599343
cg03838680	rs10175681	-0.00211595	-4.68149	3.5192e-06	0.599343
cg03391479	rs6069440	0.00314905	4.68138	3.52112e-06	0.599343
cg03391479	rs6069441	0.00314905	4.68138	3.52112e-06	0.599343
cg03391479	rs4643596	0.00314905	4.68138	3.52112e-06	0.599343
cg03838680	rs7320567	0.00221581	4.68067	3.53286e-06	0.599343
cg03391479	rs2870686	0.00306291	4.68036	3.53805e-06	0.599343
cg03838680	rs10174353	-0.00211042	-4.6796	3.55068e-06	0.599343
cg03391479	rs3078580	0.00322842	4.67935	3.5549e-06	0.599343
cg25332391	rs7863982	-0.00249595	-4.67879	3.56427e-06	0.599343
cg03391479	rs4512713	-0.00271575	-4.67878	3.56452e-06	0.599343
cg03391479	rs4288652	-0.00271575	-4.67878	3.56452e-06	0.599343
cg03391479	rs4245724	-0.00271575	-4.67878	3.56452e-06	0.599343
cg03391479	rs10900566	-0.00271575	-4.67878	3.56452e-06	0.599343
cg15472673	rs4608773	0.00253545	4.67702	3.59403e-06	0.599343
cg15472673	rs56285677	0.00253545	4.67702	3.59403e-06	0.599343
cg16536664	rs13431783	-0.00233798	-4.67701	3.59418e-06	0.599343
cg17233422	rs138510691	-0.00679687	-4.67694	3.59549e-06	0.599343
cg13011002	rs36082200	0.00194837	4.67676	3.59843e-06	0.599343
cg04453792	rs72772429	-0.00858875	-4.67639	3.60475e-06	0.599343
cg00428296	rs12654803	0.00305134	4.67576	3.61545e-06	0.599343
cg00428296	rs61427496	-0.00302363	-4.67572	3.61606e-06	0.599343
cg03838680	rs6072924	-0.00258745	-4.67522	3.62464e-06	0.599565
cg03391479	rs13341621	-0.00521498	-4.67377	3.64936e-06	0.602452
cg26223996	rs997532	-0.0025128	-4.67135	3.69117e-06	0.608072
cg17233422	rs9717171	0.00519563	4.67095	3.69808e-06	0.608072
cg00428296	rs1893364	-0.00300955	-4.66923	3.72806e-06	0.609856
cg00428296	rs223990	0.00333069	4.66907	3.731e-06	0.609856
cg00428296	rs170373	0.00333069	4.66907	3.731e-06	0.609856
cg03838680	rs375080141	0.00226552	4.66773	3.75451e-06	0.612491
cg15472673	rs112313502	0.00254489	4.66615	3.78252e-06	0.615848
cg03838680	rs12699906	0.00225826	4.66504	3.80222e-06	0.616331
cg25332391	rs4380999	-0.00248778	-4.66478	3.80677e-06	0.616331
cg16536664	rs9671239	-0.00230514	-4.66473	3.8078e-06	0.616331
cg04453792	rs7771713	-0.0052008	-4.66369	3.82642e-06	0.618138
cg16536664	rs13390691	-0.00251461	-4.65982	3.89645e-06	0.628226
cg00428296	rs549265	0.00331485	4.65665	3.95478e-06	0.636393
cg16536664	rs10037499	-0.00445346	-4.65421	4.00021e-06	0.64128
cg15472673	rs75960046	0.00442231	4.65419	4.00063e-06	0.64128
cg17233422	rs4464984	-0.00480605	-4.65327	4.018e-06	0.64282
cg03838680	rs77090229	0.00224789	4.6518	4.04565e-06	0.645997
cg17233422	rs147975115	0.00506358	4.65059	4.06855e-06	0.646487
cg03391479	rs6024489	0.00314318	4.6504	4.07225e-06	0.646487
cg03391479	rs6024490	0.00314318	4.6504	4.07225e-06	0.646487
cg16536664	rs61791563	0.00313542	4.65	4.07992e-06	0.646487
cg03838680	rs7073978	-0.00231918	-4.64883	4.10226e-06	0.648787
cg05348870	rs11933055	0.0044778	4.64766	4.12488e-06	0.650317
cg16536664	rs34874965	-0.00446942	-4.64751	4.12763e-06	0.650317
cg16536664	rs12501699	0.00262316	4.64645	4.14825e-06	0.652111
cg16536664	rs1088259	-0.00228719	-4.64611	4.15476e-06	0.652111
cg12237140	rs13072039	-0.00236407	-4.64421	4.19188e-06	0.65586
cg17233422	rs4941690	-0.00437812	-4.64408	4.19447e-06	0.65586
cg26223996	rs11021923	-0.00444987	-4.6428	4.21969e-06	0.65856
cg00428296	rs41496445	0.00328047	4.63931	4.28901e-06	0.663416
cg00428296	rs2509577	-0.00295546	-4.63858	4.30365e-06	0.663416
cg11425280	rs11126660	0.00230341	4.6372	4.33142e-06	0.663416
cg15472673	rs4694121	0.0025278	4.63634	4.34887e-06	0.663416
cg15472673	rs10938015	0.0025278	4.63634	4.34887e-06	0.663416
cg16536664	rs148398710	-0.00254317	-4.63573	4.36134e-06	0.663416
cg16536664	rs5000402	-0.00254317	-4.63573	4.36134e-06	0.663416
cg00428296	rs141007024	0.00330507	4.63495	4.37717e-06	0.663416
cg03391479	rs10900567	-0.00270068	-4.63441	4.38824e-06	0.663416
cg03838680	rs12699903	0.00223873	4.63292	4.41891e-06	0.663416
cg03838680	rs2010992	0.00223873	4.63292	4.41891e-06	0.663416
cg03838680	rs115162147	0.00223873	4.63292	4.41891e-06	0.663416
cg03838680	rs148335962	0.00223873	4.63292	4.41891e-06	0.663416
cg03838680	rs76239323	0.00223873	4.63292	4.41891e-06	0.663416
cg03838680	rs114275121	0.00223873	4.63292	4.41891e-06	0.663416
cg03838680	rs148085649	0.00223873	4.63292	4.41891e-06	0.663416
cg03838680	rs77536529	0.00223873	4.63292	4.41891e-06	0.663416
cg03838680	rs146280556	0.00223873	4.63292	4.41891e-06	0.663416
cg03838680	rs112129448	0.00223873	4.63292	4.41891e-06	0.663416
cg03838680	rs113607765	0.00223873	4.63292	4.41891e-06	0.663416
cg03838680	rs3919528	0.00223873	4.63292	4.41891e-06	0.663416
cg04453792	rs12708646	-0.00493034	-4.63247	4.42813e-06	0.663597
cg16536664	rs13024531	-0.00253229	-4.63033	4.47271e-06	0.669068
cg03838680	rs7780787	0.00308937	4.62991	4.48134e-06	0.669152
cg11425280	rs5996607	-0.00403205	-4.62934	4.49336e-06	0.66974
cg03391479	rs9988464	-0.00269771	-4.6277	4.52789e-06	0.673676
cg04453792	rs6840376	0.00899215	4.62678	4.54722e-06	0.675338
cg16536664	rs7474929	0.00243024	4.6259	4.56585e-06	0.676892
cg25332391	rs111437567	-0.00372026	-4.62541	4.57638e-06	0.677241
cg00428296	chr18:23370370	-0.00318565	-4.62361	4.61501e-06	0.681741
cg00428296	rs5856182	0.00327562	4.62172	4.65562e-06	0.683338
cg00428296	rs5003352	0.00327562	4.62172	4.65562e-06	0.683338
cg00428296	rs1513951	0.00327562	4.62172	4.65562e-06	0.683338
cg11425280	rs1591010	-0.0027714	-4.62154	4.65959e-06	0.683338
cg00428296	rs4834908	0.00327087	4.6212	4.66705e-06	0.683338
cg13011002	rs35130381	0.00192445	4.61875	4.72057e-06	0.68407
cg05348870	rs55638317	0.00442176	4.61744	4.74939e-06	0.68407
cg00428296	rs62293655	0.00325837	4.61583	4.78513e-06	0.68407
cg11425280	rs7301277	0.00262025	4.61572	4.78763e-06	0.68407
cg16536664	rs1517707	-0.00247108	-4.61502	4.80311e-06	0.68407
cg26223996	rs7959107	0.00243836	4.61455	4.81366e-06	0.68407
cg03838680	rs55679052	0.00257478	4.61337	4.84015e-06	0.68407
cg03838680	rs72799320	0.00257478	4.61337	4.84015e-06	0.68407
cg03838680	rs72799326	0.00257478	4.61337	4.84015e-06	0.68407
cg03838680	rs62360012	0.00257478	4.61337	4.84015e-06	0.68407
cg13011002	rs6787465	0.00192148	4.61297	4.84911e-06	0.68407
cg13011002	rs35795952	0.00192148	4.61297	4.84911e-06	0.68407
cg13011002	rs7610301	0.00192148	4.61297	4.84911e-06	0.68407
cg13011002	rs7610512	0.00192148	4.61297	4.84911e-06	0.68407
cg13011002	rs35885213	0.00192148	4.61297	4.84911e-06	0.68407
cg04453792	rs58989823:6465727:T:C	-0.00980205	-4.61187	4.87394e-06	0.68407
cg13011002	rs35413899	0.00192077	4.6112	4.88922e-06	0.68407
cg13011002	rs4683249	0.00192077	4.6112	4.88922e-06	0.68407
cg13011002	rs4683250	0.00192077	4.6112	4.88922e-06	0.68407
cg13011002	rs4683251	0.00192077	4.6112	4.88922e-06	0.68407
cg13011002	rs35444533	0.00192077	4.6112	4.88922e-06	0.68407
cg03391479	rs7843580	0.00277294	4.61115	4.89034e-06	0.68407
cg16536664	rs1902162	-0.0022568	-4.6104	4.90732e-06	0.68407
cg03838680	rs6728061	-0.00209979	-4.61029	4.90981e-06	0.68407
cg17233422	rs885948	0.00446166	4.60981	4.92081e-06	0.68407
cg13011002	rs35600837	-0.00170949	-4.60957	4.92634e-06	0.68407
cg03838680	rs76039754	0.00224448	4.60907	4.93782e-06	0.68407
cg03838680	rs1464095	-0.0020992	-4.60885	4.94294e-06	0.68407
cg03391479	rs6092202	0.00300877	4.60842	4.9527e-06	0.68407
cg03391479	rs2208143	0.00300877	4.60842	4.9527e-06	0.68407
cg03391479	rs2118230	0.00300877	4.60842	4.9527e-06	0.68407
cg03391479	rs6069445	0.00300877	4.60842	4.9527e-06	0.68407
cg03391479	rs6098874	0.00300877	4.60842	4.9527e-06	0.68407
cg03391479	rs6064288	0.00300877	4.60842	4.9527e-06	0.68407
cg00428296	rs35221337	0.00311362	4.60729	4.97882e-06	0.686534
cg03391479	rs6064285	0.00301408	4.60656	4.99584e-06	0.687735
cg04453792	rs1653767	-0.00472666	-4.60329	5.07213e-06	0.697081
cg16536664	rs10203858	-0.00219084	-4.60285	5.0824e-06	0.697335
cg04453792	rs1710019	-0.00467722	-4.60023	5.14471e-06	0.70456
cg03391479	rs4811639	0.00309756	4.59957	5.16046e-06	0.70456
cg12237140	chr4:158618215	-0.00520522	-4.59932	5.16639e-06	0.70456
cg03838680	rs7804344	0.00222438	4.59921	5.16907e-06	0.70456
cg03391479	rs1476864	0.00272328	4.59833	5.19022e-06	0.705554
cg26223996	rs73409843	-0.00440649	-4.59806	5.19677e-06	0.705554
cg00428296	rs4108065	0.00327361	4.59784	5.20189e-06	0.705554
cg16536664	rs12509935	0.00242739	4.59714	5.21881e-06	0.706691
cg04453792	chr4:122753197	-0.00926689	-4.59567	5.25464e-06	0.710382
cg12237140	rs4684013	-0.00234373	-4.5932	5.31492e-06	0.717362
cg03838680	rs11122880	-0.00210514	-4.5915	5.35703e-06	0.72165
cg00428296	rs10551503	-0.00311686	-4.59122	5.36411e-06	0.72165
cg15472673	rs7562680	0.00427498	4.59042	5.38398e-06	0.722065
cg03838680	rs6065561	-0.00253733	-4.59039	5.38462e-06	0.722065
cg03838680	rs3131916	0.00216281	4.58971	5.40169e-06	0.723183
cg00428296	rs10516261	0.00325737	4.58801	5.4444e-06	0.726554
cg00428296	rs12644457	0.00325737	4.58801	5.4444e-06	0.726554
cg12237140	rs115419029	-0.00459604	-4.58635	5.4862e-06	0.728966
cg04453792	rs72770574	-0.0105892	-4.58525	5.51414e-06	0.728966
cg00428296	rs7814670	0.00307461	4.58326	5.56527e-06	0.728966
cg03391479	rs6064289	0.00309421	4.58301	5.57157e-06	0.728966
cg12237140	rs8177277	-0.00510866	-4.58257	5.58286e-06	0.728966
cg03391479	rs4811635	0.00305249	4.58257	5.58293e-06	0.728966
cg03838680	rs5748645	-0.00261506	-4.58252	5.58419e-06	0.728966
cg04453792	rs371982166	-0.00539332	-4.58191	5.60016e-06	0.728966
cg03391479	rs117440544	-0.00489335	-4.5812	5.61857e-06	0.728966
cg03391479	rs72839407	-0.00489335	-4.5812	5.61857e-06	0.728966
cg13011002	rs73075544	0.00190985	4.58078	5.62939e-06	0.728966
cg13011002	rs60911065	0.00190985	4.58078	5.62939e-06	0.728966
cg13011002	rs35597886	0.00190985	4.58078	5.62939e-06	0.728966
cg13011002	rs34696850	0.00190985	4.58078	5.62939e-06	0.728966
cg13011002	rs35646397	0.00190985	4.58078	5.62939e-06	0.728966
cg13011002	rs56172255	0.00190985	4.58078	5.62939e-06	0.728966
cg13011002	rs4683247	0.00190985	4.58078	5.62939e-06	0.728966
cg13011002	rs4683248	0.00190985	4.58078	5.62939e-06	0.728966
cg00428296	rs10956010	0.00309015	4.58077	5.6296e-06	0.728966
cg03838680	rs62360010	0.00255721	4.57729	5.72098e-06	0.739642
cg03838680	rs6715863	-0.00223712	-4.57614	5.75132e-06	0.740187
cg03838680	rs62359974	0.00260403	4.57596	5.75604e-06	0.740187
cg03838680	rs16987668	-0.00253062	-4.57585	5.75892e-06	0.740187
cg16536664	rs4670133	-0.0022148	-4.57578	5.76091e-06	0.740187
cg03838680	rs12616052	-0.00208064	-4.5754	5.77089e-06	0.74032
cg03838680	chr5:53480269	-0.00295713	-4.57433	5.79954e-06	0.742269
cg12237140	rs2817961	-0.00227357	-4.57388	5.81158e-06	0.742269
cg03838680	rs201384357	0.00224322	4.57339	5.82476e-06	0.742269
cg03838680	rs6072933	-0.00253108	-4.57281	5.84051e-06	0.742269
cg03391479	chr20:54434518	0.00301815	4.57269	5.84349e-06	0.742269
cg03838680	chr7:17777520	0.00228359	4.5725	5.84877e-06	0.742269
cg03838680	chr7:17777527	0.00228359	4.5725	5.84877e-06	0.742269
cg16536664	rs6849155	0.0030821	4.57135	5.87977e-06	0.743227
cg16536664	rs1598274	-0.00223854	-4.57046	5.90402e-06	0.743227
cg16536664	rs10955206	-0.00279409	-4.57035	5.90701e-06	0.743227
cg00428296	rs1504637	0.00303742	4.57001	5.91628e-06	0.743227
cg00428296	rs13273329	0.00303742	4.57001	5.91628e-06	0.743227
cg17233422	rs58708878	0.00460435	4.56972	5.92423e-06	0.743227
cg05348870	rs9806483	-0.00427787	-4.56895	5.94529e-06	0.743227
cg03391479	rs2118229	0.00309176	4.5688	5.9495e-06	0.743227
cg03391479	rs6014546	0.00309176	4.5688	5.9495e-06	0.743227
cg05348870	rs71065923	-0.00449996	-4.56818	5.96658e-06	0.743227
cg03838680	rs9321375	0.00493627	4.56794	5.97307e-06	0.743227
cg17233422	6:31135732:C:CC	0.00437274	4.56742	5.98746e-06	0.743227
cg00428296	rs223991	0.00326166	4.56651	6.01245e-06	0.743227
cg17233422	rs75024468	-0.00662669	-4.56621	6.0209e-06	0.743227
cg17233422	rs80042792	-0.00662669	-4.56621	6.0209e-06	0.743227
cg17233422	rs77294719	-0.00662669	-4.56621	6.0209e-06	0.743227
cg17233422	rs145462667	-0.00662669	-4.56621	6.0209e-06	0.743227
cg17233422	rs7029791	-0.00662669	-4.56621	6.0209e-06	0.743227
cg11425280	rs7318887	-0.00224558	-4.566	6.02672e-06	0.743227
cg17233422	rs293332	0.00448067	4.56565	6.03639e-06	0.743313
cg25332391	rs4669688	-0.00263306	-4.56527	6.04701e-06	0.743516
cg00428296	rs62293614	0.00324587	4.56441	6.07102e-06	0.745363
cg15472673	rs6822071	0.00247411	4.56378	6.08864e-06	0.74642
cg03838680	rs3736725	0.00489489	4.56088	6.1705e-06	0.754127
cg25332391	rs4742554	-0.00240758	-4.56066	6.17671e-06	0.754127
cg15472673	rs11955096	0.00332324	4.56059	6.17881e-06	0.754127
cg17233422	rs293331	0.00449064	4.55983	6.20027e-06	0.755634
cg16536664	rs9663374	0.00238561	4.55824	6.24607e-06	0.758786
cg03838680	rs6072923	-0.00252937	-4.55718	6.27645e-06	0.758786
cg00428296	rs1893365	-0.00291501	-4.55704	6.28051e-06	0.758786
cg03391479	rs4951328	-0.00265575	-4.55696	6.28277e-06	0.758786
cg03391479	rs4951053	-0.00265575	-4.55696	6.28277e-06	0.758786
cg03391479	rs4951329	-0.00265575	-4.55696	6.28277e-06	0.758786
cg03838680	rs1003578	0.0022212	4.55645	6.29759e-06	0.758786
cg03391479	rs3952515	-0.00484569	-4.55627	6.30282e-06	0.758786
cg00428296	rs12515974:59569523:C:T	-0.00349235	-4.55607	6.30854e-06	0.758786
cg13011002	rs6564599	-0.00155624	-4.55554	6.32405e-06	0.759549
cg03391479	rs13245130	0.00400679	4.55462	6.35076e-06	0.761653
cg05348870	rs16918137	-0.00639245	-4.55397	6.36979e-06	0.762235
cg12237140	rs2817949	0.00231462	4.55383	6.37404e-06	0.762235
cg03838680	rs10186718	-0.00222332	-4.55351	6.3832e-06	0.762235
cg12237140	rs11082569	-0.00389232	-4.55111	6.45409e-06	0.762472
cg00428296	rs16892946	0.00307011	4.55047	6.47308e-06	0.762472
cg00428296	rs75476076	0.00307011	4.55047	6.47308e-06	0.762472
cg00428296	rs139422157	0.00307011	4.55047	6.47308e-06	0.762472
cg16536664	rs13436884	-0.00446275	-4.5498	6.49312e-06	0.762472
cg03838680	rs12711567	-0.00208632	-4.54959	6.49947e-06	0.762472
cg16536664	rs797323	-0.00224658	-4.54951	6.5019e-06	0.762472
cg17233422	rs13361580	0.0054626	4.54931	6.50766e-06	0.762472
cg26223996	rs9512368	0.00208037	4.54868	6.52664e-06	0.762472
cg03391479	rs4636043	-0.00408156	-4.54862	6.52824e-06	0.762472
cg03838680	rs6065558	-0.00255382	-4.54765	6.55762e-06	0.762472
cg03838680	rs6065559	-0.00255382	-4.54765	6.55762e-06	0.762472
cg11425280	rs1575465	-0.00222795	-4.54747	6.56303e-06	0.762472
cg11425280	rs1575464	-0.00222795	-4.54747	6.56303e-06	0.762472
cg11425280	rs1323556	-0.00222795	-4.54747	6.56303e-06	0.762472
cg11425280	rs78941172	-0.00222795	-4.54747	6.56303e-06	0.762472
cg11425280	rs2897623	-0.00222795	-4.54747	6.56303e-06	0.762472
cg12237140	rs7870900	0.00237272	4.54733	6.56725e-06	0.762472
cg13011002	rs75602452	0.0023202	4.547	6.57709e-06	0.762472
cg00428296	rs7231041	-0.00307456	-4.54632	6.5977e-06	0.762472
cg03391479	rs6534464:80556161:G:T	0.00401147	4.5462	6.60135e-06	0.762472
cg12237140	rs1470569	-0.00227151	-4.54577	6.61444e-06	0.762472
cg12237140	rs4684012	-0.00227151	-4.54577	6.61444e-06	0.762472
cg11425280	rs7323160	-0.00222714	-4.54573	6.61547e-06	0.762472
cg11425280	rs2407246	-0.00222714	-4.54573	6.61547e-06	0.762472
cg05348870	rs75233107:120449934:AC:ACC	-0.00539709	-4.54544	6.6244e-06	0.762472
cg03838680	rs6072925	-0.00253668	-4.543	6.69895e-06	0.769983
cg25332391	rs1593705	-0.0026807	-4.5425	6.71433e-06	0.770241
cg26223996	rs7543717	-0.00243547	-4.54233	6.71978e-06	0.770241
cg04453792	rs8059261	-0.00484399	-4.54117	6.75551e-06	0.773266
cg03391479	rs4867461	-0.00327162	-4.54041	6.77922e-06	0.77491
cg03391479	rs7832107	0.00264706	4.53852	6.83811e-06	0.780565
cg03391479	rs4951330	-0.00265561	-4.53789	6.85789e-06	0.781033
cg03838680	rs55865434	0.00257921	4.53753	6.86922e-06	0.781033
cg16536664	rs2949076	-0.00218106	-4.53749	6.87048e-06	0.781033
cg04453792	rs8059910	-0.00484338	-4.53666	6.89666e-06	0.782935
cg03838680	rs4501386	0.00221554	4.53597	6.9186e-06	0.783279
cg03838680	rs11746770	0.00221554	4.53597	6.9186e-06	0.783279
cg12237140	rs6595777	0.00253577	4.53504	6.94791e-06	0.785525
cg03391479	rs7843456	0.00264438	4.5341	6.97814e-06	0.785738
cg03391479	rs7831669	0.00264438	4.5341	6.97814e-06	0.785738
cg16536664	rs61794570	0.00234668	4.53409	6.97824e-06	0.785738
cg15472673	rs113679932	0.00247692	4.53378	6.98811e-06	0.785782
cg11425280	rs2076113	-0.00430032	-4.53226	7.03712e-06	0.789932
cg03391479	rs10418217:17734944:G:T	-0.00278917	-4.53158	7.05891e-06	0.789932
cg03391479	rs10015848	-0.00325889	-4.53145	7.06315e-06	0.789932
cg03391479	rs9307718	-0.00325889	-4.53145	7.06315e-06	0.789932
cg26223996	rs7019723	-0.00212578	-4.53084	7.08296e-06	0.79108
cg03838680	rs7379700	0.00222248	4.53024	7.10256e-06	0.792202
cg03838680	rs9577767	0.00215358	4.52978	7.11752e-06	0.792803
cg15472673	rs9882305	-0.00373195	-4.52697	7.2096e-06	0.801982
cg04453792	rs8059028	-0.00478635	-4.52635	7.22999e-06	0.803173
cg12237140	rs1023629	0.00416383	4.5237	7.31814e-06	0.81045
cg00428296	rs34541857	-0.00291273	-4.52361	7.32128e-06	0.81045
cg15472673	rs13406534	0.00423286	4.5235	7.32484e-06	0.81045
cg11425280	rs113674230	-0.00411248	-4.52318	7.33537e-06	0.810533
cg13011002	rs10964805	0.00164576	4.52053	7.42485e-06	0.818766
cg26223996	rs2994030	-0.00237448	-4.52039	7.42964e-06	0.818766
cg17233422	rs293330	0.00444288	4.5195	7.46001e-06	0.821021
cg03391479	rs6069425	0.00303825	4.51883	7.4829e-06	0.821358
cg03391479	rs6069426	0.00303825	4.51883	7.4829e-06	0.821358
cg05348870	rs35265397	0.00426389	4.51784	7.51682e-06	0.823028
cg15472673	rs2117378	0.00246254	4.5178	7.51797e-06	0.823028
cg15472673	rs642588	-0.00257358	-4.51527	7.60533e-06	0.829598
cg12237140	rs6789690	-0.00225872	-4.51503	7.61371e-06	0.829598
cg25332391	rs62434083	-0.00293985	-4.5149	7.61827e-06	0.829598
cg00428296	rs10956012	0.00301868	4.51454	7.63064e-06	0.829598
cg17233422	rs58124330	0.00550812	4.51429	7.63943e-06	0.829598
cg03391479	rs12547352	0.0025883	4.51404	7.64806e-06	0.829598
cg03391479	rs12547353	0.0025883	4.51404	7.64806e-06	0.829598
cg03391479	rs4951327	-0.002639	-4.51313	7.68006e-06	0.830747
cg03391479	rs10900565	-0.002639	-4.51313	7.68006e-06	0.830747
cg15472673	rs16847799	0.00244311	4.51199	7.72026e-06	0.830747
cg15472673	rs140291023	0.00244311	4.51199	7.72026e-06	0.830747
cg15472673	rs56000814	0.00244311	4.51199	7.72026e-06	0.830747
cg00428296	rs12541012	0.00300402	4.51167	7.7315e-06	0.830747
cg04453792	rs78570840	0.00774648	4.51144	7.73941e-06	0.830747
cg03391479	rs10564377	0.00420086	4.51081	7.76185e-06	0.830747
cg03391479	rs7361254	0.00304163	4.51062	7.76832e-06	0.830747
cg05348870	rs9874561	-0.00421307	-4.51039	7.77676e-06	0.830747
cg00428296	rs17130585	-0.00535535	-4.51038	7.77694e-06	0.830747
cg03838680	rs58634108	0.00255564	4.51011	7.78664e-06	0.830747
cg12237140	rs56033979	-0.00343661	-4.50988	7.7948e-06	0.830747
cg16536664	rs7573141	-0.00217883	-4.5097	7.80105e-06	0.830747
cg13011002	rs6799581	0.00187708	4.50948	7.80902e-06	0.830747
cg16536664	rs2899473	-0.00483404	-4.50898	7.82671e-06	0.831562
cg15472673	rs2007315	0.00364139	4.50843	7.84641e-06	0.832587
cg03391479	rs58903229	-0.00502893	-4.50619	7.92704e-06	0.836865
cg04453792	rs4757998	-0.00540932	-4.50542	7.95475e-06	0.836865
cg03838680	rs12699912	0.0021985	4.50529	7.95964e-06	0.836865
cg03838680	rs7579137	-0.00204594	-4.50516	7.96441e-06	0.836865
cg15472673	rs1565324	0.00226495	4.50512	7.96558e-06	0.836865
cg03838680	rs6072936	-0.00253841	-4.50479	7.97761e-06	0.836865
cg03838680	rs74828287	-0.00253841	-4.50479	7.97761e-06	0.836865
cg03838680	rs2223559	-0.00253841	-4.50479	7.97761e-06	0.836865
cg03838680	rs11907665	-0.00253841	-4.50479	7.97761e-06	0.836865
cg04453792	rs1746351	-0.00466744	-4.50384	8.01227e-06	0.838721
cg25332391	rs147668274	-0.00264817	-4.50375	8.01554e-06	0.838721
cg15472673	rs12679303	0.00364	4.502	8.07984e-06	0.840554
cg04453792	rs4757997	-0.0054003	-4.5014	8.10182e-06	0.840554
cg11425280	rs7543532	-0.00282242	-4.50139	8.10211e-06	0.840554
cg11425280	rs7544293	-0.00282242	-4.50139	8.10211e-06	0.840554
cg11425280	rs12123222	-0.00282242	-4.50139	8.10211e-06	0.840554
cg11425280	rs11206738	-0.00282242	-4.50139	8.10211e-06	0.840554
cg12237140	rs78673261	-0.00520141	-4.50132	8.10489e-06	0.840554
cg03838680	rs8192565	0.00397974	4.501	8.11646e-06	0.840554
cg05348870	rs12352939	-0.00636276	-4.50079	8.12434e-06	0.840554
cg17233422	rs12807410	0.00495385	4.50032	8.14169e-06	0.840975
cg15472673	rs17167272	-0.00432132	-4.50011	8.14944e-06	0.840975
cg03391479	rs9680060	0.00303599	4.49986	8.15886e-06	0.840975
cg15472673	rs17162906	-0.00262883	-4.49877	8.19918e-06	0.842275
cg03838680	rs6072934	-0.00259072	-4.4987	8.20196e-06	0.842275
cg03838680	rs3950170	-0.00259072	-4.4987	8.20196e-06	0.842275
cg05348870	rs1517154	-0.00401444	-4.49835	8.21492e-06	0.842293
cg00428296	rs62293643	0.0031872	4.49664	8.27908e-06	0.842293
cg00428296	rs58711675	0.0031872	4.49664	8.27908e-06	0.842293
cg00428296	rs6833107	0.0031872	4.49664	8.27908e-06	0.842293
cg00428296	rs62293650	0.0031872	4.49664	8.27908e-06	0.842293
cg00428296	rs62293651	0.0031872	4.49664	8.27908e-06	0.842293
cg00428296	rs62293652	0.0031872	4.49664	8.27908e-06	0.842293
cg13011002	rs710371	-0.00218683	-4.49653	8.28344e-06	0.842293
cg03838680	rs115666588	0.00326384	4.49597	8.30449e-06	0.843398
cg03838680	rs62360043	0.0024569	4.49525	8.33156e-06	0.845112
cg00428296	rs1913416	0.0031833	4.49484	8.34734e-06	0.845633
cg13011002	rs7191005	-0.00152843	-4.49446	8.36164e-06	0.845633
cg05348870	rs4075845	-0.00473811	-4.49415	8.37333e-06	0.845633
cg26223996	rs1844816	0.00247227	4.49404	8.37752e-06	0.845633
cg15472673	rs4805316	-0.00210298	-4.49279	8.42529e-06	0.846344
cg15472673	rs13421681	0.0043902	4.49232	8.44329e-06	0.846344
cg12237140	rs34427232	-0.00224919	-4.49226	8.44584e-06	0.846344
cg12237140	rs1823235	-0.00224919	-4.49226	8.44584e-06	0.846344
cg12237140	rs4053769	-0.00224919	-4.49226	8.44584e-06	0.846344
cg12237140	rs13064369	-0.00224919	-4.49226	8.44584e-06	0.846344
cg03838680	rs2080058	0.00217366	4.49057	8.51098e-06	0.848734
cg03838680	rs10228234	0.00217366	4.49057	8.51098e-06	0.848734
cg17233422	rs75990804	-0.00672979	-4.49054	8.5121e-06	0.848734
cg15472673	rs1686478	0.00225577	4.49037	8.51846e-06	0.848734
cg15472673	rs16847816	0.00247427	4.48963	8.54733e-06	0.848734
cg12237140	rs1470570	-0.00225202	-4.48954	8.55077e-06	0.848734
cg13011002	rs75645124	0.0035382	4.48952	8.5515e-06	0.848734
cg03391479	rs9892748	0.00296274	4.48929	8.56029e-06	0.848734
cg12237140	rs13160367	0.00271569	4.48925	8.56186e-06	0.848734
cg03391479	rs3848693	0.00301565	4.48722	8.64137e-06	0.855592
cg15472673	rs2477841	0.00237714	4.48681	8.65752e-06	0.856169
cg00428296	rs4370150	0.00316929	4.48572	8.70032e-06	0.859375
cg03391479	rs4951054	-0.00261734	-4.4846	8.74458e-06	0.862371
cg04453792	rs11393928:23011284:C:CA	-0.00478626	-4.48422	8.75959e-06	0.862371
cg15472673	rs1536862	0.0027297	4.48401	8.76822e-06	0.862371
cg03838680	rs11769611	0.00219252	4.48387	8.77355e-06	0.862371
cg04453792	rs28709256	0.00758792	4.48364	8.78267e-06	0.862371
cg00428296	rs9952207	0.00341207	4.48316	8.80181e-06	0.863226
cg26223996	rs11139385	-0.00261599	-4.48239	8.83263e-06	0.865226
cg25332391	rs144206975	0.00296269	4.48158	8.86514e-06	0.867385
cg12237140	rs16968138	-0.00437072	-4.48124	8.87906e-06	0.867722
cg17233422	rs75067994	0.00611315	4.48059	8.9051e-06	0.869242
cg04453792	rs7974090	-0.00471464	-4.48033	8.9157e-06	0.869253
cg12237140	rs9387899	-0.00222475	-4.48005	8.92695e-06	0.869327
cg03838680	rs11957210	0.00246554	4.4797	8.94135e-06	0.869707
cg03391479	rs10667581	-0.00263486	-4.47877	8.97889e-06	0.872335
cg26223996	rs117760635	-0.00438004	-4.47742	9.03401e-06	0.876191
cg15472673	rs13388753	0.00438351	4.47728	9.03972e-06	0.876191
cg00428296	rs35583442	0.00317201	4.47686	9.05708e-06	0.876553
cg03838680	rs12699913	0.00218372	4.47644	9.07439e-06	0.876553
cg25332391	rs1626684	-0.00246099	-4.47629	9.08052e-06	0.876553
cg16536664	rs484216	0.00303444	4.47616	9.08577e-06	0.876553
cg13011002	rs11437621:6678088:C:CAA	0.00248173	4.4759	9.09644e-06	0.876562
cg03391479	rs200541333	-0.00370421	-4.47485	9.1397e-06	0.877497
cg25332391	rs4742553	-0.00236179	-4.47426	9.16415e-06	0.877497
cg25332391	rs72301471	-0.00405555	-4.47362	9.19085e-06	0.877497
cg25332391	rs35257549	-0.00405555	-4.47362	9.19085e-06	0.877497
cg25332391	rs34334073	-0.00405555	-4.47362	9.19085e-06	0.877497
cg25332391	rs35829669	-0.00405555	-4.47362	9.19085e-06	0.877497
cg25332391	rs12880724	-0.00405555	-4.47362	9.19085e-06	0.877497
cg25332391	rs71413587	-0.00405555	-4.47362	9.19085e-06	0.877497
cg15472673	rs13393177	0.00434465	4.47209	9.25466e-06	0.881957
cg12237140	rs3134284	0.00409826	4.47177	9.26831e-06	0.881957
cg03838680	rs59162280	0.0025323	4.47151	9.27902e-06	0.881957
cg17233422	rs153698	-0.00539878	-4.47128	9.28872e-06	0.881957
cg05348870	rs12234907	-0.00411914	-4.47055	9.31946e-06	0.881957
cg04453792	rs28424261	0.00580258	4.47045	9.32387e-06	0.881957
cg12237140	rs8067161	-0.00436479	-4.47016	9.33589e-06	0.881957
cg12237140	rs72819133	-0.00436479	-4.47016	9.33589e-06	0.881957
cg12237140	rs10813015	0.00231376	4.47012	9.33753e-06	0.881957
cg17233422	rs10477507	0.0048762	4.46908	9.38185e-06	0.881957
cg17233422	rs13358474	0.0048762	4.46908	9.38185e-06	0.881957
cg25332391	rs4068756	0.00261399	4.46908	9.38192e-06	0.881957
cg03838680	rs56377454	-0.00264679	-4.46901	9.38479e-06	0.881957
cg17233422	rs2203098	0.00544691	4.46869	9.39825e-06	0.881957
cg16536664	rs66801557	-0.00220197	-4.46839	9.41124e-06	0.881957
cg11425280	rs7289678	-0.00392771	-4.46827	9.41613e-06	0.881957
cg03838680	rs4958594	0.00217252	4.46821	9.41878e-06	0.881957
cg11425280	rs508740	0.00214348	4.46797	9.42912e-06	0.881957
cg05348870	rs10716896	0.0048103	4.46672	9.48261e-06	0.883605
cg17233422	rs962750	0.00524111	4.46614	9.50731e-06	0.883605
cg03838680	rs9969319	0.00216139	4.46608	9.51013e-06	0.883605
cg03391479	rs66525731	0.00381145	4.46568	9.52705e-06	0.883605
cg12237140	rs10757810	0.00231608	4.46548	9.53557e-06	0.883605
cg03838680	rs4075651	0.00245644	4.46533	9.54216e-06	0.883605
cg11425280	rs11373292	-0.00245367	-4.4653	9.5434e-06	0.883605
cg11425280	rs62312948	0.00454091	4.46483	9.5637e-06	0.883605
cg15472673	rs199962299	0.00318809	4.46472	9.56848e-06	0.883605
cg26223996	rs4722100:22163039:T:C	-0.00230057	-4.46451	9.57753e-06	0.883605
cg11425280	rs12054271	-0.00231154	-4.4644	9.5823e-06	0.883605
cg12237140	rs142914851	-0.0050908	-4.46414	9.59386e-06	0.883605
cg11425280	rs35121409	-0.00249101	-4.4641	9.59556e-06	0.883605
cg12237140	rs4985419	0.00238262	4.46409	9.59601e-06	0.883605
cg17233422	rs2257347	0.00480727	4.46272	9.65533e-06	0.887373
cg11425280	rs11754632	-0.00225229	-4.46244	9.66761e-06	0.887373
cg16536664	rs35535416	0.00300905	4.46226	9.67556e-06	0.887373
cg03838680	rs6030596	-0.00256675	-4.46206	9.68417e-06	0.887373
cg03391479	rs13341197	-0.0049506	-4.46192	9.69047e-06	0.887373
cg12237140	rs8069909	-0.00435772	-4.46108	9.72737e-06	0.888819
cg00428296	rs13261582	0.00297171	4.46107	9.72771e-06	0.888819
cg05348870	rs1153304	-0.00382823	-4.45974	9.78627e-06	0.893184
cg11425280	rs12163444:24091299:C:A	-0.00400473	-4.45908	9.81576e-06	0.89489
cg03391479	rs3839002	-0.0029063	-4.45856	9.83854e-06	0.895251
cg12237140	rs35533094	-0.00224028	-4.45825	9.85233e-06	0.895251
cg03391479	rs10596686	0.0029647	4.4572	9.89907e-06	0.895251
cg03391479	rs8072732	0.0029647	4.4572	9.89907e-06	0.895251
cg03391479	rs7221173	0.0029647	4.4572	9.89907e-06	0.895251
cg03391479	rs16959000	0.0029647	4.4572	9.89907e-06	0.895251
cg03838680	rs3924315	0.00217409	4.4569	9.91247e-06	0.895251
cg11425280	rs4803529	0.00250146	4.45687	9.91382e-06	0.895251
cg26223996	rs7543896	-0.00240103	-4.4568	9.91694e-06	0.895251
cg17233422	rs6694342	0.00507994	4.45572	9.96576e-06	0.898679
cg03838680	rs1969257	-0.00203087	-4.45513	9.99235e-06	0.900098

## Sheet: mQTLs for ADHD-by-sex DMPs
cpg	snp	beta	stats	pvalue	FDR
cg15718572	rs9729474	0.0156803	6.43638	2.49438e-10	0.00111495
cg15718572	rs1323721	0.0156084	6.41105	2.915e-10	0.00111495
cg15718572	rs6540437	0.0156084	6.41105	2.915e-10	0.00111495
cg15718572	rs6662432	0.0156084	6.41105	2.915e-10	0.00111495
cg15718572	rs10635984	0.0156084	6.41105	2.915e-10	0.00111495
cg15718572	rs7517879	0.0156084	6.41105	2.915e-10	0.00111495
cg15718572	rs10082154	0.0156084	6.41105	2.915e-10	0.00111495
cg15718572	rs11118280	0.0156084	6.41105	2.915e-10	0.00111495
cg15718572	rs1570567	0.0156084	6.41105	2.915e-10	0.00111495
cg15718572	rs9727645	0.0156084	6.41105	2.915e-10	0.00111495
cg15718572	rs6682464	0.0156084	6.41105	2.915e-10	0.00111495
cg15718572	rs6685242	0.0156084	6.41105	2.915e-10	0.00111495
cg15718572	rs7416027	0.0156084	6.41105	2.915e-10	0.00111495
cg15718572	rs4427403	0.0156084	6.41105	2.915e-10	0.00111495
cg15718572	rs4317806	0.0156084	6.41105	2.915e-10	0.00111495
cg15718572	rs6683750	0.0154517	6.35189	4.18643e-10	0.00142377
cg15718572	rs11118268	0.0155285	6.35063	4.21871e-10	0.00142377
cg15718572	rs10573245	0.015343	6.27601	6.63257e-10	0.00196943
cg15718572	rs6666431	0.0153534	6.27029	6.86533e-10	0.00196943
cg15718572	rs6704151	0.0153534	6.27029	6.86533e-10	0.00196943
cg15718572	rs7525478	0.015287	6.2071	1.00332e-09	0.00274114
cg25779690	rs705699	-0.0047597	-6.18815	1.12352e-09	0.00292999
cg25779690	rs1081975	-0.00484728	-6.17596	1.20819e-09	0.00301381
cg25779690	rs773114	-0.00474572	-6.1519	1.39393e-09	0.00333225
cg15718572	rs10863451	0.0147648	6.08489	2.07093e-09	0.00475264
cg15718572	rs79293349	0.0145787	6.01166	3.17864e-09	0.00607896
cg15718572	rs6669885	0.0145787	6.01166	3.17864e-09	0.00607896
cg15718572	rs6657436	0.0145787	6.01166	3.17864e-09	0.00607896
cg15718572	rs10494884	0.0145787	6.01166	3.17864e-09	0.00607896
cg15718572	rs11118322	0.0145787	6.01166	3.17864e-09	0.00607896
cg25779690	rs773125	-0.00471374	-6.00013	3.39919e-09	0.00629105
cg25779690	rs705700	-0.00465869	-5.96439	4.18157e-09	0.00749718
cg25779690	rs1873914	-0.00458668	-5.90503	5.88579e-09	0.0102329
cg15718572	rs147416376	0.0142994	5.74297	1.4748e-08	0.0238582
cg15718572	rs7531923	0.0141255	5.73054	1.58101e-08	0.0238582
cg15718572	rs10779350	0.0140805	5.70503	1.82293e-08	0.0238582
cg15718572	rs150002587	0.014024	5.70033	1.87129e-08	0.0238582
cg15718572	rs4308978	0.014024	5.70033	1.87129e-08	0.0238582
cg15718572	rs9728503	0.014024	5.70033	1.87129e-08	0.0238582
cg15718572	rs4076514	0.014024	5.70033	1.87129e-08	0.0238582
cg15718572	rs7515149	0.014024	5.70033	1.87129e-08	0.0238582
cg15718572	rs4844387	0.014024	5.70033	1.87129e-08	0.0238582
cg15718572	rs4844612	0.014024	5.70033	1.87129e-08	0.0238582
cg15718572	rs6671969	0.014024	5.70033	1.87129e-08	0.0238582
cg15718572	rs10863461	0.014024	5.70033	1.87129e-08	0.0238582
cg15718572	rs10779351	0.0139123	5.65027	2.46996e-08	0.0308065
cg15718572	rs1570560	0.0151036	5.63064	2.75246e-08	0.0334293
cg25779690	rs11171756	-0.00584935	-5.62774	2.79679e-08	0.0334293
cg15718572	rs2181694	0.0138061	5.56985	3.84164e-08	0.044981
cg15718572	rs12563520	0.013622	5.54601	4.37443e-08	0.0492108
cg15718572	rs12045913	0.013622	5.54601	4.37443e-08	0.0492108
cg15718572	rs11118323	0.0136504	5.5408	4.49999e-08	0.0496497
cg15718572	rs66944170	0.0136331	5.53394	4.67102e-08	0.0505644
cg15718572	rs6684643	0.0134897	5.5018	5.55887e-08	0.0590612
cg25779690	rs1131017	-0.00423995	-5.4869	6.02414e-08	0.0606713
cg15718572	rs1323722	0.0134207	5.4868	6.02767e-08	0.0606713
cg15718572	rs960087	0.0134207	5.4868	6.02767e-08	0.0606713
cg25779690	rs10876870	-0.00417717	-5.4744	6.44352e-08	0.0626585
cg25779690	rs7971751	-0.00417717	-5.4744	6.44352e-08	0.0626585
cg25779690	rs2271194	-0.00416364	-5.46926	6.6243e-08	0.0633428
cg15718572	rs11118278	0.0133046	5.43632	7.9036e-08	0.0735711
cg15718572	rs59228006	0.0139319	5.43522	7.95042e-08	0.0735711
cg15718572	rs11118281	0.0132714	5.42822	8.2532e-08	0.0739863
cg15718572	rs7539772	0.0132714	5.42822	8.2532e-08	0.0739863
cg25779690	rs10876864	-0.00421307	-5.42052	8.59942e-08	0.075904
cg25779690	rs376083925:56510337:TG:TGG	-0.00704185	-5.40605	9.28903e-08	0.0807486
cg05457620	rs590843	-0.00469305	-5.35391	1.22459e-07	0.103581
cg15718572	rs75729926	0.0131647	5.35343	1.22767e-07	0.103581
cg03537872	rs4686734	-0.0107559	-5.32965	1.39155e-07	0.11089
cg15718572	rs6657161	0.0130841	5.32796	1.40395e-07	0.11089
cg15718572	rs10863437	0.0130397	5.30771	1.56136e-07	0.11089
cg25779690	rs35830890	-0.00413426	-5.30515	1.58244e-07	0.11089
cg25779690	rs11171739	-0.00403764	-5.30334	1.59749e-07	0.11089
cg03537872	rs370167312	0.00878239	5.29869	1.63689e-07	0.11089
cg25779690	rs4622308	-0.0041483	-5.29805	1.64236e-07	0.11089
cg15718572	rs12025522	0.0130959	5.29521	1.66696e-07	0.11089
cg15718572	rs11118345	0.0130959	5.29521	1.66696e-07	0.11089
cg15718572	rs10746386	0.0130959	5.29521	1.66696e-07	0.11089
cg15718572	rs11118354	0.0130959	5.29521	1.66696e-07	0.11089
cg15718572	rs4097398	0.0130959	5.29521	1.66696e-07	0.11089
cg15718572	rs12144801	0.0130959	5.29521	1.66696e-07	0.11089
cg15718572	rs11118359	0.0130959	5.29521	1.66696e-07	0.11089
cg03537872	rs4956338	-0.00795941	-5.28854	1.72611e-07	0.11089
cg15718572	rs1323720	0.0129882	5.28494	1.75883e-07	0.11089
cg15718572	rs12041397	0.0129882	5.28494	1.75883e-07	0.11089
cg15718572	rs11118253	0.0129882	5.28494	1.75883e-07	0.11089
cg15718572	rs6702222	0.0129882	5.28494	1.75883e-07	0.11089
cg15718572	rs960088	0.0129882	5.28494	1.75883e-07	0.11089
cg15718572	rs960086	0.0129882	5.28494	1.75883e-07	0.11089
cg15718572	rs4844611	0.0129882	5.28494	1.75883e-07	0.11089
cg15718572	rs2025372	0.0129882	5.28494	1.75883e-07	0.11089
cg15718572	rs60443234	0.0129821	5.28253	1.78112e-07	0.111075
cg15718572	rs2296156	0.0130404	5.27341	1.8679e-07	0.111633
cg15718572	rs12125256	0.0130404	5.27341	1.8679e-07	0.111633
cg15718572	rs2296159	0.0130404	5.27341	1.8679e-07	0.111633
cg15718572	rs11118337	0.0130404	5.27341	1.8679e-07	0.111633
cg15718572	rs67422482	0.013032	5.26699	1.93132e-07	0.113068
cg15718572	rs34451130	0.013032	5.26699	1.93132e-07	0.113068
cg25779690	rs2271192	-0.00631964	-5.26247	1.97736e-07	0.114593
cg15718572	rs12119104	0.0129956	5.24564	2.15795e-07	0.122544
cg15718572	rs1570562	0.0133616	5.24477	2.16776e-07	0.122544
cg18031661	rs1508033	-0.00435495	-5.2438	2.17863e-07	0.122544
cg18031661	rs8025430	-0.00431893	-5.23962	2.2264e-07	0.124015
cg15718572	rs12411037	0.012955	5.2333	2.30045e-07	0.126908
cg15718572	rs11118282	0.0128384	5.22659	2.3818e-07	0.130144
cg25779690	rs11171752	-0.00628903	-5.21953	2.47023e-07	0.133703
cg05457620	rs6744286	-0.00474962	-5.21566	2.52009e-07	0.135127
cg05457620	rs470392	-0.00459038	-5.19809	2.75903e-07	0.146569
cg15718572	rs6696228:207846830:G:A	0.0127984	5.19004	2.87575e-07	0.151368
cg15718572	rs12022909	0.0128585	5.18798	2.90639e-07	0.15159
cg15718572	rs6667118	0.0127842	5.18254	2.98872e-07	0.1531
cg15718572	rs6667238	0.0127842	5.18254	2.98872e-07	0.1531
cg15718572	rs12032970	0.0128458	5.17894	3.04449e-07	0.153221
cg15718572	rs11118360	0.0128458	5.17894	3.04449e-07	0.153221
cg03537872	rs17424664	-0.00778368	-5.1514	3.50542e-07	0.174884
cg15718572	rs1570561	0.0130308	5.12252	4.0612e-07	0.200865
cg15718572	rs11641403	0.0128904	5.11844	4.14618e-07	0.203316
cg03537872	rs4686410	-0.0102102	-5.09845	4.5887e-07	0.223109
cg11411509	rs34474064	-0.00412777	-5.08888	4.81641e-07	0.232212
cg25779690	rs73340323	-0.00625506	-5.07913	5.05949e-07	0.240404
cg15718572	rs11118237	0.0125803	5.07871	5.07012e-07	0.240404
cg25779690	rs773123	-0.00637541	-5.07337	5.2087e-07	0.243388
cg11411509	rs649067	0.00413107	5.07302	5.21789e-07	0.243388
cg25779690	rs773120	-0.00620744	-5.0655	5.41936e-07	0.24741
cg25779690	rs773122	-0.00634684	-5.06498	5.4335e-07	0.24741
cg25779690	rs773121	-0.00634684	-5.06498	5.4335e-07	0.24741
cg11411509	rs617775	0.00407212	5.05958	5.58323e-07	0.252226
cg25779690	rs812826	-0.00633689	-5.05519	5.70778e-07	0.255259
cg11411509	rs674581	0.00408157	5.0541	5.73933e-07	0.255259
cg26975193	rs11033577	-0.00227091	-5.05166	5.80992e-07	0.256411
cg11411509	rs6044309	-0.0040816	-5.03279	6.38671e-07	0.273452
cg11411509	rs6080414	-0.0040816	-5.03279	6.38671e-07	0.273452
cg11411509	rs6080418	-0.0040816	-5.03279	6.38671e-07	0.273452
cg11411509	rs2038170	-0.0040816	-5.03279	6.38671e-07	0.273452
cg11411509	rs67438213	0.0040332	5.01118	7.11542e-07	0.298706
cg26975193	rs11897410	-0.00245649	-5.0111	7.11805e-07	0.298706
cg11411509	rs669016	0.0040268	5.00778	7.23687e-07	0.298706
cg11411509	rs649368	0.0040268	5.00778	7.23687e-07	0.298706
cg11411509	rs62185061	0.0040268	5.00778	7.23687e-07	0.298706
cg11411509	rs646407	0.00394356	4.98076	8.27809e-07	0.339243
cg11411509	rs632424	0.00402304	4.97685	8.44065e-07	0.34335
cg26975193	rs7117559	-0.00223834	-4.97548	8.498e-07	0.34335
cg08698885	rs17756967	-0.00487343	-4.97266	8.61769e-07	0.343473
cg11411509	rs3746682	0.00420054	4.97259	8.62078e-07	0.343473
cg11411509	rs677673	0.00400217	4.97026	8.72073e-07	0.343686
cg15718572	rs1923064	-0.0140355	-4.96968	8.74594e-07	0.343686
cg11411509	rs34886824	0.00419351	4.96716	8.85556e-07	0.343868
cg26975193	rs4298902	-0.00221594	-4.96682	8.87042e-07	0.343868
cg11411509	rs73604310	0.00400925	4.965	8.95076e-07	0.344654
cg11411509	rs675365	0.00399552	4.96145	9.10944e-07	0.348425
cg11411509	rs73615511	0.00399485	4.95883	9.22853e-07	0.350642
cg08698885	rs17694927	-0.00490021	-4.94047	1.01037e-06	0.38009
cg05457620	rs1867763	-0.00440398	-4.93983	1.01361e-06	0.38009
cg11411509	rs3746680	0.00416826	4.92956	1.06614e-06	0.397192
cg26975193	rs4492819	-0.0021737	-4.92566	1.0868e-06	0.3997
cg26975193	rs4506643	-0.0021737	-4.92566	1.0868e-06	0.3997
cg11411509	rs652325	0.0039666	4.92361	1.09781e-06	0.401177
cg11411509	rs111756228	-0.00773821	-4.92048	1.11482e-06	0.404813
cg26975193	rs6714936	-0.00238096	-4.91129	1.16625e-06	0.420827
cg08698885	rs17756913	-0.00480164	-4.90837	1.18311e-06	0.421606
cg08698885	rs34958403	-0.00480164	-4.90837	1.18311e-06	0.421606
cg03537872	rs6802450	-0.0101488	-4.90602	1.19677e-06	0.423842
cg25779690	rs71490682	-0.00739013	-4.90365	1.21078e-06	0.426172
cg11411509	rs640645	0.00389209	4.89941	1.23614e-06	0.432448
cg03537872	rs2321689	-0.00720084	-4.89421	1.26803e-06	0.440302
cg11411509	rs651877	0.00388475	4.89326	1.27394e-06	0.440302
cg11411509	rs6053277	0.00416993	4.89007	1.29394e-06	0.444535
cg08698885	rs13249082	-0.00478035	-4.88833	1.30499e-06	0.445662
cg03537872	rs3120029	-0.00865669	-4.87568	1.38808e-06	0.470973
cg18031661	rs335501	-0.0041283	-4.87458	1.39552e-06	0.470973
cg26975193	rs4586155	-0.00213812	-4.87325	1.40458e-06	0.471257
cg25779690	rs1417921	-0.0055248	-4.86625	1.4533e-06	0.483441
cg11411509	rs661002	0.00386964	4.86562	1.45774e-06	0.483441
cg25779690	rs11638539	-0.00438833	-4.8621	1.48295e-06	0.486845
cg25779690	rs173116	0.0044259	4.85965	1.50071e-06	0.486845
cg11411509	rs635689	0.00386231	4.85948	1.50195e-06	0.486845
cg11411509	rs676277	0.00386231	4.85948	1.50195e-06	0.486845
cg25779690	rs17118313	-0.00599828	-4.8538	1.54398e-06	0.497657
cg18031661	rs28581933	0.00459139	4.84308	1.62638e-06	0.518148
cg05457620	rs11140177:86229523:A:G	-0.00538509	-4.83948	1.65496e-06	0.518148
cg11411509	rs651847	0.00388562	4.83786	1.66802e-06	0.518148
cg11411509	rs605006	0.00388562	4.83786	1.66802e-06	0.518148
cg11411509	rs646075	0.00388562	4.83786	1.66802e-06	0.518148
cg11411509	rs13192721	-0.00426228	-4.83781	1.66843e-06	0.518148
cg05457620	rs369972389	-0.00541241	-4.83752	1.67077e-06	0.518148
cg25779690	rs340433	0.0044056	4.82997	1.73296e-06	0.532076
cg18031661	rs11377329	0.00490542	4.82569	1.76913e-06	0.532076
cg11411509	rs6080415	-0.00446451	-4.82517	1.77361e-06	0.532076
cg11411509	rs6044319	-0.00446451	-4.82517	1.77361e-06	0.532076
cg18031661	rs1846862	-0.00412009	-4.824	1.78368e-06	0.532076
cg25779690	rs7297175	-0.00367268	-4.82341	1.78877e-06	0.532076
cg11411509	rs2180572	0.00399566	4.82329	1.78976e-06	0.532076
cg26975193	rs6578521	-0.00212674	-4.82328	1.78987e-06	0.532076
cg26975193	rs4329682	-0.00212679	-4.82108	1.80894e-06	0.532857
cg08698885	rs56403518	-0.00481315	-4.82084	1.81107e-06	0.532857
cg11411509	rs2208176	0.00400285	4.81845	1.83206e-06	0.53628
cg26975193	rs6578523	-0.00213125	-4.81545	1.85883e-06	0.541355
cg25779690	rs340435	0.00437532	4.81158	1.89382e-06	0.548761
cg03537872	rs6850499	-0.00727187	-4.80564	1.94874e-06	0.561599
cg11411509	rs10840601	-0.00379774	-4.80469	1.9577e-06	0.561599
cg25779690	rs7312770	-0.00355764	-4.79744	2.02713e-06	0.578058
cg11411509	rs927106	0.00406048	4.795	2.05107e-06	0.578058
cg08698885	rs13260974	-0.0047888	-4.79457	2.05534e-06	0.578058
cg15718572	rs71380787	0.012713	4.79456	2.05538e-06	0.578058
cg25779690	rs6541180	-0.00527185	-4.79051	2.09578e-06	0.584716
cg25779690	rs6436688	-0.00350605	-4.79015	2.09944e-06	0.584716
cg05457620	rs78654455	-0.00533852	-4.78558	2.14601e-06	0.594799
cg11411509	rs4813734	0.00394602	4.78311	2.17157e-06	0.597317
cg11411509	rs4815778	0.00396092	4.78269	2.17592e-06	0.597317
cg05457620	rs949864	-0.00534855	-4.77916	2.21302e-06	0.604609
cg08698885	rs13248758	-0.00469332	-4.77136	2.29728e-06	0.614621
cg05457620	rs8130492	0.00523874	4.76908	2.32245e-06	0.614621
cg05457620	rs7278201	0.00523874	4.76908	2.32245e-06	0.614621
cg03537872	rs2964769	0.0104838	4.76834	2.33071e-06	0.614621
cg03537872	rs2134249	0.0104838	4.76834	2.33071e-06	0.614621
cg08698885	rs2905074	0.00366771	4.7667	2.34901e-06	0.614621
cg08698885	rs2905073	0.00366771	4.7667	2.34901e-06	0.614621
cg08698885	rs2905072	0.00366771	4.7667	2.34901e-06	0.614621
cg11411509	rs2223652	-0.00439967	-4.76597	2.35727e-06	0.614621
cg11411509	rs6111288	-0.00388877	-4.76571	2.36022e-06	0.614621
cg26975193	rs10930751	-0.00233159	-4.76411	2.37833e-06	0.614621
cg08698885	rs2604144	-0.00471256	-4.76318	2.38893e-06	0.614621
cg08698885	rs2604142	-0.00471256	-4.76318	2.38893e-06	0.614621
cg26975193	rs13021051	-0.00234043	-4.76125	2.41103e-06	0.616761
cg05457620	rs7283383	0.00522497	4.75965	2.4295e-06	0.616761
cg05457620	rs6586321	0.00522497	4.75965	2.4295e-06	0.616761
cg08698885	rs35396651	-0.00469377	-4.75697	2.46082e-06	0.620498
cg25779690	rs6678719	-0.00535707	-4.75654	2.46585e-06	0.620498
cg08698885	rs34369774	-0.00468875	-4.75295	2.50844e-06	0.62846
cg25779690	rs340412	0.00428299	4.74736	2.57622e-06	0.642633
cg11411509	rs6080419	-0.00438064	-4.7453	2.60162e-06	0.642869
cg25779690	rs1981282	-0.00542515	-4.74514	2.60356e-06	0.642869
cg11411509	rs590475	0.00376696	4.74216	2.64075e-06	0.642869
cg11411509	rs6555917	0.00346294	4.74103	2.65495e-06	0.642869
cg25779690	rs773649	-0.00598307	-4.7402	2.66548e-06	0.642869
cg25779690	rs12049994	-0.00486494	-4.73996	2.6685e-06	0.642869
cg11411509	rs1988479	0.00396182	4.73965	2.67253e-06	0.642869
cg05457620	rs7587376	-0.00408619	-4.73893	2.68164e-06	0.642869
cg11411509	rs13041180	0.00401956	4.73834	2.68921e-06	0.642869
cg11411509	rs13041713	0.00401956	4.73834	2.68921e-06	0.642869
cg25779690	rs10863589	-0.00541271	-4.73544	2.72649e-06	0.649076
cg26975193	rs7104808	-0.00209109	-4.73296	2.75888e-06	0.653529
cg08698885	rs9984894	-0.00330205	-4.73227	2.76798e-06	0.653529
cg08698885	rs3011259	0.00365669	4.72222	2.90323e-06	0.682654
cg08698885	rs7718492	0.00343183	4.71995	2.93462e-06	0.687219
cg03537872	rs1875542	0.0105195	4.71703	2.97548e-06	0.689874
cg03537872	rs4702317	0.0105195	4.71703	2.97548e-06	0.689874
cg08698885	rs2837355	-0.00328666	-4.71657	2.98203e-06	0.689874
cg05457620	rs4849191	-0.00396417	-4.71546	2.99774e-06	0.690723
cg08698885	rs1023154	-0.00328741	-4.71308	3.03172e-06	0.695383
cg23824987	rs28839837	0.00691064	4.71235	3.04221e-06	0.695383
cg26975193	rs56291020	-0.00218663	-4.71102	3.06132e-06	0.696975
cg11411509	rs368612414	0.00444524	4.70664	3.1255e-06	0.708774
cg25779690	rs11638491	-0.00425981	-4.70301	3.17956e-06	0.718195
cg08698885	rs2670085	-0.00472643	-4.69737	3.26542e-06	0.734697
cg11411509	rs139913424	0.00373475	4.696	3.28656e-06	0.73553
cg03537872	rs224547	-0.00742119	-4.69488	3.3041e-06	0.73553
cg03537872	rs2007602	-0.0089449	-4.69465	3.30759e-06	0.73553
cg08698885	rs2837353	-0.00327367	-4.6936	3.32406e-06	0.736339
cg08698885	rs66675732	-0.00327328	-4.69257	3.34028e-06	0.737085
cg11411509	rs2071884	0.00353504	4.69076	3.36891e-06	0.738165
cg03537872	rs56011924	-0.00950965	-4.69063	3.3709e-06	0.738165
cg15718572	rs6768610	-0.0186754	-4.68749	3.42124e-06	0.744526
cg11411509	rs6044318	-0.00430491	-4.68655	3.43636e-06	0.744526
cg11411509	rs622188	0.0037201	4.6856	3.45186e-06	0.744526
cg11411509	rs622293	0.0037201	4.6856	3.45186e-06	0.744526
cg23824987	rs12537986	0.00340545	4.68157	3.51792e-06	0.755933
cg11411509	rs11473844	0.003967	4.68008	3.54275e-06	0.757609
cg03537872	rs268676	-0.00897245	-4.67952	3.55213e-06	0.757609
cg08698885	rs9977443	-0.00328684	-4.67819	3.57443e-06	0.759543
cg15718572	rs11927393	-0.0185267	-4.6655	3.79396e-06	0.793371
cg03537872	rs7006327	0.00699712	4.66538	3.79617e-06	0.793371
cg26975193	rs6578522	-0.00206969	-4.665	3.80291e-06	0.793371
cg11411509	rs7270052	0.00395497	4.66258	3.8463e-06	0.793371
cg11411509	rs6085076	0.00395059	4.66252	3.8475e-06	0.793371
cg11411509	rs4815785	0.00395059	4.66252	3.8475e-06	0.793371
cg11411509	rs4815786	0.00395059	4.66252	3.8475e-06	0.793371
cg11411509	rs2019051	0.00395059	4.66252	3.8475e-06	0.793371
cg11411509	rs4603853	0.00389977	4.66103	3.87444e-06	0.793371
cg11411509	rs1963706	0.003896	4.66061	3.88213e-06	0.793371
cg03537872	rs73046390	-0.00953203	-4.65975	3.89772e-06	0.793371
cg11411509	rs6034612	-0.00389493	-4.65889	3.9134e-06	0.793371
cg11411509	rs6034613	-0.00389493	-4.65889	3.9134e-06	0.793371
cg05457620	rs4091938	-0.00386794	-4.65504	3.98479e-06	0.795317
cg08698885	rs9980726	-0.00324395	-4.65303	4.02252e-06	0.795317
cg08698885	rs2837359	-0.00324395	-4.65303	4.02252e-06	0.795317
cg08698885	rs2837360	-0.00324395	-4.65303	4.02252e-06	0.795317
cg08698885	rs9983869	-0.00324395	-4.65303	4.02252e-06	0.795317
cg08698885	rs1997548	-0.00324395	-4.65303	4.02252e-06	0.795317
cg05457620	rs6077188	0.00391225	4.65247	4.03295e-06	0.795317
cg11411509	rs58225959	0.00339364	4.65242	4.03389e-06	0.795317
cg11411509	rs2071882	0.00349689	4.65103	4.06023e-06	0.797767
cg11411509	rs1676431	-0.00333826	-4.64774	4.12321e-06	0.803533
cg11411509	rs6053266	0.00395274	4.64731	4.13159e-06	0.803533
cg11411509	rs35596967	0.00395274	4.64731	4.13159e-06	0.803533
cg11411509	rs680717	0.00369149	4.64114	4.25248e-06	0.82185
cg25779690	rs6734145	-0.00343401	-4.64104	4.25442e-06	0.82185
cg11411509	rs4585103	0.00398344	4.63926	4.29005e-06	0.822723
cg11411509	rs5843337	0.00388498	4.63621	4.35162e-06	0.822723
cg25779690	rs7958618	-0.00572186	-4.63588	4.35836e-06	0.822723
cg03537872	rs1386787	0.00751637	4.63463	4.38379e-06	0.822723
cg25779690	rs10940953	-0.00359985	-4.63453	4.38584e-06	0.822723
cg11411509	rs4815782	0.00397362	4.63276	4.4221e-06	0.822723
cg11411509	rs4813736	0.00397362	4.63276	4.4221e-06	0.822723
cg03537872	rs368312036	-0.013076	-4.63168	4.44454e-06	0.822723
cg08698885	rs2892485	-0.00315798	-4.63111	4.45639e-06	0.822723
cg25779690	rs34366989	-0.00518076	-4.63039	4.47146e-06	0.822723
cg11411509	rs7716470	0.0033775	4.62964	4.48695e-06	0.822723
cg11411509	rs10072212	0.0033775	4.62964	4.48695e-06	0.822723
cg18031661	rs410665	-0.00389027	-4.62857	4.50948e-06	0.822723
cg25779690	rs6696268	-0.00524055	-4.62698	4.54309e-06	0.822723
cg25779690	rs6656408	-0.00524055	-4.62698	4.54309e-06	0.822723
cg11411509	rs4141599	0.00379257	4.62681	4.5467e-06	0.822723
cg26975193	rs17611960	-0.00229071	-4.62667	4.54958e-06	0.822723
cg25779690	rs255025	0.00470082	4.62643	4.55471e-06	0.822723
cg11411509	rs377103697	0.00748326	4.62616	4.56032e-06	0.822723
cg08698885	rs113497987	-0.00327516	-4.62402	4.60606e-06	0.822723
cg15718572	rs11642618	0.0132823	4.62394	4.6078e-06	0.822723
cg15718572	rs11718215	-0.018901	-4.62363	4.61441e-06	0.822723
cg03537872	rs56238605	-0.0154093	-4.6226	4.63658e-06	0.822723
cg25779690	rs4471657	-0.00420705	-4.62255	4.63767e-06	0.822723
cg08698885	rs2721278	-0.00455676	-4.62193	4.65113e-06	0.822723
cg08698885	rs2721277	-0.00455676	-4.62193	4.65113e-06	0.822723
cg08698885	rs2670084	-0.00455676	-4.62193	4.65113e-06	0.822723
cg11411509	rs2966463	0.00400198	4.6215	4.66045e-06	0.822723
cg03537872	rs10505471	-0.00724682	-4.61764	4.7449e-06	0.835061
cg03537872	rs2153712	0.00766814	4.6148	4.80816e-06	0.843103
cg03537872	rs1488012	0.00747118	4.61012	4.9139e-06	0.843103
cg03537872	rs12334487	0.00747118	4.61012	4.9139e-06	0.843103
cg03537872	rs60081103	0.00747118	4.61012	4.9139e-06	0.843103
cg03537872	rs77461687	0.00747118	4.61012	4.9139e-06	0.843103
cg03537872	rs7006823	0.00747118	4.61012	4.9139e-06	0.843103
cg03537872	rs4871671	0.00747118	4.61012	4.9139e-06	0.843103
cg03537872	rs6470413	0.00747118	4.61012	4.9139e-06	0.843103
cg25779690	rs759975	-0.00417026	-4.60972	4.92285e-06	0.843103
cg25779690	rs1564380	-0.00362226	-4.60793	4.96393e-06	0.843734
cg25779690	rs1366450	-0.00414931	-4.6078	4.9671e-06	0.843734
cg03537872	rs201723788	0.00738362	4.60764	4.97065e-06	0.843734
cg25779690	rs1274298	-0.005686	-4.60535	5.02381e-06	0.845255
cg25779690	rs773645	-0.005686	-4.60535	5.02381e-06	0.845255
cg25779690	rs812842	-0.005686	-4.60535	5.02381e-06	0.845255
cg05457620	rs35916781	-0.0038161	-4.60314	5.07558e-06	0.846623
cg05457620	rs6753679	-0.0038161	-4.60314	5.07558e-06	0.846623
cg11411509	rs621634	0.0038627	4.60226	5.09633e-06	0.846623
cg11411509	rs927102	0.00390933	4.59968	5.15786e-06	0.846623
cg11411509	rs927103	0.00390933	4.59968	5.15786e-06	0.846623
cg11411509	rs927104	0.00390933	4.59968	5.15786e-06	0.846623
cg25779690	rs9431432	-0.00507416	-4.59871	5.18098e-06	0.846623
cg25779690	rs6664595	-0.00507416	-4.59871	5.18098e-06	0.846623
cg25779690	rs9431436	-0.00507416	-4.59871	5.18098e-06	0.846623
cg25779690	rs6541179	-0.00505882	-4.59772	5.20491e-06	0.846623
cg25779690	rs6657690	-0.00505882	-4.59772	5.20491e-06	0.846623
cg25779690	rs35359264	-0.00570059	-4.59755	5.20902e-06	0.846623
cg11411509	rs12173110:170199386:C:T	-0.00344348	-4.59505	5.26979e-06	0.854081
cg11411509	rs6053268	0.0038881	4.59349	5.30783e-06	0.854938
cg11411509	rs927101	0.0038881	4.59349	5.30783e-06	0.854938
cg25779690	rs9431421	-0.00506095	-4.59301	5.31978e-06	0.854938
cg03537872	rs9839282	-0.00914332	-4.5911	5.36708e-06	0.856686
cg18031661	rs1442421	-0.00406197	-4.59064	5.37832e-06	0.856686
cg26975193	rs144233791	-0.0043478	-4.59048	5.38244e-06	0.856686
cg11411509	rs59535316:170201226:G:A	-0.00376879	-4.59016	5.39039e-06	0.856686
cg11411509	rs713864	0.00345727	4.5894	5.40943e-06	0.857337
cg18031661	rs534209	-0.0039641	-4.58831	5.43663e-06	0.859274
cg05457620	rs12467534	-0.00379872	-4.58668	5.47782e-06	0.863407
cg25779690	rs35509412	-0.00521397	-4.58604	5.49414e-06	0.863606
cg26975193	rs71481899	-0.00367946	-4.58493	5.52251e-06	0.865214
cg08698885	rs2905071	0.0037933	4.58446	5.53453e-06	0.865214
cg11411509	rs2328076	-0.0038233	-4.58235	5.58875e-06	0.871316
cg18031661	rs1488266	-0.00622693	-4.57805	5.70077e-06	0.884337
cg25779690	chr1:221360747	-0.0050534	-4.57796	5.7031e-06	0.884337
cg05457620	rs11687706	-0.00378796	-4.57364	5.81808e-06	0.897415
cg25779690	rs10461898	-0.00361423	-4.57362	5.81872e-06	0.897415
cg18031661	rs7495032	-0.00386124	-4.57083	5.89405e-06	0.905088
cg25779690	rs10274315	0.00435891	4.57014	5.91287e-06	0.905088
cg08698885	rs113626177	0.00490162	4.57003	5.9158e-06	0.905088
cg25779690	rs13030456	-0.00355594	-4.56697	5.99982e-06	0.915502
cg18031661	chr1:194068471	-0.00399067	-4.56597	6.02747e-06	0.916208
cg05457620	rs11688620	-0.00378812	-4.56565	6.03639e-06	0.916208
cg05457620	rs1900216	-0.00458086	-4.56314	6.10676e-06	0.921865
cg11411509	rs6044328	-0.00380502	-4.56203	6.13793e-06	0.921865
cg11411509	rs6080432	-0.00380502	-4.56203	6.13793e-06	0.921865
cg11411509	rs6034615	-0.00380502	-4.56203	6.13793e-06	0.921865
cg03537872	rs9877479	0.0117406	4.55947	6.21061e-06	0.92226
cg25779690	rs2640569	-0.00518335	-4.55939	6.21311e-06	0.92226
cg25779690	rs1689512	-0.00518335	-4.55939	6.21311e-06	0.92226
cg25779690	rs11171745	-0.00518335	-4.55939	6.21311e-06	0.92226
cg23824987	rs59587209	0.00363002	4.55911	6.22093e-06	0.92226
cg11411509	rs201655591	-0.00384157	-4.5571	6.27886e-06	0.924244
cg23824987	rs10952919	0.00331331	4.55577	6.31719e-06	0.924244
cg08698885	rs10416188	0.00470907	4.55513	6.33591e-06	0.924244
cg05457620	rs13002606	-0.00377817	-4.55331	6.38922e-06	0.924244
cg11411509	rs6044305	-0.00379221	-4.55232	6.41834e-06	0.924244
cg03537872	rs9839150	-0.00900988	-4.55144	6.44442e-06	0.924244
cg03537872	rs10823704	0.00770985	4.5504	6.47533e-06	0.924244
cg11411509	rs6080428	-0.00379173	-4.55004	6.48588e-06	0.924244
cg23824987	rs28499303	-0.00634363	-4.54922	6.51048e-06	0.924244
cg23824987	rs12648219	-0.00634363	-4.54922	6.51048e-06	0.924244
cg23824987	rs6857679	-0.00634363	-4.54922	6.51048e-06	0.924244
cg23824987	rs6839280	-0.00634363	-4.54922	6.51048e-06	0.924244
cg23824987	rs727761	-0.00634363	-4.54922	6.51048e-06	0.924244
cg23824987	rs727760	-0.00634363	-4.54922	6.51048e-06	0.924244
cg23824987	rs113476294	-0.00634363	-4.54922	6.51048e-06	0.924244
cg23824987	rs9992277	-0.00634363	-4.54922	6.51048e-06	0.924244
cg23824987	rs1978552	-0.00634363	-4.54922	6.51048e-06	0.924244
cg23824987	rs57902998	-0.00639931	-4.54876	6.52429e-06	0.924244
cg03537872	rs1906898:18599715:C:T	0.00910614	4.54798	6.54767e-06	0.925272
cg05457620	rs3788017	0.00495054	4.547	6.57702e-06	0.927136
cg03537872	rs6852883	-0.00732288	-4.54591	6.61002e-06	0.929504
cg03537872	rs11593219	0.00770024	4.54509	6.63502e-06	0.930364
cg08698885	rs376636368:5779397:CTTT:C	-0.0033786	-4.54381	6.6743e-06	0.930364
cg18031661	rs1488265	-0.00621517	-4.54325	6.69145e-06	0.930364
cg18031661	rs2705567	-0.00621517	-4.54325	6.69145e-06	0.930364
cg08698885	rs9924641	0.00677256	4.54213	6.72588e-06	0.930364
cg11411509	rs4813737	0.00382897	4.54189	6.73326e-06	0.930364
cg25779690	rs796475	-0.00628595	-4.5413	6.75149e-06	0.930364
cg05457620	rs6730563	-0.00376485	-4.54061	6.7728e-06	0.930364
cg23824987	rs1241610	0.0033182	4.53998	6.7924e-06	0.930364
cg11411509	rs6034605	-0.00377875	-4.53907	6.82081e-06	0.930364
cg11411509	rs6034606	-0.00377875	-4.53907	6.82081e-06	0.930364
cg11411509	rs7716934	0.0033059	4.53805	6.8527e-06	0.930364
cg03537872	rs8078502	-0.00721039	-4.5371	6.88284e-06	0.930364
cg25779690	rs35961650	-0.00653279	-4.53693	6.8882e-06	0.930364
cg03537872	rs35486006	-0.00688567	-4.53684	6.8909e-06	0.930364
cg23824987	rs72661033	-0.00417617	-4.53626	6.90934e-06	0.930364
cg03537872	rs224546	-0.00709994	-4.53413	6.97703e-06	0.930364
cg25779690	rs8038622	-0.00417248	-4.53305	7.01154e-06	0.930364
cg23824987	rs7791836	0.003326	4.53141	7.06447e-06	0.930364
cg05457620	rs3996170	0.00494298	4.53054	7.09284e-06	0.930364
cg11411509	rs1232601	0.00355402	4.53006	7.10819e-06	0.930364
cg11411509	rs1232602	0.00355402	4.53006	7.10819e-06	0.930364
cg23824987	rs140856598	0.00429422	4.52999	7.11054e-06	0.930364
cg11411509	rs6044325	-0.00377347	-4.52973	7.11901e-06	0.930364
cg03537872	rs2196565	-0.00905167	-4.52866	7.15412e-06	0.930364
cg08698885	rs80255774	0.00282941	4.52814	7.17111e-06	0.930364
cg25779690	rs12513422	-0.00350748	-4.52772	7.18471e-06	0.930364
cg18031661	rs148729890	-0.00393028	-4.52762	7.18821e-06	0.930364
cg03537872	rs9648874	-0.00675208	-4.52703	7.20762e-06	0.930364
cg25779690	rs6677487	-0.0050265	-4.52644	7.227e-06	0.930364
cg25779690	rs4965194	-0.0042925	-4.52428	7.29876e-06	0.930364
cg26975193	rs34992953:205023684:CT:C	-0.00232062	-4.52422	7.30081e-06	0.930364
cg05457620	rs4849194	-0.00375063	-4.52371	7.31789e-06	0.930364
cg05457620	rs10201645	-0.00375063	-4.52371	7.31789e-06	0.930364
cg25779690	rs12513404	-0.00350453	-4.52286	7.34611e-06	0.930364
cg08698885	rs2627265	-0.00459343	-4.52099	7.40927e-06	0.930364
cg11411509	rs9962650	0.00354586	4.52041	7.42904e-06	0.930364
cg25779690	rs11794617	0.00373392	4.51903	7.47592e-06	0.930364
cg25779690	rs35975163	-0.00493535	-4.51902	7.47628e-06	0.930364
cg08698885	rs5852016	0.00287114	4.51869	7.48747e-06	0.930364
cg03537872	rs6785307	0.0067493	4.5184	7.49742e-06	0.930364
cg03537872	rs67238403	-0.00956904	-4.51722	7.53811e-06	0.930364
cg25779690	rs10545715	-0.00334619	-4.51661	7.55898e-06	0.930364
cg25779690	rs115146103	-0.00334619	-4.51661	7.55898e-06	0.930364
cg25779690	rs4584796	-0.00410099	-4.5161	7.57658e-06	0.930364
cg08698885	rs189159204	0.00282101	4.5147	7.62538e-06	0.930364
cg08698885	rs10934348	0.00282101	4.5147	7.62538e-06	0.930364
cg15718572	rs9829451	0.0157967	4.51457	7.62968e-06	0.930364
cg03537872	rs1488021	0.0073063	4.51376	7.658e-06	0.930364
cg05457620	rs10209795	-0.00374176	-4.51351	7.66677e-06	0.930364
cg08698885	rs2721275	-0.00458599	-4.51246	7.70357e-06	0.930364
cg03537872	rs28778676	-0.0115555	-4.51149	7.73761e-06	0.930364
cg11411509	rs733810	0.00579031	4.51141	7.74038e-06	0.930364
cg25779690	rs4968162	-0.00405581	-4.51098	7.75566e-06	0.930364
cg26975193	rs25569	-0.00315461	-4.51043	7.77514e-06	0.930364
cg25779690	1:221347367:TAA:TA	-0.00501424	-4.5104	7.77614e-06	0.930364
cg11411509	rs5764372	0.00367963	4.50969	7.80144e-06	0.930364
cg11411509	rs7127640	-0.00351653	-4.50926	7.8167e-06	0.930364
cg11411509	rs4870622	0.00376146	4.50916	7.82039e-06	0.930364
cg03537872	chr19:40958813	-0.00891579	-4.50892	7.82881e-06	0.930364
cg08698885	rs7643432	0.00279664	4.50722	7.88972e-06	0.930364
cg11411509	rs7722732	-0.00358562	-4.50714	7.89264e-06	0.930364
cg26975193	rs958994	-0.00210963	-4.50699	7.898e-06	0.930364
cg23824987	rs6446906	-0.00415329	-4.50654	7.91436e-06	0.930364
cg11411509	rs141999520:79596218:C:CT	-0.00384292	-4.50637	7.92033e-06	0.930364
cg08698885	rs71519897	-0.00447231	-4.50534	7.95776e-06	0.930364
cg08698885	rs7044428	0.00285088	4.50533	7.95816e-06	0.930364
cg05457620	rs1970542	0.00433696	4.50493	7.9726e-06	0.930364
cg11411509	rs60225209:57531120:TAA:TA	-0.00351525	-4.50449	7.98844e-06	0.930364
cg03537872	rs1343772	-0.00688985	-4.50386	8.01172e-06	0.930364
cg08698885	rs9810726	0.00279411	4.50276	8.05192e-06	0.930364
cg03537872	rs72478426	-0.0115869	-4.50221	8.07202e-06	0.930364
cg05457620	rs13388160	-0.0037457	-4.50123	8.1079e-06	0.930364
cg25779690	rs6898819	0.00325519	4.50117	8.11027e-06	0.930364
cg11411509	rs6044296	-0.00378933	-4.50116	8.11076e-06	0.930364
cg11411509	rs6044297	-0.00378933	-4.50116	8.11076e-06	0.930364
cg26975193	rs5846293	-0.00231255	-4.49988	8.15811e-06	0.930364
cg26975193	rs74492376	-0.0043937	-4.49911	8.18671e-06	0.930364
cg26975193	rs77713994	-0.0043937	-4.49911	8.18671e-06	0.930364
cg25779690	rs11173147	-0.00488095	-4.49906	8.18843e-06	0.930364
cg03537872	rs13421540	0.00907269	4.49889	8.19497e-06	0.930364
cg18031661	rs368611189	-0.00543711	-4.49756	8.24474e-06	0.930364
cg11411509	rs7704740	0.00332368	4.49752	8.24598e-06	0.930364
cg03537872	rs6470414	0.00727778	4.49694	8.26807e-06	0.930364
cg05457620	rs6124082	0.00432188	4.49645	8.28626e-06	0.930364
cg25779690	rs11118657	-0.00505958	-4.496	8.30343e-06	0.930364
cg15718572	rs72769429	-0.0150655	-4.4946	8.3563e-06	0.930364
cg03537872	rs1117121	-0.00688641	-4.4942	8.37157e-06	0.930364
cg23824987	rs11981865	0.00325453	4.49405	8.3773e-06	0.930364
cg11411509	rs6006568	0.00366739	4.49331	8.40537e-06	0.930364
cg18031661	rs554252	-0.00386559	-4.49321	8.40923e-06	0.930364
cg11411509	rs626093	-0.00471994	-4.49315	8.41148e-06	0.930364
cg18031661	rs546721	-0.00417646	-4.49302	8.41677e-06	0.930364
cg11411509	rs7929304	-0.00350665	-4.49203	8.45447e-06	0.930364
cg11411509	rs71955331	-0.00350665	-4.49203	8.45447e-06	0.930364
cg03537872	rs11944147	-0.00681448	-4.49178	8.46405e-06	0.930364
cg11411509	rs291943	0.00402956	4.49144	8.47724e-06	0.930364
cg05457620	rs67921043:374439:A:G	-0.00603022	-4.49134	8.48127e-06	0.930364
cg05457620	rs6051656:374763:C:T	-0.00603022	-4.49134	8.48127e-06	0.930364
cg11411509	rs5764009	0.00371155	4.49076	8.50331e-06	0.930364
cg03537872	rs1386792	0.00726634	4.49069	8.50616e-06	0.930364
cg25779690	rs7730136	0.00325402	4.48888	8.57643e-06	0.930364
cg11411509	rs713964	0.00341236	4.48875	8.58131e-06	0.930364
cg11411509	rs6080407	-0.00373391	-4.48593	8.6922e-06	0.930364
cg11411509	rs6111276	-0.00373391	-4.48593	8.6922e-06	0.930364
cg11411509	rs6044299	-0.00373391	-4.48593	8.6922e-06	0.930364
cg11411509	rs6044300	-0.00373391	-4.48593	8.6922e-06	0.930364
cg11411509	rs6044302	-0.00373391	-4.48593	8.6922e-06	0.930364
cg11411509	rs6044303	-0.00373391	-4.48593	8.6922e-06	0.930364
cg11411509	rs6044304	-0.00373391	-4.48593	8.6922e-06	0.930364
cg11411509	rs6044306	-0.00373391	-4.48593	8.6922e-06	0.930364
cg11411509	rs6044307	-0.00373391	-4.48593	8.6922e-06	0.930364
cg11411509	rs6075108	-0.00373391	-4.48593	8.6922e-06	0.930364
cg11411509	rs6075109	-0.00373391	-4.48593	8.6922e-06	0.930364
cg11411509	rs6075110	-0.00373391	-4.48593	8.6922e-06	0.930364
cg11411509	rs1555125	-0.00373391	-4.48593	8.6922e-06	0.930364
cg11411509	rs6034598	-0.00373391	-4.48593	8.6922e-06	0.930364
cg11411509	rs6034599	-0.00373391	-4.48593	8.6922e-06	0.930364
cg11411509	rs6034604	-0.00373391	-4.48593	8.6922e-06	0.930364
cg05457620	rs6495836	-0.00421317	-4.48541	8.71244e-06	0.930364
cg08698885	rs9834065	0.002791	4.48517	8.72191e-06	0.930364
cg11411509	rs7832227	-0.00739989	-4.48455	8.74665e-06	0.930364
cg18031661	rs2439771	-0.00386454	-4.48354	8.78671e-06	0.930364
cg25779690	rs11550558	-0.0067515	-4.48354	8.78693e-06	0.930364
cg03537872	rs2964712	0.00982178	4.48346	8.79003e-06	0.930364
cg03537872	rs62109493	-0.0091009	-4.48288	8.81322e-06	0.930364
cg15718572	rs80219764	0.022053	4.48218	8.84122e-06	0.930364
cg11411509	rs72522089	-0.00352926	-4.48214	8.84292e-06	0.930364
cg11411509	rs2401206	0.00341187	4.48192	8.85181e-06	0.930364
cg11411509	rs763114	0.00341187	4.48192	8.85181e-06	0.930364
cg08698885	rs836861	-0.00301355	-4.4816	8.86435e-06	0.930364
cg25779690	rs55786013	0.00321628	4.4815	8.8684e-06	0.930364
cg25779690	rs7719497	0.00321628	4.4815	8.8684e-06	0.930364
cg25779690	rs7719666	0.00321628	4.4815	8.8684e-06	0.930364
cg03537872	rs11730659	-0.00685408	-4.4814	8.87266e-06	0.930364
cg25779690	rs989463	-0.00501882	-4.47901	8.96923e-06	0.930364
cg18031661	rs1005847	-0.00382737	-4.47825	9.00022e-06	0.930364
cg18031661	rs1005848	-0.00382737	-4.47825	9.00022e-06	0.930364
cg11411509	rs2384298	0.00407543	4.47797	9.01143e-06	0.930364
cg05457620	chr7:31031792	-0.0071401	-4.47758	9.02767e-06	0.930364
cg08698885	rs4744778	0.00285188	4.4772	9.04293e-06	0.930364
cg26975193	rs61833976	-0.00378952	-4.47651	9.07154e-06	0.930364
cg26975193	rs55858817	-0.00378952	-4.47651	9.07154e-06	0.930364
cg05457620	rs200436459	0.00737416	4.47543	9.11587e-06	0.930364
cg05457620	rs55687232	0.00737416	4.47543	9.11587e-06	0.930364
cg15718572	rs377219477:125444314:C:T	-0.019749	-4.47538	9.1181e-06	0.930364
cg18031661	rs651212	-0.00416465	-4.47491	9.13726e-06	0.930364
cg18031661	rs522030	-0.00416465	-4.47491	9.13726e-06	0.930364
cg18031661	rs522740	-0.00416465	-4.47491	9.13726e-06	0.930364
cg18031661	rs2509873	-0.00416465	-4.47491	9.13726e-06	0.930364
cg18031661	rs2509872	-0.00416465	-4.47491	9.13726e-06	0.930364
cg18031661	rs546546	-0.00416465	-4.47491	9.13726e-06	0.930364
cg08698885	rs301047	0.00384388	4.47443	9.15736e-06	0.930364
cg25779690	rs1382883	0.00319985	4.47425	9.16474e-06	0.930364
cg03537872	rs4871673	0.00723808	4.47403	9.17396e-06	0.930364
cg03537872	rs2200677	0.00723808	4.47403	9.17396e-06	0.930364
cg03537872	rs1386796	0.00723808	4.47403	9.17396e-06	0.930364
cg11411509	rs138072788	0.00369165	4.47392	9.17826e-06	0.930364
cg18031661	rs671845	-0.00385536	-4.47306	9.21426e-06	0.932366
cg11411509	rs149559211	0.00442113	4.47229	9.24627e-06	0.932648
cg11411509	rs75038033	0.0036442	4.47196	9.26031e-06	0.932648
cg03537872	rs4150990	-0.00907677	-4.47183	9.26581e-06	0.932648
cg15718572	rs12953467:7145865:A:T	0.0114091	4.46882	9.39296e-06	0.94214
cg15718572	rs12957230:7145873:T:C	0.0114091	4.46882	9.39296e-06	0.94214
cg25779690	rs6541173	-0.00499405	-4.4672	9.46176e-06	0.944686
cg23824987	rs1629828	0.00340283	4.46691	9.47412e-06	0.944686
cg08698885	rs9980074	-0.00312142	-4.46654	9.49023e-06	0.944686
cg11411509	rs7722089	0.00327065	4.46632	9.49963e-06	0.944686
cg23824987	rs1841305	-0.0036408	-4.4663	9.50068e-06	0.944686
cg11411509	rs10264978	0.00376969	4.46569	9.52687e-06	0.945651
cg11411509	rs6040041	0.0035064	4.46346	9.62312e-06	0.949856
cg11411509	rs4277587	0.0035064	4.46346	9.62312e-06	0.949856
cg18031661	rs2047669:53360768:T:G	-0.0041902	-4.46344	9.62417e-06	0.949856
cg25779690	rs7701448	-0.00346179	-4.46096	9.73263e-06	0.949856
cg25779690	rs3763075	-0.00346179	-4.46096	9.73263e-06	0.949856
cg25779690	rs6899191	-0.00346179	-4.46096	9.73263e-06	0.949856
cg05457620	rs35700449	0.00398243	4.46002	9.77399e-06	0.949856
cg08698885	rs8130159	-0.00317902	-4.4597	9.78809e-06	0.949856
cg08698885	rs8129134	-0.00317902	-4.4597	9.78809e-06	0.949856
cg08698885	rs8129535	-0.00317902	-4.4597	9.78809e-06	0.949856
cg25779690	rs4965195	-0.00404691	-4.45951	9.79664e-06	0.949856
cg23824987	rs1627116	0.00338404	4.45847	9.84261e-06	0.949856
cg08698885	rs74824821	-0.00355195	-4.45838	9.84667e-06	0.949856
cg03537872	rs7094373	0.00736658	4.45824	9.85288e-06	0.949856
cg08698885	rs147522666	0.00276299	4.45765	9.87917e-06	0.949856
cg08698885	rs10934349	0.00276299	4.45765	9.87917e-06	0.949856
cg08698885	rs6771246	0.00276299	4.45765	9.87917e-06	0.949856
cg08698885	rs6807086	0.00276299	4.45765	9.87917e-06	0.949856
cg15718572	rs7172538	-0.0124822	-4.45755	9.88378e-06	0.949856
cg25779690	rs201661554:145142172:CT:CTT	-0.00566587	-4.45691	9.91238e-06	0.951011
cg11411509	rs2831913	0.00374212	4.45607	9.94998e-06	0.953025
cg03537872	rs10509330	0.00734534	4.45502	9.99704e-06	0.955936

## Sheet: mQTLs for ADHD PRS-by-sex DMPs
cpg	snp	beta	stats	pvalue	FDR
cg06174989	rs6500464	-0.0131494	-6.73193	3.90014e-11	0.00124313
cg06174989	rs12918444	-0.0132697	-6.56448	1.12546e-10	0.00179364
cg06174989	rs7191467	-0.0130488	-6.46823	2.04906e-10	0.00217706
cg06174989	rs2078478	-0.0122888	-6.32217	5.01582e-10	0.00348218
cg06174989	rs4493039	-0.0122104	-6.28919	6.12506e-10	0.00348218
cg06174989	rs4785774:90162975:G:T	0.0103073	6.27796	6.55489e-10	0.00348218
cg06174989	rs11645857	-0.0125784	-6.21741	9.4332e-10	0.00402238
cg06174989	rs12596885	-0.0124036	-6.20606	1.00957e-09	0.00402238
cg06174989	rs9928960	-0.0120171	-6.15064	1.40441e-09	0.0049738
cg06174989	rs8063519	0.0097667	6.02789	2.89182e-09	0.00921738
cg06174989	rs8055709	-0.011885	-5.98206	3.77493e-09	0.010693
cg06174989	rs35366867	-0.0116833	-5.95632	4.38136e-09	0.010693
cg06174989	rs8062369	-0.011184	-5.95511	4.41198e-09	0.010693
cg06174989	rs6500465	-0.0111404	-5.94428	4.69668e-09	0.010693
cg06174989	rs4785775:90163275:A:C	0.00936136	5.6379	2.64457e-08	0.053783
cg06174989	rs7185749	-0.00879788	-5.63415	2.69978e-08	0.053783
cg06174989	rs35749740	0.00902485	5.59653	3.31988e-08	0.0622458
cg06174989	rs11648775	-0.0143264	-5.57339	3.76793e-08	0.0667216
cg06174989	rs12923514	-0.00801492	-5.55063	4.26581e-08	0.0715623
cg06174989	rs2241032	-0.0113639	-5.37219	1.11179e-07	0.177186
cg06174989	rs2241034	-0.0107762	-5.36233	1.17132e-07	0.177784
cg06174989	rs12923367	-0.00767968	-5.32208	1.44797e-07	0.209785
cg06174989	rs78946708:90168443:A:G	0.00940571	5.28328	1.77413e-07	0.245863
cg06174989	rs2077426	-0.00771906	-5.22843	2.35915e-07	0.313315
cg22225943	rs12190869	-0.00940457	-5.19216	2.84449e-07	0.349668
cg22225943	rs12190398	-0.0094034	-5.19163	2.85228e-07	0.349668
cg06174989	rs28661943	-0.0147059	-5.11755	4.16498e-07	0.448723
cg06174989	rs4785625	-0.00722124	-5.10205	4.5058e-07	0.448723
cg06174989	rs183297588	-0.015792	-5.10102	4.52927e-07	0.448723
cg22225943	rs12201672	-0.00916791	-5.08784	4.84172e-07	0.448723
cg06174989	rs4676368	0.00733033	5.07837	5.07887e-07	0.448723
cg06174989	rs11642823	-0.0153521	-5.07793	5.09021e-07	0.448723
cg06174989	rs112959931	-0.0153079	-5.06366	5.4698e-07	0.448723
cg06174989	rs62054655	-0.0151371	-5.06273	5.49536e-07	0.448723
cg22225943	rs12210698	-0.00915186	-5.05881	5.60493e-07	0.448723
cg22225943	rs62419736	-0.00917185	-5.04904	5.88714e-07	0.448723
cg08911728	rs56079222	-0.00589597	-5.0474	5.93553e-07	0.448723
cg20954180	rs2748784	-0.00350083	-5.04397	6.03874e-07	0.448723
cg20954180	rs2748783	-0.00350083	-5.04397	6.03874e-07	0.448723
cg22225943	rs1333965	-0.00911301	-5.04343	6.05508e-07	0.448723
cg22225943	rs62419707	-0.00911301	-5.04343	6.05508e-07	0.448723
cg08911728	rs4601032	-0.0064745	-5.03325	6.37204e-07	0.448723
cg08911728	rs6868170	-0.00555082	-5.0332	6.37385e-07	0.448723
cg22225943	rs199988317	-0.0113046	-5.01136	7.10894e-07	0.448723
cg06174989	rs9923119	-0.00829572	-5.00372	7.38512e-07	0.448723
cg22225943	rs62419741	-0.0114112	-4.98148	8.2489e-07	0.448723
cg06174989	rs7202160	-0.014404	-4.96118	9.12161e-07	0.448723
cg08911728	rs6594486	-0.00547097	-4.94777	9.74675e-07	0.448723
cg05407555	rs73085665	-0.0024847	-4.93764	1.0246e-06	0.448723
cg20954180	rs7375531	-0.00341691	-4.93568	1.0345e-06	0.448723
cg20954180	rs2748781	-0.00342989	-4.93431	1.0415e-06	0.448723
cg22225943	rs144660734:71493406:T:G	-0.00882041	-4.92933	1.06735e-06	0.448723
cg20954180	rs2857974	-0.00343685	-4.92795	1.07465e-06	0.448723
cg06174989	rs11647734	-0.0148612	-4.92727	1.07822e-06	0.448723
cg06174989	rs200389676	-0.015014	-4.92696	1.07989e-06	0.448723
cg06174989	rs35824177	0.0137056	4.92538	1.08831e-06	0.448723
cg06174989	rs17056047	0.0137056	4.92538	1.08831e-06	0.448723
cg08911728	rs7730900	-0.00543871	-4.9225	1.10381e-06	0.448723
cg06174989	rs76718857	0.0144138	4.92182	1.10749e-06	0.448723
cg06174989	rs13165077	-0.00733304	-4.92016	1.11659e-06	0.448723
cg06174989	chr16:90179862	-0.01508	-4.91655	1.13658e-06	0.448723
cg22225943	rs62419724	-0.00884277	-4.91655	1.13658e-06	0.448723
cg08911728	rs56180030	-0.00548694	-4.91484	1.14611e-06	0.448723
cg05407555	rs1668419	0.00226532	4.90912	1.17873e-06	0.448723
cg06174989	rs7206111	-0.0150353	-4.90444	1.20607e-06	0.448723
cg06174989	rs9926788	-0.0150273	-4.90172	1.22228e-06	0.448723
cg22225943	rs11962454	-0.00880476	-4.9014	1.22417e-06	0.448723
cg06174989	rs12709101	-0.00698557	-4.89904	1.23842e-06	0.448723
cg20954180	rs9858821	-0.00470313	-4.89328	1.27376e-06	0.448723
cg06174989	rs11640500	-0.0141489	-4.89205	1.28149e-06	0.448723
cg06174989	rs62052216	-0.0141489	-4.89205	1.28149e-06	0.448723
cg20954180	rs2857975	-0.00340397	-4.88832	1.30502e-06	0.448723
cg20954180	rs2748764	-0.00340468	-4.88806	1.3067e-06	0.448723
cg06174989	rs56864106	-0.0149755	-4.88466	1.3286e-06	0.448723
cg20954180	rs2748762	-0.0034019	-4.88465	1.32864e-06	0.448723
cg20954180	rs2748775	-0.00339849	-4.88323	1.33788e-06	0.448723
cg20954180	rs2857977	-0.00339849	-4.88323	1.33788e-06	0.448723
cg08911728	rs4724998	-0.00422001	-4.88098	1.35267e-06	0.448723
cg08911728	rs11954180	-0.00634505	-4.87032	1.42477e-06	0.448723
cg06174989	rs58783759	-0.00825152	-4.86743	1.44497e-06	0.448723
cg06174989	rs76897509	-0.014838	-4.867	1.44801e-06	0.448723
cg06174989	rs11642820	-0.014838	-4.867	1.44801e-06	0.448723
cg06174989	rs11643231	-0.014838	-4.867	1.44801e-06	0.448723
cg06174989	rs62054659	-0.014838	-4.867	1.44801e-06	0.448723
cg06174989	rs62056560	-0.014838	-4.867	1.44801e-06	0.448723
cg06174989	rs75709414	-0.014838	-4.867	1.44801e-06	0.448723
cg06174989	rs62052661	-0.014838	-4.867	1.44801e-06	0.448723
cg06174989	chr16:90151997	-0.014838	-4.867	1.44801e-06	0.448723
cg06174989	rs148009429	-0.014838	-4.867	1.44801e-06	0.448723
cg06174989	rs12922047	-0.014838	-4.867	1.44801e-06	0.448723
cg06174989	rs367949468	-0.014838	-4.867	1.44801e-06	0.448723
cg06174989	rs62052679	-0.014838	-4.867	1.44801e-06	0.448723
cg06174989	rs62052683	-0.014838	-4.867	1.44801e-06	0.448723
cg20954180	rs2180257	-0.00335942	-4.86546	1.45889e-06	0.448723
cg06174989	rs12925933	-0.00691979	-4.86546	1.45893e-06	0.448723
cg08911728	rs75470097	-0.00611245	-4.86299	1.47653e-06	0.448723
cg05407555	rs57166162	-0.0024344	-4.86292	1.47701e-06	0.448723
cg06174989	rs150493625	0.0141276	4.86258	1.47951e-06	0.448723
cg06174989	rs57192564	0.0141276	4.86258	1.47951e-06	0.448723
cg05407555	rs72957989	-0.00400307	-4.8565	1.52385e-06	0.448723
cg06174989	rs11646697	-0.0147853	-4.84952	1.57639e-06	0.448723
cg06174989	rs11648039	-0.0147853	-4.84952	1.57639e-06	0.448723
cg06174989	rs11641713	-0.0147853	-4.84952	1.57639e-06	0.448723
cg05407555	rs966250	0.00186318	4.8466	1.59885e-06	0.448723
cg20954180	rs71040107	-0.00320767	-4.84632	1.60105e-06	0.448723
cg08911728	rs74910577	-0.00614591	-4.84598	1.60366e-06	0.448723
cg06174989	rs35986951	-0.00691989	-4.84503	1.61111e-06	0.448723
cg20954180	psy_rs61424570	0.00625258	4.84438	1.61617e-06	0.448723
cg06174989	rs78971867	-0.0139391	-4.84405	1.61878e-06	0.448723
cg06174989	rs17472220	0.013877	4.84322	1.62527e-06	0.448723
cg20954180	rs2748761	-0.00339372	-4.84299	1.62706e-06	0.448723
cg06174989	rs62052217	-0.0139313	-4.8417	1.63728e-06	0.448723
cg06174989	rs77458649	-0.0139313	-4.8417	1.63728e-06	0.448723
cg06174989	rs11644157	-0.0139313	-4.8417	1.63728e-06	0.448723
cg06174989	rs74251586	-0.0139313	-4.8417	1.63728e-06	0.448723
cg06174989	rs79886664	-0.0139313	-4.8417	1.63728e-06	0.448723
cg20954180	rs2748777	-0.00336474	-4.84046	1.64713e-06	0.448723
cg20954180	rs2748778	-0.00335421	-4.83449	1.69542e-06	0.457965
cg05407555	rs248465	0.00186053	4.8282	1.74781e-06	0.468148
cg08911728	rs11851797	-0.00538902	-4.82445	1.77974e-06	0.468841
cg06174989	rs11642964	-0.0147952	-4.82274	1.79452e-06	0.468841
cg06174989	rs62052664	-0.0147952	-4.82274	1.79452e-06	0.468841
cg05407555	rs72969229	-0.0034997	-4.82054	1.81369e-06	0.469226
cg06174989	rs35256427	-0.00691408	-4.81905	1.82682e-06	0.469226
cg05407555	chr2:28982386	0.00186112	4.81754	1.84016e-06	0.469226
cg06174989	rs10848856	0.00732537	4.80621	1.94344e-06	0.489523
cg06174989	rs180735282	-0.0147428	-4.80546	1.95048e-06	0.489523
cg06174989	rs11642080	-0.0139971	-4.80222	1.98106e-06	0.493314
cg05407555	rs72969212	-0.00348245	-4.79114	2.08949e-06	0.505638
cg05407555	rs72969215	-0.00348245	-4.79114	2.08949e-06	0.505638
cg06174989	rs62052214	-0.0138832	-4.79022	2.09871e-06	0.505638
cg06174989	rs55958337	-0.00811852	-4.78912	2.10987e-06	0.505638
cg06174989	rs62369620	-0.00811852	-4.78912	2.10987e-06	0.505638
cg05407555	rs10198789	0.00183337	4.78525	2.14941e-06	0.511271
cg06174989	rs75704310	0.0142023	4.78269	2.1759e-06	0.513738
cg06174989	rs4636910	-0.00771414	-4.77651	2.24134e-06	0.523709
cg06174989	rs9935461	-0.0143442	-4.77324	2.27671e-06	0.523709
cg20954180	rs2748774	-0.00327624	-4.77229	2.28701e-06	0.523709
cg20954180	rs2857979	-0.00327624	-4.77229	2.28701e-06	0.523709
cg20954180	rs2587705	0.00337292	4.77108	2.30029e-06	0.523709
cg20954180	rs2579655	0.00338227	4.76857	2.32808e-06	0.526278
cg22225943	rs16880774	-0.0126306	-4.76343	2.38599e-06	0.528326
cg06174989	rs13295326	0.013093	4.76336	2.38687e-06	0.528326
cg06174989	rs17473012	0.013093	4.76336	2.38687e-06	0.528326
cg06174989	rs77073814	0.0138728	4.76015	2.42374e-06	0.5298
cg05407555	rs12714241	0.00182771	4.75989	2.42677e-06	0.5298
cg08911728	rs6895612	-0.00544626	-4.75144	2.52651e-06	0.5459
cg05407555	rs10174533	0.00181813	4.75007	2.54307e-06	0.5459
cg06174989	rs7203440	-0.0133635	-4.74902	2.55591e-06	0.5459
cg22225943	rs137984	0.00842794	4.74794	2.56902e-06	0.5459
cg06174989	rs12351255	0.0129822	4.74394	2.61852e-06	0.547336
cg20954180	rs1965793	0.00336718	4.74384	2.61976e-06	0.547336
cg06174989	rs12349548	0.0131582	4.74262	2.63496e-06	0.547336
cg20954180	rs61284307	-0.00330669	-4.74186	2.64447e-06	0.547336
cg06174989	rs12599929	-0.0135945	-4.7399	2.66935e-06	0.548016
cg08911728	rs6876358	-0.00543181	-4.73889	2.68214e-06	0.548016
cg22225943	rs62419740	-0.00852064	-4.73117	2.78241e-06	0.56306
cg06174989	rs62369617	-0.00802461	-4.73051	2.7911e-06	0.56306
cg20954180	rs7107301	-0.003174	-4.71687	2.97768e-06	0.596921
cg05407555	rs11710343	-0.00227066	-4.71212	3.04551e-06	0.605397
cg06174989	rs78116045	0.0137429	4.71126	3.05795e-06	0.605397
cg06174989	rs34871272	0.012928	4.70173	3.1989e-06	0.626866
cg06174989	rs145508062	0.0136052	4.69949	3.23292e-06	0.626866
cg05407555	rs149401994	0.00185624	4.69855	3.2473e-06	0.626866
cg06174989	rs74879707	0.0136791	4.69825	3.25191e-06	0.626866
cg06174989	rs62054623	-0.0137569	-4.69213	3.34717e-06	0.626866
cg20954180	rs2579629	0.00402086	4.69168	3.35423e-06	0.626866
cg08911728	rs10067524	-0.00515034	-4.69155	3.35632e-06	0.626866
cg05407555	rs72967298	-0.00344582	-4.69145	3.35796e-06	0.626866
cg06174989	rs73468171	0.0132871	4.69119	3.36201e-06	0.626866
cg08911728	rs71538040	0.00514619	4.69113	3.36306e-06	0.626866
cg20954180	rs2250336	0.00398697	4.68833	3.40764e-06	0.627758
cg08911728	rs71316316	0.00433506	4.68568	3.45045e-06	0.627758
cg05407555	rs11715106	-0.00226588	-4.68407	3.47675e-06	0.627758
cg20954180	rs2748768	-0.00327	-4.68342	3.48744e-06	0.627758
cg20954180	rs2748767	-0.00327	-4.68342	3.48744e-06	0.627758
cg05407555	rs113054485	-0.00226561	-4.67946	3.55309e-06	0.627758
cg06174989	rs149215348	-0.00784265	-4.67914	3.55843e-06	0.627758
cg06174989	rs12657544	-0.00784265	-4.67914	3.55843e-06	0.627758
cg06174989	rs71507017	0.0128152	4.67829	3.57265e-06	0.627758
cg20954180	rs2748773	-0.00325968	-4.67127	3.69264e-06	0.627758
cg20954180	rs2748772	-0.00325968	-4.67127	3.69264e-06	0.627758
cg20954180	rs7375509	-0.00325968	-4.67127	3.69264e-06	0.627758
cg05407555	rs11718807	-0.00226615	-4.6711	3.69556e-06	0.627758
cg22225943	rs137993	0.00865663	4.67046	3.70667e-06	0.627758
cg05407555	rs11711217	-0.00228004	-4.66535	3.79669e-06	0.627758
cg05407555	rs1356064	-0.00338223	-4.65918	3.90819e-06	0.627758
cg05407555	rs11922199	-0.00225296	-4.65809	3.92825e-06	0.627758
cg05407555	rs6771001	-0.00225296	-4.65809	3.92825e-06	0.627758
cg05407555	rs6807125	-0.00225296	-4.65809	3.92825e-06	0.627758
cg05407555	rs6782341	-0.00225296	-4.65809	3.92825e-06	0.627758
cg05407555	rs6782365	-0.00225296	-4.65809	3.92825e-06	0.627758
cg05407555	rs6771307	-0.00225296	-4.65809	3.92825e-06	0.627758
cg05407555	rs73085658	-0.00225296	-4.65809	3.92825e-06	0.627758
cg05407555	rs113705982	-0.00225296	-4.65809	3.92825e-06	0.627758
cg05407555	rs113853279	-0.00225296	-4.65809	3.92825e-06	0.627758
cg05407555	rs141437177	-0.00225296	-4.65809	3.92825e-06	0.627758
cg05407555	rs148608579	-0.00225296	-4.65809	3.92825e-06	0.627758
cg20954180	rs7209789	-0.00347389	-4.65775	3.93452e-06	0.627758
cg05407555	rs11715080	-0.00226802	-4.6575	3.939e-06	0.627758
cg22225943	rs35304654	-0.010666	-4.65108	4.05929e-06	0.633418
cg20954180	rs7103583	-0.0030745	-4.64958	4.08784e-06	0.633418
cg05407555	rs12548264	-0.00375774	-4.64949	4.0897e-06	0.633418
cg05407555	psy_rs55681555	-0.00387893	-4.64869	4.10497e-06	0.633418
cg06174989	rs146799545	0.0133842	4.64851	4.10837e-06	0.633418
cg06174989	rs9927964	-0.0139148	-4.64824	4.11362e-06	0.633418
cg06174989	rs28667468	-0.0139148	-4.64824	4.11362e-06	0.633418
cg05407555	rs11711172	-0.00226822	-4.64423	4.19147e-06	0.642303
cg05407555	rs6781945	-0.00224187	-4.64246	4.22627e-06	0.644537
cg05407555	rs116396216	-0.00228064	-4.63973	4.2807e-06	0.645383
cg05407555	rs115652918	-0.00228064	-4.63973	4.2807e-06	0.645383
cg05407555	rs9750251	-0.00342364	-4.63913	4.29256e-06	0.645383
cg06174989	rs11643495	-0.0135442	-4.63655	4.34474e-06	0.65016
cg05407555	rs113164344	-0.002255	-4.6315	4.44827e-06	0.662543
cg20954180	rs2579640	0.00389592	4.6301	4.47746e-06	0.663788
cg20954180	rs2748760	-0.00336907	-4.62641	4.55511e-06	0.671998
cg20954180	rs2857980	-0.00324598	-4.62442	4.59751e-06	0.671998
cg08911728	rs6876294	-0.00500847	-4.6216	4.65836e-06	0.671998
cg08911728	rs143881518	-0.00535193	-4.6215	4.66049e-06	0.671998
cg20954180	rs7946150	-0.0030124	-4.61694	4.76036e-06	0.671998
cg05407555	rs61620093	0.00182406	4.61597	4.78198e-06	0.671998
cg08911728	rs72696891	-0.00532433	-4.6119	4.87335e-06	0.671998
cg08911728	rs13340348	-0.00501569	-4.61143	4.88392e-06	0.671998
cg20954180	rs2587681	0.00330173	4.60944	4.92932e-06	0.671998
cg06174989	rs62052249	-0.0134064	-4.60934	4.93157e-06	0.671998
cg06174989	rs75570346	-0.0134064	-4.60934	4.93157e-06	0.671998
cg06174989	rs45456401	-0.0134064	-4.60934	4.93157e-06	0.671998
cg06174989	rs11648818	-0.0134064	-4.60934	4.93157e-06	0.671998
cg06174989	rs11645212	-0.0134064	-4.60934	4.93157e-06	0.671998
cg06174989	rs11649229	-0.0134064	-4.60934	4.93157e-06	0.671998
cg06174989	rs11643288	-0.0134064	-4.60934	4.93157e-06	0.671998
cg20954180	rs2579637	0.00391234	4.60926	4.93341e-06	0.671998
cg20954180	rs2587700	0.00391234	4.60926	4.93341e-06	0.671998
cg20954180	rs2587701	0.00391234	4.60926	4.93341e-06	0.671998
cg06174989	rs1547454	-0.00771559	-4.60294	5.08033e-06	0.689066
cg20954180	rs137931686	0.00331192	4.59948	5.16264e-06	0.697262
cg22225943	rs9371331	0.00863867	4.59847	5.18673e-06	0.69756
cg05407555	rs61768585	-0.00302986	-4.59636	5.23776e-06	0.698529
cg05407555	rs4650430	-0.00302986	-4.59636	5.23776e-06	0.698529
cg05407555	rs13410769	-0.0038242	-4.59244	5.33377e-06	0.707811
cg22225943	rs313714	0.0104101	4.58943	5.40858e-06	0.707811
cg22225943	rs313716	0.0104101	4.58943	5.40858e-06	0.707811
cg22225943	rs313731	0.0104101	4.58943	5.40858e-06	0.707811
cg22225943	rs137983	0.00814241	4.58904	5.41839e-06	0.707811
cg06174989	rs3063286	0.00639637	4.58787	5.4478e-06	0.708747
cg20954180	rs2587707	0.00327081	4.58482	5.52512e-06	0.715885
cg05407555	rs72953712	-0.00316855	-4.58267	5.58051e-06	0.718251
cg06174989	rs62052252	-0.013116	-4.57617	5.75053e-06	0.718251
cg06174989	rs12596583	-0.0133468	-4.57448	5.7956e-06	0.718251
cg06174989	rs11645183	-0.0133468	-4.57448	5.7956e-06	0.718251
cg06174989	rs11641675	-0.0133468	-4.57448	5.7956e-06	0.718251
cg20954180	rs6757604	0.0032691	4.57148	5.87631e-06	0.718251
cg22225943	rs13258386	0.0125053	4.5713	5.88109e-06	0.718251
cg08911728	rs7159649	-0.0052903	-4.56947	5.9311e-06	0.718251
cg08911728	rs7159650	-0.0052903	-4.56947	5.9311e-06	0.718251
cg05407555	rs12979776	-0.00278992	-4.56915	5.9399e-06	0.718251
cg06174989	rs10998710	-0.0138741	-4.56872	5.95168e-06	0.718251
cg22225943	rs12203717	-0.0122475	-4.56692	6.00115e-06	0.718251
cg05407555	rs12973722	-0.00277332	-4.56255	6.12323e-06	0.718251
cg08911728	rs61844069	0.00430734	4.56106	6.16532e-06	0.718251
cg20954180	rs9298595	0.00320818	4.56062	6.1779e-06	0.718251
cg20954180	rs12545074	0.00320818	4.56062	6.1779e-06	0.718251
cg20954180	rs9298596	0.00320818	4.56062	6.1779e-06	0.718251
cg20954180	rs10109966	0.00320818	4.56062	6.1779e-06	0.718251
cg05407555	rs7258809	-0.0029262	-4.56028	6.18748e-06	0.718251
cg06174989	rs2284660	0.0132074	4.55957	6.20784e-06	0.718251
cg20954180	rs10741514	-0.00298894	-4.55898	6.22469e-06	0.718251
cg08911728	rs7154145	-0.00534904	-4.55494	6.3414e-06	0.718251
cg06174989	rs78517194	-0.0121013	-4.55403	6.36804e-06	0.718251
cg06174989	rs33969658	-0.0121013	-4.55403	6.36804e-06	0.718251
cg06174989	rs3803684	-0.0121013	-4.55403	6.36804e-06	0.718251
cg06174989	rs11639855	-0.0123146	-4.55358	6.38137e-06	0.718251
cg06174989	rs4371157	-0.0123146	-4.55358	6.38137e-06	0.718251
cg06174989	rs77521854	-0.0123146	-4.55358	6.38137e-06	0.718251
cg06174989	rs56099510	0.0103533	4.55325	6.39094e-06	0.718251
cg05407555	rs57569499	0.00174914	4.55203	6.42696e-06	0.718251
cg22225943	6:71400391:T:TTA	-0.00809408	-4.55163	6.43861e-06	0.718251
cg05407555	rs6547880	0.00174872	4.55069	6.46653e-06	0.718251
cg08911728	rs6859577	-0.00521752	-4.54903	6.51604e-06	0.718251
cg05407555	rs10584036	-0.00200512	-4.54898	6.51751e-06	0.718251
cg05407555	rs984893	-0.00334494	-4.54803	6.54621e-06	0.718251
cg05407555	rs77406843	-0.0029178	-4.54645	6.59382e-06	0.718251
cg05407555	rs35389048	-0.0029178	-4.54645	6.59382e-06	0.718251
cg05407555	rs34215599	-0.0029178	-4.54645	6.59382e-06	0.718251
cg05407555	rs35952665	-0.0029178	-4.54645	6.59382e-06	0.718251
cg05407555	rs35881994	-0.0029178	-4.54645	6.59382e-06	0.718251
cg05407555	rs35336636	-0.0029178	-4.54645	6.59382e-06	0.718251
cg06174989	rs1423427	-0.00770269	-4.54382	6.67379e-06	0.718251
cg06174989	rs16893628	-0.00770269	-4.54382	6.67379e-06	0.718251
cg06174989	rs113484449	0.00726201	4.54338	6.68727e-06	0.718251
cg05407555	rs142711804	-0.00337443	-4.54302	6.69848e-06	0.718251
cg05407555	rs57879701	-0.00337443	-4.54302	6.69848e-06	0.718251
cg05407555	rs72957600	-0.00337443	-4.54302	6.69848e-06	0.718251
cg05407555	rs908285	-0.00337443	-4.54302	6.69848e-06	0.718251
cg06174989	rs61193958	0.0119403	4.5427	6.70837e-06	0.718251
cg06174989	rs1337014	0.0119403	4.5427	6.70837e-06	0.718251
cg06174989	rs1337015	0.0119403	4.5427	6.70837e-06	0.718251
cg06174989	rs62052218	-0.0141078	-4.54248	6.71516e-06	0.718251
cg06174989	rs17056011	0.0119334	4.53938	6.81121e-06	0.72424
cg05407555	rs1688932	0.00183212	4.53865	6.83392e-06	0.72424
cg05407555	rs34341213	-0.00168676	-4.53844	6.84053e-06	0.72424
cg05407555	rs143686630	-0.00273105	-4.53252	7.02858e-06	0.72424
cg05407555	rs34416249	-0.00273105	-4.53252	7.02858e-06	0.72424
cg20954180	rs117714623	-0.00302427	-4.52878	7.15002e-06	0.72424
cg06174989	rs80081105	-0.0140362	-4.52711	7.205e-06	0.72424
cg08911728	rs7608695	-0.00376513	-4.52464	7.28676e-06	0.72424
cg06174989	rs62052672	-0.0137574	-4.52403	7.30698e-06	0.72424
cg06174989	rs36114385	-0.0131157	-4.52106	7.40702e-06	0.72424
cg06174989	rs11643147	-0.0131157	-4.52106	7.40702e-06	0.72424
cg05407555	rs12665224	-0.00166136	-4.52025	7.43448e-06	0.72424
cg06174989	rs56017015	0.0117505	4.51926	7.46822e-06	0.72424
cg06174989	rs1337016	0.0117505	4.51926	7.46822e-06	0.72424
cg05407555	rs5009952	-0.00166233	-4.51792	7.51396e-06	0.72424
cg05407555	rs6718662	0.00173615	4.51702	7.5449e-06	0.72424
cg06174989	rs4534840	-0.0126622	-4.51512	7.61052e-06	0.72424
cg22225943	rs13300861	-0.0111125	-4.51449	7.63241e-06	0.72424
cg05407555	rs3106709	-0.00335451	-4.51435	7.63731e-06	0.72424
cg08911728	rs10040299	-0.00584727	-4.51254	7.70078e-06	0.72424
cg05407555	rs8112188	-0.00287863	-4.51241	7.70548e-06	0.72424
cg05407555	rs140037629	-0.00313117	-4.51176	7.72828e-06	0.72424
cg08911728	rs7915021	0.00424887	4.50835	7.84919e-06	0.72424
cg06174989	rs59145894	-0.0134501	-4.50791	7.86502e-06	0.72424
cg06174989	rs11642999	-0.0134501	-4.50791	7.86502e-06	0.72424
cg06174989	rs11076663	-0.0134501	-4.50791	7.86502e-06	0.72424
cg05407555	rs4382297	-0.00166385	-4.50615	7.92826e-06	0.72424
cg08911728	rs61844964	0.00371475	4.50253	8.06015e-06	0.72424
cg08911728	rs74183314:35180343:GA:G	0.00483341	4.50098	8.11746e-06	0.72424
cg05407555	rs1025109	-0.00329929	-4.49936	8.17748e-06	0.72424
cg06174989	rs71505916	0.012523	4.49931	8.17926e-06	0.72424
cg08911728	rs79975467	0.00555708	4.49927	8.18066e-06	0.72424
cg05407555	rs6709674	0.00172877	4.4988	8.19835e-06	0.72424
cg20954180	rs76924442	-0.00663139	-4.49699	8.26611e-06	0.72424
cg06174989	rs58766116	-0.0130707	-4.49664	8.27904e-06	0.72424
cg05407555	rs72957994	-0.00314792	-4.49509	8.33782e-06	0.72424
cg06174989	rs62052226	-0.0129445	-4.49459	8.35671e-06	0.72424
cg05407555	rs114240574	-0.00314741	-4.49419	8.37208e-06	0.72424
cg05407555	rs1366957	-0.00355896	-4.49381	8.38627e-06	0.72424
cg06174989	rs16893612	-0.00779866	-4.49375	8.38879e-06	0.72424
cg06174989	rs75171090	-0.0139182	-4.4929	8.42101e-06	0.72424
cg08911728	rs6572069:41613823:C:T	-0.00360932	-4.49241	8.43989e-06	0.72424
cg20954180	rs7931781	-0.0029385	-4.49195	8.45753e-06	0.72424
cg06174989	rs1227070	0.00663383	4.49084	8.50033e-06	0.72424
cg05407555	rs7741939	-0.00165416	-4.49019	8.52548e-06	0.72424
cg06174989	rs76096466	0.0129814	4.48991	8.53621e-06	0.72424
cg06174989	rs2089356	-0.0139684	-4.48856	8.58879e-06	0.72424
cg06174989	rs77487426	-0.0139684	-4.48856	8.58879e-06	0.72424
cg08911728	rs17140612	0.00386	4.48769	8.62281e-06	0.72424
cg06174989	rs10511992	0.0129449	4.48701	8.64969e-06	0.72424
cg06174989	rs77417776	0.0132724	4.48653	8.66853e-06	0.72424
cg20954180	rs873219	-0.0029353	-4.4863	8.67743e-06	0.72424
cg08911728	rs78871871	0.00493417	4.48474	8.73929e-06	0.72424
cg08911728	rs78578284	0.00493417	4.48474	8.73929e-06	0.72424
cg08911728	rs114298671	0.00493417	4.48474	8.73929e-06	0.72424
cg08911728	rs150703856	0.00493417	4.48474	8.73929e-06	0.72424
cg20954180	rs76689307	-0.00419014	-4.48208	8.84513e-06	0.72424
cg20954180	rs143743568	-0.00419014	-4.48208	8.84513e-06	0.72424
cg06174989	rs12700048	-0.00625784	-4.48109	8.88512e-06	0.72424
cg06174989	rs7385072	-0.00625784	-4.48109	8.88512e-06	0.72424
cg06174989	rs7384025:19469033:T:G	-0.00625784	-4.48109	8.88512e-06	0.72424
cg06174989	rs12530579	-0.00625784	-4.48109	8.88512e-06	0.72424
cg06174989	rs12531112	-0.00625784	-4.48109	8.88512e-06	0.72424
cg06174989	rs12531140	-0.00625784	-4.48109	8.88512e-06	0.72424
cg06174989	rs12531141	-0.00625784	-4.48109	8.88512e-06	0.72424
cg05407555	rs13016112	0.00171892	4.48097	8.88999e-06	0.72424
cg08911728	rs2899935:41614277:T:G	-0.00367052	-4.48046	8.91049e-06	0.72424
cg05407555	rs2296003	-0.00316564	-4.47956	8.94699e-06	0.72424
cg22225943	rs55733349	-0.00778044	-4.47881	8.97726e-06	0.72424
cg05407555	rs55835850	0.00184796	4.47877	8.97908e-06	0.72424
cg20954180	rs34973839	-0.00293825	-4.47689	9.05586e-06	0.72424
cg22225943	rs11701520	-0.00710746	-4.47657	9.069e-06	0.72424
cg08911728	rs2415737:41614072:A:G	-0.00361664	-4.47639	9.07654e-06	0.72424
cg06174989	rs146288959	-0.00992156	-4.47554	9.11146e-06	0.72424
cg05407555	rs12973742	-0.00272933	-4.4753	9.12127e-06	0.72424
cg06174989	rs12692423	-0.0079774	-4.47523	9.12406e-06	0.72424
cg05407555	rs11685682	0.0017206	4.47504	9.13192e-06	0.72424
cg06174989	rs62052222	-0.0119477	-4.47495	9.13572e-06	0.72424
cg20954180	rs148989544	-0.00298798	-4.47428	9.16335e-06	0.72424
cg22225943	rs72700426	-0.0108976	-4.47366	9.18924e-06	0.72424
cg22225943	rs35567310	-0.0108976	-4.47366	9.18924e-06	0.72424
cg22225943	rs71893549	0.0143138	4.47254	9.236e-06	0.72424
cg06174989	rs17178299	-0.0138319	-4.47134	9.2861e-06	0.72424
cg05407555	rs111526969	0.00172955	4.47108	9.29741e-06	0.72424
cg08911728	rs76767388	-0.00484522	-4.47047	9.32302e-06	0.72424
cg22225943	rs1737033	0.00667846	4.47	9.34259e-06	0.72424
cg06174989	rs1337013	0.0115798	4.46951	9.36357e-06	0.72424
cg22225943	rs71186818	-0.00666268	-4.46935	9.37014e-06	0.72424
cg06174989	rs141626943	-0.013915	-4.46921	9.37619e-06	0.72424
cg05407555	rs7776353	-0.00164592	-4.46889	9.38988e-06	0.72424
cg22225943	rs313711	0.0098348	4.46879	9.39401e-06	0.72424
cg06174989	rs111279538	0.00715828	4.46848	9.40733e-06	0.72424
cg22225943	rs1992340	-0.00618796	-4.46784	9.43457e-06	0.72424
cg06174989	rs62052225	-0.012573	-4.46761	9.44416e-06	0.72424
cg22225943	rs6584188	-0.012972	-4.46759	9.44529e-06	0.72424
cg06174989	rs1421765	-0.00690141	-4.46717	9.46314e-06	0.72424
cg20954180	rs35386954	-0.00399358	-4.46431	9.58624e-06	0.72424
cg06174989	rs13301216	0.0125525	4.46423	9.58985e-06	0.72424
cg05407555	rs4806214	-0.00285692	-4.46248	9.66592e-06	0.72424
cg05407555	rs4806215	-0.00285692	-4.46248	9.66592e-06	0.72424
cg05407555	rs7258537	-0.00285692	-4.46248	9.66592e-06	0.72424
cg05407555	rs7259583	-0.00285692	-4.46248	9.66592e-06	0.72424
cg05407555	rs7259587	-0.00285692	-4.46248	9.66592e-06	0.72424
cg05407555	rs7260094	-0.00285692	-4.46248	9.66592e-06	0.72424
cg05407555	rs7258785	-0.00285692	-4.46248	9.66592e-06	0.72424
cg05407555	rs7260211	-0.00285692	-4.46248	9.66592e-06	0.72424
cg05407555	rs7260242	-0.00285692	-4.46248	9.66592e-06	0.72424
cg05407555	rs4806217	-0.00285692	-4.46248	9.66592e-06	0.72424
cg05407555	rs4806218	-0.00285692	-4.46248	9.66592e-06	0.72424
cg05407555	rs8113570	-0.00285692	-4.46248	9.66592e-06	0.72424
cg05407555	rs62117316	-0.00285692	-4.46248	9.66592e-06	0.72424
cg05407555	rs80273779	-0.00285692	-4.46248	9.66592e-06	0.72424
cg06174989	rs9819062	-0.0113198	-4.46222	9.67729e-06	0.72424
cg06174989	rs11642131	-0.0133904	-4.46202	9.68624e-06	0.72424
cg06174989	rs75202722	-0.0133904	-4.46202	9.68624e-06	0.72424
cg05407555	rs72953725	-0.00335071	-4.46192	9.69055e-06	0.72424
cg20954180	rs7949315	-0.00292502	-4.46013	9.76905e-06	0.72424
cg06174989	rs79291221	0.00709113	4.45929	9.80642e-06	0.72424
cg05407555	rs34182056	-0.0028563	-4.45911	9.81427e-06	0.72424
cg05407555	rs35553845	-0.0028563	-4.45911	9.81427e-06	0.72424
cg05407555	rs4806228	-0.0028563	-4.45911	9.81427e-06	0.72424
cg05407555	rs4806229	-0.0028563	-4.45911	9.81427e-06	0.72424
cg05407555	rs4806230	-0.0028563	-4.45911	9.81427e-06	0.72424
cg05407555	rs34264180	-0.0028563	-4.45911	9.81427e-06	0.72424
cg05407555	rs34016517	-0.0028563	-4.45911	9.81427e-06	0.72424
cg05407555	rs35849571	-0.0028563	-4.45911	9.81427e-06	0.72424
cg05407555	rs4806232	-0.0028563	-4.45911	9.81427e-06	0.72424
cg05407555	rs4806236	-0.0028563	-4.45911	9.81427e-06	0.72424
cg05407555	rs35908560	-0.0028563	-4.45911	9.81427e-06	0.72424
cg05407555	rs62115365	-0.0028563	-4.45911	9.81427e-06	0.72424
cg05407555	rs34203445	-0.0028563	-4.45911	9.81427e-06	0.72424
cg05407555	rs35545061	-0.0028563	-4.45911	9.81427e-06	0.72424
cg05407555	rs62105114	-0.0028563	-4.45911	9.81427e-06	0.72424
cg06174989	rs62052239	-0.0129471	-4.4583	9.85003e-06	0.72424
cg06174989	rs62052240	-0.0129471	-4.4583	9.85003e-06	0.72424
cg05407555	rs80300097	-0.00312269	-4.45805	9.86134e-06	0.72424
cg06174989	rs76734820	-0.012801	-4.45735	9.89267e-06	0.724835
cg06174989	rs1932927	0.0128159	4.45685	9.91492e-06	0.724835
