# Supplementary material for: Large epigenome-wide association study of childhood ADHD identifies peripheral DNA methylation associated with disease and polygenic risk burden
Source: Transl Psychiatry. 2020 Jan 21;10:8. doi: 10.1038/s41398-020-0710-4 (PMC7026179; doi:10.1038/s41398-020-0710-4)
Supplement: Supplementary file 5 — Supplemental Table S8 [file 41398_2020_710_MOESM5_ESM.xlsx]

## Sheet: ADHD DMPs - Brain Expressed 
ID	Size	Count	pvalue	padj
HPA_brain_elev	1379	44	0.642671	0.875899
HPA_brain_enrich	408	9	0.875899	0.875899

## Sheet: ADHD DMPs - Gene Ontology
Description	Ont	Size	Count	pvalue	padj	ID
regulation of mRNA catabolic process	BP	138	14	8.12787e-05	0.890762	GO:0061013
regulation of mRNA metabolic process	BP	254	20	0.00010519	0.890762	GO:1903311
3'-UTR-mediated mRNA stabilization	BP	13	4	0.000278233	0.890762	GO:0070935
negative regulation of translation	BP	185	13	0.000332634	0.890762	GO:0017148
positive regulation of mRNA catabolic process	BP	44	7	0.000420714	0.951107	GO:0061014
regulation of intrinsic apoptotic signaling pathway in response to DNA damage	BP	38	6	0.000550985	1	GO:1902229
regulation of mRNA stability	BP	116	11	0.000738504	1	GO:0043488
positive regulation of protein modification by small protein conjugation or removal	BP	118	11	0.000741476	1	GO:1903322
regulation of translation	BP	381	21	0.00096392	1	GO:0006417
negative regulation of cellular amide metabolic process	BP	202	13	0.00101423	1	GO:0034249
mRNA catabolic process	BP	297	18	0.00116663	1	GO:0006402
micro-ribonucleoprotein complex	CC	442	11	0.0012423	1	GO:0035068
positive regulation of mRNA metabolic process	BP	72	8	0.0012941	1	GO:1903313
regulation of RNA stability	BP	123	11	0.00135569	1	GO:0043487
negative regulation of receptor-mediated endocytosis	BP	22	4	0.00183625	1	GO:0048261
axoneme assembly	BP	59	7	0.00184279	1	GO:0035082
positive regulation of cell communication by electrical coupling	BP	2	2	0.00184683	1	GO:0010650
nuclear-transcribed mRNA catabolic process, exonucleolytic, 3'-5'	BP	10	3	0.00200399	1	GO:0034427
aspartic-type endopeptidase inhibitor activity	MF	4	2	0.00223048	1	GO:0019828
post-embryonic development	BP	86	9	0.00243723	1	GO:0009791
positive regulation of protein ubiquitination	BP	100	9	0.00251762	1	GO:0031398
multicellular organismal response to stress	BP	70	8	0.00253492	1	GO:0033555
alphav-beta3 integrin-vitronectin complex	CC	3	2	0.00265715	1	GO:0071062
snoRNA 3'-end processing	BP	11	3	0.00284045	1	GO:0031126
Ras guanyl-nucleotide exchange factor activity	MF	244	19	0.00305392	1	GO:0005088
ribonucleoprotein granule	CC	208	14	0.00305908	1	GO:0035770
natriuretic peptide receptor activity	MF	3	2	0.00314981	1	GO:0016941
RNA catabolic process	BP	329	18	0.0031538	1	GO:0006401
snoRNA processing	BP	12	3	0.00316405	1	GO:0043144
miRNA mediated inhibition of translation	BP	76	5	0.00335096	1	GO:0035278
negative regulation of translation, ncRNA-mediated	BP	76	5	0.00335096	1	GO:0040033
regulation of translation, ncRNA-mediated	BP	76	5	0.00335096	1	GO:0045974
negative regulation of receptor internalization	BP	10	3	0.0033646	1	GO:0002091
hexose phosphate transmembrane transporter activity	MF	3	2	0.00360244	1	GO:0015119
organophosphate:inorganic phosphate antiporter activity	MF	3	2	0.00360244	1	GO:0015315
hexose-phosphate:inorganic phosphate antiporter activity	MF	3	2	0.00360244	1	GO:0015526
glucose 6-phosphate:inorganic phosphate antiporter activity	MF	3	2	0.00360244	1	GO:0061513
protein binding, bridging	MF	161	13	0.00368338	1	GO:0030674
NAD+ kinase activity	MF	16	4	0.00374141	1	GO:0003951
ubiquitin protein ligase activity	MF	198	14	0.00400826	1	GO:0061630
pteridine-containing compound biosynthetic process	BP	14	3	0.00411918	1	GO:0042559
regulation of blood vessel endothelial cell proliferation involved in sprouting angiogenesis	BP	43	4	0.0041463	1	GO:1903587
guanyl-nucleotide exchange factor activity	MF	314	22	0.00427772	1	GO:0005085
ubiquitin-like protein ligase activity	MF	203	14	0.0047323	1	GO:0061659
cytoplasmic ribonucleoprotein granule	CC	196	13	0.00479758	1	GO:0036464
trans-Golgi network membrane	CC	82	8	0.00487644	1	GO:0032588
regulation of transcription from RNA polymerase II promoter involved in spinal cord motor neuron fate specification	BP	3	2	0.00499491	1	GO:0021912
rescue of stalled ribosome	BP	4	2	0.00512254	1	GO:0072344
fear response	BP	36	5	0.00512444	1	GO:0042596
regulation of cellular amide metabolic process	BP	431	21	0.00515632	1	GO:0034248
RNA phosphodiester bond hydrolysis, exonucleolytic	BP	40	5	0.00525068	1	GO:0090503
negative regulation of DNA damage response, signal transduction by p53 class mediator	BP	14	3	0.00538679	1	GO:0043518
plasma lipoprotein particle clearance	BP	71	6	0.00551452	1	GO:0034381
negative regulation of cation channel activity	BP	47	5	0.00582586	1	GO:2001258
single-stranded DNA binding	MF	102	8	0.00635328	1	GO:0003697
snoRNA metabolic process	BP	17	3	0.00641212	1	GO:0016074
positive regulation of MHC class I biosynthetic process	BP	5	2	0.00647462	1	GO:0045345
spermatogenesis	BP	477	22	0.00648648	1	GO:0007283
positive regulation of transcription of Notch receptor target	BP	18	4	0.006659	1	GO:0007221
ubiquitin-like protein transferase activity	MF	401	22	0.00674408	1	GO:0019787
polyadenylation-dependent snoRNA 3'-end processing	BP	6	2	0.00681627	1	GO:0071051
negative regulation of response to DNA damage stimulus	BP	73	7	0.00683928	1	GO:2001021
myotube differentiation	BP	105	9	0.00685581	1	GO:0014902
MHC class I biosynthetic process	BP	6	2	0.00706038	1	GO:0045341
regulation of MHC class I biosynthetic process	BP	6	2	0.00706038	1	GO:0045343
alpha-linolenic acid metabolic process	BP	12	3	0.00708549	1	GO:0036109
positive regulation of cell cycle phase transition	BP	92	8	0.00712442	1	GO:1901989
ubiquitin-protein transferase activity	MF	378	21	0.00719974	1	GO:0004842
type I transforming growth factor beta receptor binding	MF	11	3	0.00726734	1	GO:0034713
protein disulfide isomerase activity	MF	17	3	0.00754784	1	GO:0003756
intramolecular oxidoreductase activity, transposing S-S bonds	MF	17	3	0.00754784	1	GO:0016864
regulation of nuclear-transcribed mRNA poly(A) tail shortening	BP	12	3	0.00789766	1	GO:0060211
positive regulation of nuclear-transcribed mRNA poly(A) tail shortening	BP	12	3	0.00789766	1	GO:0060213
positive regulation of mitotic cell cycle	BP	149	11	0.00790016	1	GO:0045931
positive regulation of cytokine biosynthetic process	BP	54	5	0.00797222	1	GO:0042108
miRNA binding	MF	27	4	0.00838705	1	GO:0035198
hexose phosphate transport	BP	6	2	0.00845739	1	GO:0015712
glucose-6-phosphate transport	BP	6	2	0.00845739	1	GO:0015760
U4 snRNA 3'-end processing	BP	8	2	0.00861376	1	GO:0034475
mRNA destabilization	BP	26	4	0.0086226	1	GO:0061157
pteridine-containing compound metabolic process	BP	33	4	0.00868127	1	GO:0042558
linoleic acid metabolic process	BP	15	3	0.00873012	1	GO:0043651
negative regulation of signal transduction by p53 class mediator	BP	31	4	0.00875664	1	GO:1901797
diacylglycerol kinase activity	MF	10	3	0.0087844	1	GO:0004143
homeostasis of number of cells within a tissue	BP	29	4	0.00888548	1	GO:0048873
male gamete generation	BP	493	22	0.00895545	1	GO:0048232
regulation of neuron maturation	BP	10	3	0.00907223	1	GO:0014041
cytosolic transport	BP	144	11	0.00911321	1	GO:0016482
negative regulation of intrinsic apoptotic signaling pathway in response to DNA damage	BP	30	4	0.00932745	1	GO:1902230
receptor antagonist activity	MF	22	3	0.00973595	1	GO:0048019
BH3 domain binding	MF	5	2	0.00980163	1	GO:0051434
four-way junction DNA binding	MF	14	3	0.00983127	1	GO:0000400
regulation of protein modification by small protein conjugation or removal	BP	207	13	0.0100342	1	GO:1903320
disruption by host of symbiont cells	BP	12	2	0.0100384	1	GO:0051852
killing by host of symbiont cells	BP	12	2	0.0100384	1	GO:0051873
regulation of transcription from RNA polymerase II promoter involved in ventral spinal cord interneuron specification	BP	4	2	0.0103466	1	GO:0021913
ER membrane insertion complex	CC	4	2	0.0104302	1	GO:0072379
histone H3-K27 trimethylation	BP	7	2	0.0110075	1	GO:0098532
modulation by symbiont of host cellular process	BP	26	4	0.0110846	1	GO:0044068
protein kinase C-activating G protein-coupled receptor signaling pathway	BP	27	4	0.0111818	1	GO:0007205
protein heterodimerization activity	MF	473	23	0.0112364	1	GO:0046982
intrinsic apoptotic signaling pathway in response to DNA damage	BP	101	8	0.0112928	1	GO:0008630
positive regulation of chemokine (C-X-C motif) ligand 2 production	BP	7	2	0.0113478	1	GO:2000343
sterol esterase activity	MF	7	2	0.0114462	1	GO:0004771
molecular adaptor activity	MF	183	13	0.0118427	1	GO:0060090
miRNA metabolic process	BP	29	4	0.011894	1	GO:0010586
genetic imprinting	BP	26	4	0.0119587	1	GO:0071514
neuronal cell body	CC	457	25	0.0120693	1	GO:0043025
autophagy of host cells involved in interaction with symbiont	BP	5	2	0.0120924	1	GO:0075044
autophagy involved in symbiotic interaction	BP	5	2	0.0120924	1	GO:0075071
P-body	CC	83	7	0.0122895	1	GO:0000932
ncRNA 3'-end processing	BP	34	4	0.0129872	1	GO:0043628
RNA destabilization	BP	28	4	0.0130615	1	GO:0050779
positive regulation of urine volume	BP	14	3	0.0130848	1	GO:0035810
mRNA binding involved in posttranscriptional gene silencing	MF	184	5	0.0131458	1	GO:1903231
response to lipoteichoic acid	BP	10	2	0.013153	1	GO:0070391
cellular response to lipoteichoic acid	BP	10	2	0.013153	1	GO:0071223
amyloid-beta binding	MF	55	6	0.0131725	1	GO:0001540
retrograde transport, endosome to Golgi	BP	76	7	0.0135108	1	GO:0042147
regulation of Rab protein signal transduction	BP	4	2	0.0136897	1	GO:0032483
B cell lineage commitment	BP	4	2	0.0138704	1	GO:0002326
endoplasmic reticulum organization	BP	47	5	0.0139522	1	GO:0007029
GARP complex	CC	4	2	0.0139777	1	GO:0000938
epithelial to mesenchymal transition involved in endocardial cushion formation	BP	16	3	0.0140394	1	GO:0003198
positive regulation of intrinsic apoptotic signaling pathway in response to DNA damage	BP	7	2	0.0140523	1	GO:1902231
blood vessel endothelial cell proliferation involved in sprouting angiogenesis	BP	50	4	0.0143837	1	GO:0002043
3'-5'-exoribonuclease activity	MF	32	4	0.0143944	1	GO:0000175
exonucleolytic trimming involved in rRNA processing	BP	7	2	0.0145455	1	GO:0000459
exonucleolytic trimming to generate mature 3'-end of 5.8S rRNA from tricistronic rRNA transcript (SSU-rRNA, 5.8S rRNA, LSU-rRNA)	BP	7	2	0.0145455	1	GO:0000467
protein de-ADP-ribosylation	BP	4	2	0.0147617	1	GO:0051725
oxidoreductase activity, acting on paired donors, with oxidation of a pair of donors resulting in the reduction of molecular oxygen to two molecules of water	MF	5	2	0.0147885	1	GO:0016717
neuregulin binding	MF	5	2	0.0149107	1	GO:0038132
exonuclease activity, active with either ribo- or deoxyribonucleic acids and producing 5'-phosphomonoesters	MF	53	5	0.0150748	1	GO:0016796
negative regulation of extrinsic apoptotic signaling pathway via death domain receptors	BP	35	4	0.0151473	1	GO:1902042
EARP complex	CC	4	2	0.0151985	1	GO:1990745
striated muscle cell differentiation	BP	268	16	0.015353	1	GO:0051146
mitotic chromosome condensation	BP	16	3	0.0153705	1	GO:0007076
extrinsic component of postsynaptic density membrane	CC	4	2	0.0161119	1	GO:0099147
Rap guanyl-nucleotide exchange factor activity	MF	5	2	0.0161895	1	GO:0017034
regulation of protein homodimerization activity	BP	19	3	0.016216	1	GO:0043496
regulation of protein sumoylation	BP	19	3	0.0162629	1	GO:0033233
otolith mineralization	BP	2	1	0.0162842	1	GO:0045299
mRNA stabilization	BP	35	4	0.0163101	1	GO:0048255
3'-5' exonuclease activity	MF	52	5	0.0163271	1	GO:0008408
spermatid development	BP	137	8	0.016422	1	GO:0007286
amide binding	MF	317	16	0.0165842	1	GO:0033218
endocardial cushion development	BP	43	5	0.0167197	1	GO:0003197
DNA catabolic process	BP	36	4	0.0168457	1	GO:0006308
DNA recombinase mediator complex	CC	7	2	0.0169528	1	GO:0033061
exoribonuclease activity, producing 5'-phosphomonoesters	MF	34	4	0.0169946	1	GO:0016896
modulation of programmed cell death in other organism	BP	6	2	0.017149	1	GO:0044531
modulation of apoptotic process in other organism	BP	6	2	0.017149	1	GO:0044532
modulation by symbiont of host programmed cell death	BP	6	2	0.017149	1	GO:0052040
modulation of programmed cell death in other organism involved in symbiotic interaction	BP	6	2	0.017149	1	GO:0052248
modulation by organism of apoptotic process in other organism involved in symbiotic interaction	BP	6	2	0.017149	1	GO:0052433
skeletal myofibril assembly	BP	16	3	0.0171887	1	GO:0014866
tail-anchored membrane protein insertion into ER membrane	BP	5	2	0.0175399	1	GO:0071816
regulatory RNA binding	MF	33	4	0.0176417	1	GO:0061980
nuclear-transcribed mRNA catabolic process, deadenylation-dependent decay	BP	75	6	0.0176441	1	GO:0000288
ligase activity	MF	147	10	0.0176735	1	GO:0016874
ribosomal protein S6 kinase activity	MF	5	2	0.0176969	1	GO:0004711
regulation of nuclear-transcribed mRNA catabolic process, deadenylation-dependent decay	BP	18	3	0.0181073	1	GO:1900151
positive regulation of nuclear-transcribed mRNA catabolic process, deadenylation-dependent decay	BP	18	3	0.0181073	1	GO:1900153
negative regulation of anoikis	BP	17	3	0.0181727	1	GO:2000811
bile acid secretion	BP	7	2	0.0182967	1	GO:0032782
positive regulation of megakaryocyte differentiation	BP	6	2	0.018355	1	GO:0045654
cellular response to salt	BP	7	2	0.0185638	1	GO:1902075
leukocyte migration	BP	404	18	0.0186082	1	GO:0050900
mRNA processing	BP	462	21	0.0191292	1	GO:0006397
extrinsic component of postsynaptic specialization membrane	CC	5	2	0.0194567	1	GO:0098892
pre-mRNA binding	MF	36	4	0.0195939	1	GO:0036002
cytoplasmic stress granule	CC	54	5	0.0198979	1	GO:0010494
vascular endothelial growth factor receptor 2 binding	MF	7	2	0.0199697	1	GO:0043184
tetrahydrofolate biosynthetic process	BP	7	2	0.0200128	1	GO:0046654
positive regulation of viral life cycle	BP	58	5	0.0204182	1	GO:1903902
rRNA 3'-end processing	BP	9	2	0.0204275	1	GO:0031125
microtubule bundle formation	BP	86	7	0.0204289	1	GO:0001578
lacrimal gland development	BP	7	2	0.0209428	1	GO:0032808
nuclear-transcribed mRNA poly(A) tail shortening	BP	34	4	0.0213225	1	GO:0000289
positive regulation of protein homodimerization activity	BP	8	2	0.0214142	1	GO:0090073
cellular response to folic acid	BP	2	1	0.0216116	1	GO:0071231
folic acid receptor activity	MF	2	1	0.0216116	1	GO:0061714
positive regulation of vasculogenesis	BP	10	2	0.0216729	1	GO:2001214
exosome (RNase complex)	CC	25	3	0.0217348	1	GO:0000178
exoribonuclease complex	CC	25	3	0.0217348	1	GO:1905354
dendritic spine morphogenesis	BP	49	6	0.0218105	1	GO:0060997
exoribonuclease activity	MF	36	4	0.0218889	1	GO:0004532
replication fork protection	BP	8	2	0.0219076	1	GO:0048478
spermatid differentiation	BP	143	8	0.0220942	1	GO:0048515
cation:chloride symporter activity	MF	16	3	0.0221344	1	GO:0015377
BH domain binding	MF	10	2	0.0222078	1	GO:0051400
Rab guanyl-nucleotide exchange factor activity	MF	51	5	0.0222158	1	GO:0017112
RNA 3'-end processing	BP	129	8	0.0222982	1	GO:0031123
negative regulation of intrinsic apoptotic signaling pathway by p53 class mediator	BP	22	3	0.0225172	1	GO:1902254
transcription factor activity, RNA polymerase II proximal promoter sequence-specific DNA binding	MF	434	23	0.0226816	1	GO:0000982
negative regulation of flagellated sperm motility	BP	3	1	0.0226835	1	GO:1901318
positive regulation of BMP signaling pathway	BP	31	4	0.022902	1	GO:0030513
receptor complex	CC	376	21	0.0229101	1	GO:0043235
lipid phosphorylation	BP	123	9	0.0231604	1	GO:0046834
regulation of chemokine (C-X-C motif) ligand 2 production	BP	9	2	0.0232022	1	GO:2000341
regulation of sprouting angiogenesis	BP	131	7	0.0233148	1	GO:1903670
ribosome assembly	BP	57	4	0.0233583	1	GO:0042255
histone H2A-K119 monoubiquitination	BP	8	2	0.023451	1	GO:0036353
positive regulation of epithelial to mesenchymal transition	BP	47	5	0.0234575	1	GO:0010718
low-density lipoprotein particle clearance	BP	45	4	0.023539	1	GO:0034383
behavioral fear response	BP	34	4	0.0235905	1	GO:0001662
behavioral defense response	BP	34	4	0.0235905	1	GO:0002209
RNA stabilization	BP	39	4	0.0236632	1	GO:0043489
regulation of neutrophil chemotaxis	BP	25	3	0.0236963	1	GO:0090022
nuclear pericentric heterochromatin	CC	8	2	0.0237395	1	GO:0031618
interleukin-9-mediated signaling pathway	BP	7	2	0.0239907	1	GO:0038113
response to interleukin-9	BP	7	2	0.0239907	1	GO:0071104
cellular response to interleukin-9	BP	7	2	0.0239907	1	GO:0071355
regulation of cytokine biosynthetic process	BP	89	6	0.024092	1	GO:0042035
apoptotic cell clearance	BP	38	4	0.0242742	1	GO:0043277
positive regulation of ERK1 and ERK2 cascade	BP	236	13	0.0242866	1	GO:0070374
positive regulation of tumor necrosis factor-mediated signaling pathway	BP	9	2	0.0243642	1	GO:1903265
ribosomal large subunit binding	MF	12	2	0.0245291	1	GO:0043023
adrenergic receptor binding	MF	19	3	0.0246817	1	GO:0031690
G1/S transition of mitotic cell cycle	BP	248	13	0.0247678	1	GO:0000082
positive regulation of synapse assembly	BP	58	6	0.0249421	1	GO:0051965
ribosomal large subunit assembly	BP	30	3	0.0249559	1	GO:0000027
negative regulation of action potential	BP	13	2	0.0251822	1	GO:0045759
folic acid-containing compound biosynthetic process	BP	9	2	0.0256013	1	GO:0009396
protein insertion into ER membrane	BP	6	2	0.0256245	1	GO:0045048
negative regulation of DNA-dependent DNA replication	BP	23	3	0.0259387	1	GO:2000104
catalytic step 2 spliceosome	CC	85	6	0.0260257	1	GO:0071013
germ cell development	BP	238	12	0.0260499	1	GO:0007281
positive regulation of serine-type endopeptidase activity	BP	3	1	0.0264837	1	GO:1900005
positive regulation of serine-type peptidase activity	BP	3	1	0.0264837	1	GO:1902573
syncytium formation	BP	52	5	0.0266575	1	GO:0006949
regulation of transcription involved in cell fate commitment	BP	17	3	0.0268286	1	GO:0060850
disruption of cells of other organism involved in symbiotic interaction	BP	16	2	0.0271527	1	GO:0051818
killing of cells in other organism involved in symbiotic interaction	BP	16	2	0.0271527	1	GO:0051883
pericentric heterochromatin	CC	20	3	0.0273837	1	GO:0005721
muscle cell differentiation	BP	360	19	0.0274017	1	GO:0042692
muscle cell development	BP	171	11	0.0274447	1	GO:0055001
receptor inhibitor activity	MF	31	3	0.0275533	1	GO:0030547
membrane assembly	BP	26	4	0.0277572	1	GO:0071709
mRNA binding	MF	403	14	0.0278961	1	GO:0003729
developmental cell growth	BP	211	14	0.0279489	1	GO:0048588
biotin binding	MF	5	2	0.028069	1	GO:0009374
basal plasma membrane	CC	33	4	0.0280712	1	GO:0009925
dendritic spine organization	BP	69	7	0.0283798	1	GO:0097061
mesenchyme morphogenesis	BP	49	5	0.0283916	1	GO:0072132
DNA secondary structure binding	MF	22	3	0.0284526	1	GO:0000217
negative regulation of mRNA catabolic process	BP	41	4	0.0287548	1	GO:1902373
1-phosphatidylinositol-4-phosphate 5-kinase activity	MF	7	2	0.0288105	1	GO:0016308
negative regulation of transport	BP	468	20	0.0289154	1	GO:0051051
IPAF inflammasome complex	CC	2	1	0.0291881	1	GO:0072557
regulation of urine volume	BP	20	3	0.0291968	1	GO:0035809
anion:cation symporter activity	MF	19	3	0.0292186	1	GO:0015296
17-alpha,20-alpha-dihydroxypregn-4-en-3-one dehydrogenase activity	MF	2	1	0.0293703	1	GO:0047006
homophilic cell adhesion via plasma membrane adhesion molecules	BP	161	12	0.0295368	1	GO:0007156
cellular response to amino acid stimulus	BP	63	6	0.0295642	1	GO:0071230
regulation of cell maturation	BP	22	3	0.0300203	1	GO:1903429
response to folic acid	BP	10	2	0.0300821	1	GO:0051593
regulation of neutrophil migration	BP	27	3	0.0306361	1	GO:1902622
hair follicle morphogenesis	BP	24	3	0.030662	1	GO:0031069
extracellular matrix binding	MF	55	5	0.0306903	1	GO:0050840
peptide binding	MF	256	13	0.0307412	1	GO:0042277
regulation of extrinsic apoptotic signaling pathway via death domain receptors	BP	56	5	0.0315032	1	GO:1902041
regulation of anoikis	BP	24	3	0.0317511	1	GO:2000209
embryonic cranial skeleton morphogenesis	BP	44	5	0.0319501	1	GO:0048701
attachment of mitotic spindle microtubules to kinetochore	BP	13	2	0.0319597	1	GO:0051315
purine nucleobase biosynthetic process	BP	9	2	0.0319887	1	GO:0009113
D1 dopamine receptor binding	MF	9	2	0.0319904	1	GO:0031748
regulation of myotube differentiation	BP	60	5	0.0323406	1	GO:0010830
trophoblast giant cell differentiation	BP	12	2	0.0323583	1	GO:0060707
negative regulation of blood vessel endothelial cell proliferation involved in sprouting angiogenesis	BP	21	2	0.0324107	1	GO:1903588
UV-damage excision repair	BP	11	2	0.0324738	1	GO:0070914
folic acid-containing compound metabolic process	BP	27	3	0.0326676	1	GO:0006760
cell-cell adhesion via plasma-membrane adhesion molecules	BP	259	16	0.0327129	1	GO:0098742
cellular process involved in reproduction in multicellular organism	BP	330	15	0.0328662	1	GO:0022412
striated muscle cell development	BP	158	10	0.0333035	1	GO:0055002
regulation of interferon-beta production	BP	46	4	0.0337266	1	GO:0032648
translation regulator activity	MF	51	5	0.0339417	1	GO:0045182
vascular endothelial growth factor receptor binding	MF	10	2	0.0340012	1	GO:0005172
epididymis development	BP	2	1	0.0340032	1	GO:1905867
inorganic anion transmembrane transport	BP	101	7	0.0344994	1	GO:0098661
proximal promoter DNA-binding transcription activator activity, RNA polymerase II-specific	MF	288	16	0.0349886	1	GO:0001077
positive regulation of neuron projection development	BP	254	16	0.0350696	1	GO:0010976
biotin metabolic process	BP	7	2	0.0352355	1	GO:0006768
peptidyl-cysteine S-trans-nitrosylation	BP	2	1	0.0352854	1	GO:0035606
cell cycle G1/S phase transition	BP	263	13	0.0355353	1	GO:0044843
regulation of chromatin binding	BP	23	3	0.0355725	1	GO:0035561
mesoderm formation	BP	70	6	0.0355759	1	GO:0001707
regulation of plasma lipoprotein particle levels	BP	104	6	0.0356693	1	GO:0097006
positive regulation of nervous system development	BP	494	26	0.0357576	1	GO:0051962
macrophage migration inhibitory factor binding	MF	2	1	0.0358355	1	GO:0035718
intrinsic apoptotic signaling pathway in response to DNA damage by p53 class mediator	BP	42	4	0.0358953	1	GO:0042771
regulation of lipoprotein metabolic process	BP	13	2	0.036026	1	GO:0050746
B cell homeostatic proliferation	BP	2	1	0.0360842	1	GO:0002358
negative regulation of chromatin binding	BP	9	2	0.0362242	1	GO:0035562
response to nicotine	BP	45	4	0.0365268	1	GO:0035094
valine metabolic process	BP	9	2	0.0367068	1	GO:0006573
nuclear mRNA surveillance of mRNA 3'-end processing	BP	2	1	0.0367883	1	GO:0071031
nuclear retention of pre-mRNA with aberrant 3'-ends at the site of transcription	BP	2	1	0.0367883	1	GO:0071049
positive regulation of dendrite morphogenesis	BP	31	4	0.0370898	1	GO:0050775
membrane biogenesis	BP	31	4	0.037268	1	GO:0044091
mediator complex assembly	BP	2	1	0.0375658	1	GO:0036034
regulation of mediator complex assembly	BP	2	1	0.0375658	1	GO:2001176
positive regulation of mediator complex assembly	BP	2	1	0.0375658	1	GO:2001178
methotrexate binding	MF	3	1	0.0376386	1	GO:0051870
interferon-beta production	BP	48	4	0.037853	1	GO:0032608
positive regulation of mitotic cell cycle phase transition	BP	78	6	0.0378621	1	GO:1901992
trans-synaptic signaling by trans-synaptic complex	BP	7	2	0.037946	1	GO:0099545
interleukin-15 production	BP	2	1	0.0380588	1	GO:0032618
positive regulation of activin receptor signaling pathway	BP	8	2	0.0384444	1	GO:0032927
norepinephrine-epinephrine-mediated vasodilation involved in regulation of systemic arterial blood pressure	BP	3	1	0.0384885	1	GO:0002025
beta-adrenergic receptor activity	MF	3	1	0.0384885	1	GO:0004939
epidermis morphogenesis	BP	27	3	0.0384922	1	GO:0048730
cytoplasmic exosome (RNase complex)	CC	14	2	0.0388312	1	GO:0000177
spanning component of membrane	CC	9	2	0.0390842	1	GO:0089717
regulation of intrinsic apoptotic signaling pathway by p53 class mediator	BP	29	3	0.039196	1	GO:1902253
cysteine-type endopeptidase activity involved in apoptotic process	MF	15	2	0.0393378	1	GO:0097153
cytokine biosynthetic process	BP	100	6	0.039529	1	GO:0042089
intrinsic component of neuronal dense core vesicle membrane	CC	2	1	0.0395662	1	GO:0098675
intrinsic component of dense core granule membrane	CC	2	1	0.0395662	1	GO:0098956
neuronal dense core vesicle membrane	CC	2	1	0.0395662	1	GO:0099012
integral component of neuronal dense core vesicle membrane	CC	2	1	0.0395662	1	GO:0099066
proteoglycan sulfotransferase activity	MF	2	1	0.040015	1	GO:0050698
chemokine (C-X-C motif) ligand 2 production	BP	11	2	0.040193	1	GO:0072567
growth cone	CC	154	11	0.0403735	1	GO:0030426
modulation by virus of host process	BP	22	3	0.0404188	1	GO:0019054
cytokine metabolic process	BP	101	6	0.0404199	1	GO:0042107
regulation of vasculogenesis	BP	14	2	0.0404852	1	GO:2001212
response to acid chemical	BP	320	16	0.0405219	1	GO:0001101
myoblast fusion	BP	38	4	0.0410344	1	GO:0007520
mesoderm morphogenesis	BP	72	6	0.041213	1	GO:0048332
Toll-like receptor 2 binding	MF	3	1	0.0417247	1	GO:0035663
negative regulation of glial cell differentiation	BP	23	3	0.0418477	1	GO:0045686
neuron projection organization	BP	76	7	0.0426214	1	GO:0106027
negative regulation of RNA catabolic process	BP	47	4	0.0426543	1	GO:1902369
AMPA glutamate receptor clustering	BP	8	2	0.0427665	1	GO:0097113
glutamate receptor clustering	BP	8	2	0.0427665	1	GO:0097688
death domain binding	MF	10	2	0.0427954	1	GO:0070513
regulation of gene silencing by miRNA	BP	73	5	0.0430794	1	GO:0060964
negative regulation of mRNA metabolic process	BP	68	5	0.0433387	1	GO:1903312
ligase activity, forming carbon-carbon bonds	MF	8	2	0.0434175	1	GO:0016885
Rac guanyl-nucleotide exchange factor activity	MF	17	3	0.0437276	1	GO:0030676
regulation of DNA replication origin binding	BP	2	1	0.0437438	1	GO:1902595
flagellated sperm motility	BP	83	5	0.0437921	1	GO:0030317
sperm motility	BP	83	5	0.0437921	1	GO:0097722
fibroblast growth factor receptor signaling pathway	BP	106	7	0.0439714	1	GO:0008543
site of polarized growth	CC	156	11	0.044013	1	GO:0030427
regulation of ubiquitin-dependent endocytosis	BP	2	1	0.0440371	1	GO:2000395
positive regulation of ubiquitin-dependent endocytosis	BP	2	1	0.0440371	1	GO:2000397
nuclear RNA surveillance	BP	13	2	0.0441365	1	GO:0071027
nuclear mRNA surveillance	BP	13	2	0.0441365	1	GO:0071028
forebrain neuron differentiation	BP	48	5	0.0441537	1	GO:0021879
NF-kappaB complex	CC	2	1	0.0441734	1	GO:0071159
negative regulation of low-density lipoprotein receptor activity	BP	3	1	0.0442078	1	GO:1905598
TRAF2-GSTP1 complex	CC	2	1	0.0442496	1	GO:0097057
core promoter binding	MF	45	4	0.0445826	1	GO:0001047
deoxyribonuclease activity	MF	53	4	0.0447914	1	GO:0004536
ncRNA catabolic process	BP	31	3	0.0452486	1	GO:0034661
proline-rich region binding	MF	18	3	0.0454302	1	GO:0070064
DNA catabolic process, endonucleolytic	BP	31	3	0.0455687	1	GO:0000737
post-Golgi vesicle-mediated transport	BP	94	7	0.0455925	1	GO:0006892
lamellipodium membrane	CC	22	3	0.045603	1	GO:0031258
cytolysis in other organism involved in symbiotic interaction	BP	3	1	0.0460003	1	GO:0051801
negative regulation of calcium ion transmembrane transporter activity	BP	33	3	0.0460511	1	GO:1901020
RNA polyadenylation	BP	45	4	0.0461551	1	GO:0043631
protein monoubiquitination	BP	63	5	0.0462592	1	GO:0006513
regulation of osteoblast proliferation	BP	27	3	0.0463129	1	GO:0033688
DNA replication checkpoint	BP	16	2	0.0463572	1	GO:0000076
negative regulation of lipoprotein particle clearance	BP	21	2	0.046386	1	GO:0010985
AIM2 inflammasome complex	CC	3	1	0.0464092	1	GO:0097169
regulation of protein ubiquitination	BP	181	10	0.0465127	1	GO:0031396
DNA conformation change	BP	248	11	0.0466517	1	GO:0071103
modification by symbiont of host morphology or physiology	BP	41	4	0.0466879	1	GO:0044003
Nem1-Spo7 phosphatase complex	CC	2	1	0.0466976	1	GO:0071595
endothelial cell proliferation	BP	178	9	0.0468473	1	GO:0001935
engulfment of apoptotic cell	BP	10	2	0.0469121	1	GO:0043652
neuron migration	BP	140	10	0.046957	1	GO:0001764
ribosome-associated ubiquitin-dependent protein catabolic process	BP	2	1	0.0470907	1	GO:1990116
RQC complex	CC	2	1	0.0470907	1	GO:1990112
endocardial cushion formation	BP	23	3	0.0471843	1	GO:0003272
regulation of DNA-dependent DNA replication	BP	49	4	0.0472064	1	GO:0090329
positive regulation of nodal signaling pathway involved in determination of lateral mesoderm left/right asymmetry	BP	2	1	0.047338	1	GO:1900224
glomerulus vasculature development	BP	22	3	0.0473661	1	GO:0072012
regulation of ATP citrate synthase activity	BP	3	1	0.0474802	1	GO:2000983
negative regulation of ATP citrate synthase activity	BP	3	1	0.0474802	1	GO:2000984
extrinsic apoptotic signaling pathway via death domain receptors	BP	80	6	0.0475062	1	GO:0008625
spinal cord dorsal/ventral patterning	BP	22	3	0.0478006	1	GO:0021513
mesangial cell-matrix adhesion	BP	2	1	0.0479041	1	GO:0035759
regulation of small GTPase mediated signal transduction	BP	298	18	0.0480777	1	GO:0051056
negative regulation of centrosome duplication	BP	12	2	0.0481134	1	GO:0010826
diacylglycerol metabolic process	BP	21	3	0.0486577	1	GO:0046339
cell growth	BP	462	23	0.0487872	1	GO:0016049
nucleic acid phosphodiester bond hydrolysis	BP	278	12	0.0492898	1	GO:0090305
positive regulation of I-kappaB kinase/NF-kappaB signaling	BP	172	9	0.0493175	1	GO:0043123
regulation of NMDA receptor activity	BP	19	3	0.0495086	1	GO:2000310
non-sequence-specific DNA binding, bending	MF	2	1	0.0496592	1	GO:0044378
neutrophil chemotaxis	BP	96	5	0.0498277	1	GO:0030593
glyceraldehyde-3-phosphate dehydrogenase (NAD+) (phosphorylating) activity	MF	2	1	0.0498333	1	GO:0004365
glyceraldehyde-3-phosphate dehydrogenase (NAD(P)+) (phosphorylating) activity	MF	2	1	0.0498333	1	GO:0043891
ribonucleoprotein complex subunit organization	BP	240	11	0.0499091	1	GO:0071826
negative regulation of neural precursor cell proliferation	BP	21	3	0.0501378	1	GO:2000178
positive regulation of protein sumoylation	BP	11	2	0.0501674	1	GO:0033235
peptide disulfide oxidoreductase activity	MF	15	2	0.0501849	1	GO:0015037
extrinsic component of postsynaptic membrane	CC	8	2	0.0501941	1	GO:0098890
positive regulation of B cell activation	BP	72	5	0.050298	1	GO:0050871
protein autoprocessing	BP	14	2	0.0506009	1	GO:0016540
establishment of T cell polarity	BP	10	2	0.0508083	1	GO:0001768
RNA polymerase III activity	MF	15	2	0.0510375	1	GO:0001056
protein autoubiquitination	BP	62	5	0.0510823	1	GO:0051865
neuronal cell body membrane	CC	26	3	0.0512188	1	GO:0032809
cell body membrane	CC	26	3	0.0512188	1	GO:0044298
nuclear exosome (RNase complex)	CC	17	2	0.0512532	1	GO:0000176
regulation of gene silencing	BP	107	6	0.0512549	1	GO:0060968
mitochondrial pyruvate transmembrane transport	BP	2	1	0.0513815	1	GO:0006850
positive regulation of neuron differentiation	BP	339	19	0.0514828	1	GO:0045666
macroautophagy	BP	268	13	0.0514955	1	GO:0016236
positive regulation of cell cycle	BP	369	17	0.051498	1	GO:0045787
regulation of skeletal muscle fiber development	BP	11	2	0.0517051	1	GO:0048742
regulation of posttranscriptional gene silencing	BP	76	5	0.0517399	1	GO:0060147
regulation of gene silencing by RNA	BP	76	5	0.0517399	1	GO:0060966
chronological cell aging	BP	2	1	0.0519478	1	GO:0001300
U2 snRNP	CC	17	2	0.0524206	1	GO:0005686
chaperone-mediated protein folding	BP	58	4	0.0526385	1	GO:0061077
endothelial microparticle	CC	2	1	0.0526595	1	GO:0072563
positive regulation of blood vessel endothelial cell proliferation involved in sprouting angiogenesis	BP	22	2	0.0528798	1	GO:1903589
aspartate 1-decarboxylase activity	MF	2	1	0.0530665	1	GO:0004068
sulfinoalanine decarboxylase activity	MF	2	1	0.0530665	1	GO:0004782
positive regulation of the force of heart contraction by epinephrine-norepinephrine	BP	2	1	0.0531759	1	GO:0001997
ribosomal large subunit biogenesis	BP	70	4	0.0531986	1	GO:0042273
protein sumoylation	BP	49	4	0.0538397	1	GO:0016925
positive regulation of cytokine production	BP	400	16	0.054191	1	GO:0001819
replication fork processing	BP	30	3	0.0543243	1	GO:0031297
response to amino acid	BP	105	7	0.0544143	1	GO:0043200
regulation of cellular response to hypoxia	BP	13	2	0.0544649	1	GO:1900037
antimicrobial humoral response	BP	106	4	0.0544723	1	GO:0019730
Toll-like receptor 4 binding	MF	4	1	0.054503	1	GO:0035662
DNA-binding transcription repressor activity, RNA polymerase II-specific	MF	257	14	0.0545967	1	GO:0001227
nuclease activity	MF	189	9	0.0545977	1	GO:0004518
multicellular organism growth	BP	143	9	0.0551217	1	GO:0035264
RNA surveillance	BP	15	2	0.0552197	1	GO:0071025
cytokine receptor binding	MF	260	10	0.0553825	1	GO:0005126
osteoblast proliferation	BP	30	3	0.0555621	1	GO:0033687
positive regulation of protein folding	BP	2	1	0.0555722	1	GO:1903334
positive regulation of chaperone-mediated protein folding	BP	2	1	0.0555722	1	GO:1903646
TRC complex	CC	2	1	0.0555722	1	GO:0072380
potassium:chloride symporter activity	MF	9	2	0.0556393	1	GO:0015379
integrin alphav-beta3 complex	CC	2	1	0.0557233	1	GO:0034683
IRES-dependent translational initiation of linear mRNA	BP	2	1	0.055757	1	GO:0002192
cap-independent translational initiation of linear mRNA	BP	2	1	0.055757	1	GO:0110017
interleukin-2-mediated signaling pathway	BP	11	2	0.0557985	1	GO:0038110
negative regulation of ion transmembrane transporter activity	BP	72	5	0.0558215	1	GO:0032413
Schwann cell differentiation	BP	36	4	0.0558309	1	GO:0014037
glomerular endothelium development	BP	2	1	0.0559084	1	GO:0072011
calcitonin receptor binding	MF	2	1	0.0559773	1	GO:0031716
adrenal gland development	BP	23	3	0.0559971	1	GO:0030325
transforming growth factor beta receptor, cytoplasmic mediator activity	MF	10	2	0.0562029	1	GO:0005072
regulation of endothelial cell proliferation	BP	164	8	0.0563098	1	GO:0001936
RISC complex	CC	11	2	0.056425	1	GO:0016442
RNAi effector complex	CC	11	2	0.056425	1	GO:0031332
regulation of DNA damage response, signal transduction by p53 class mediator	BP	31	3	0.0567253	1	GO:0043516
Rap protein signal transduction	BP	12	2	0.0567962	1	GO:0032486
positive regulation of cell projection organization	BP	352	19	0.0569668	1	GO:0031346
RNA splicing, via transesterification reactions with bulged adenosine as nucleophile	BP	313	14	0.0571316	1	GO:0000377
mRNA splicing, via spliceosome	BP	313	14	0.0571316	1	GO:0000398
norepinephrine:sodium symporter activity	MF	2	1	0.0573441	1	GO:0005334
positive regulation of erythrocyte differentiation	BP	28	3	0.057789	1	GO:0045648
positive regulation of neurotransmitter secretion	BP	22	3	0.0577929	1	GO:0001956
spinal cord patterning	BP	24	3	0.0578161	1	GO:0021511
macrophage migration inhibitory factor signaling pathway	BP	2	1	0.0579209	1	GO:0035691
synaptic transmission, GABAergic	BP	43	4	0.0579418	1	GO:0051932
nuclear MIS12/MIND complex	CC	3	1	0.0581506	1	GO:0000818
positive regulation of establishment of T cell polarity	BP	2	1	0.058289	1	GO:1903905
cellular response to dexamethasone stimulus	BP	31	3	0.0583265	1	GO:0071549
positive regulation of sprouting angiogenesis	BP	63	4	0.0584465	1	GO:1903672
regulation of spindle checkpoint	BP	14	2	0.0587143	1	GO:0090231
regulation of mitotic cell cycle spindle assembly checkpoint	BP	14	2	0.0587143	1	GO:0090266
regulation of mitotic spindle checkpoint	BP	14	2	0.0587143	1	GO:1903504
telomere maintenance via recombination	BP	13	2	0.0587392	1	GO:0000722
CSF1-CSF1R complex	CC	2	1	0.0587682	1	GO:1990682
cyclo-ligase activity	MF	2	1	0.05877	1	GO:0016882
mitotic sister chromatid segregation	BP	148	8	0.0588333	1	GO:0000070
telomeric repeat-containing RNA binding	MF	2	1	0.0588562	1	GO:0061752
negative regulation of epidermal growth factor-activated receptor activity	BP	14	2	0.0590489	1	GO:0007175
FANCM-MHF complex	CC	2	1	0.059057	1	GO:0071821
anti-Mullerian hormone signaling pathway	BP	2	1	0.059083	1	GO:1990262
RNA splicing, via transesterification reactions	BP	316	14	0.0595513	1	GO:0000375
collagen metabolic process	BP	102	6	0.0595663	1	GO:0032963
sequence-specific single stranded DNA binding	MF	14	2	0.0595862	1	GO:0098847
positive regulation of cellular response to hypoxia	BP	3	1	0.0596286	1	GO:1900039
negative regulation of GTPase activity	BP	43	4	0.0596324	1	GO:0034260
retrograde trans-synaptic signaling	BP	10	2	0.059777	1	GO:0098917
response to interleukin-2	BP	12	2	0.0598282	1	GO:0070669
cellular response to interleukin-2	BP	12	2	0.0598282	1	GO:0071352
renal system vasculature development	BP	24	3	0.0598428	1	GO:0061437
kidney vasculature development	BP	24	3	0.0598428	1	GO:0061440
modification of morphology or physiology of other organism involved in symbiotic interaction	BP	104	6	0.0598751	1	GO:0051817
exodeoxyribonuclease III activity	MF	3	1	0.0599451	1	GO:0008853
negative regulation of astrocyte differentiation	BP	11	2	0.0599748	1	GO:0048712
chloride transmembrane transporter activity	MF	92	6	0.060174	1	GO:0015108
thymidylate synthase biosynthetic process	BP	2	1	0.0604448	1	GO:0050757
regulation of thymidylate synthase biosynthetic process	BP	2	1	0.0604448	1	GO:0050758
trans-synaptic signaling, modulating synaptic transmission	BP	12	2	0.060487	1	GO:0099550
nuclear-transcribed mRNA catabolic process	BP	199	9	0.0606729	1	GO:0000956
adenine metabolic process	BP	2	1	0.0607107	1	GO:0046083
adenine biosynthetic process	BP	2	1	0.0607107	1	GO:0046084
negative regulation of voltage-gated calcium channel activity	BP	13	2	0.0607556	1	GO:1901386
RNA polymerase III complex	CC	17	2	0.0608771	1	GO:0005666
aminoacyl-tRNA metabolism involved in translational fidelity	BP	12	2	0.061334	1	GO:0106074
aminoacyl-tRNA editing activity	MF	12	2	0.061334	1	GO:0002161
negative regulation of centrosome cycle	BP	14	2	0.061652	1	GO:0046606
myofibril assembly	BP	67	5	0.0618651	1	GO:0030239
regulation of protein neddylation	BP	3	1	0.0619984	1	GO:2000434
exonuclease activity	MF	75	5	0.0621012	1	GO:0004527
microfilament motor activity	MF	22	3	0.0621649	1	GO:0000146
activation of NF-kappaB-inducing kinase activity	BP	17	2	0.0623143	1	GO:0007250
NatC complex	CC	3	1	0.062445	1	GO:0031417
retinal ganglion cell axon guidance	BP	21	3	0.0625018	1	GO:0031290
establishment of protein localization to membrane	BP	295	13	0.0625384	1	GO:0090150
DNA packaging	BP	180	8	0.0625587	1	GO:0006323
protein localization to kinetochore	BP	17	2	0.0625822	1	GO:0034501
pore complex	CC	18	2	0.0627186	1	GO:0046930
defense response to other organism	BP	443	14	0.0628964	1	GO:0098542
actomyosin, actin portion	CC	2	1	0.0629365	1	GO:0042643
endoplasmic reticulum tubular network organization	BP	16	2	0.0629507	1	GO:0071786
heterophilic cell-cell adhesion via plasma membrane cell adhesion molecules	BP	43	4	0.0629885	1	GO:0007157
DNA replication preinitiation complex assembly	BP	3	1	0.0630046	1	GO:0071163
establishment of lymphocyte polarity	BP	11	2	0.063119	1	GO:0001767
negative regulation of systemic arterial blood pressure	BP	17	2	0.0632209	1	GO:0003085
intramolecular oxidoreductase activity	MF	45	3	0.0632217	1	GO:0016860
phosphatidylinositol-4,5-bisphosphate binding	MF	67	5	0.063336	1	GO:0005546
endodeoxyribonuclease activity	MF	37	3	0.0634086	1	GO:0004520
NLRP1 inflammasome complex	CC	4	1	0.0635962	1	GO:0072558
neuregulin receptor activity	MF	2	1	0.0638459	1	GO:0038131
R-SMAD binding	MF	23	3	0.0638821	1	GO:0070412
negative regulation of intrinsic apoptotic signaling pathway in response to DNA damage by p53 class mediator	BP	15	2	0.0638983	1	GO:1902166
positive regulation of t-circle formation	BP	2	1	0.0639046	1	GO:1904431
dorsal/ventral axis specification	BP	11	2	0.0639594	1	GO:0009950
intrinsic apoptotic signaling pathway by p53 class mediator	BP	74	5	0.0639792	1	GO:0072332
quinone binding	MF	17	2	0.0639839	1	GO:0048038
negative regulation of signaling receptor activity	BP	33	3	0.0641275	1	GO:2000272
regulation of vasculature development	BP	399	16	0.0642731	1	GO:1901342
negative regulation of myoblast fusion	BP	2	1	0.0642873	1	GO:1901740
co-SMAD binding	MF	9	2	0.0643939	1	GO:0070410
regulation of mRNA splicing, via spliceosome	BP	90	6	0.0644993	1	GO:0048024
norepinephrine binding	MF	5	1	0.0645075	1	GO:0051380
nucleotide-excision repair factor 1 complex	CC	3	1	0.0645968	1	GO:0000110
mature B cell apoptotic process	BP	4	1	0.0646262	1	GO:0002901
regulation of mature B cell apoptotic process	BP	4	1	0.0646262	1	GO:0002905
negative regulation of mature B cell apoptotic process	BP	4	1	0.0646262	1	GO:0002906
activin responsive factor complex	CC	3	1	0.0649624	1	GO:0032444
positive regulation of the force of heart contraction by chemical signal	BP	3	1	0.0651341	1	GO:0003099
macrophage colony-stimulating factor receptor activity	MF	2	1	0.0651787	1	GO:0005011
positive regulation of intrinsic apoptotic signaling pathway	BP	55	4	0.0651865	1	GO:2001244
positive regulation of interleukin-10 biosynthetic process	BP	2	1	0.0652344	1	GO:0045082
nuclear-transcribed mRNA catabolic process, exonucleolytic	BP	35	3	0.0654189	1	GO:0000291
phosphate ion transmembrane transporter activity	MF	13	2	0.0654423	1	GO:0015114
lymphocyte mediated immunity	BP	222	9	0.0660446	1	GO:0002449
myotube differentiation involved in skeletal muscle regeneration	BP	3	1	0.0660979	1	GO:0014908
regulation of response to DNA damage stimulus	BP	194	10	0.0662017	1	GO:2001020
pyrimidine dimer repair by nucleotide-excision repair	BP	3	1	0.0663714	1	GO:0000720
phosphate ion transmembrane transport	BP	13	2	0.0665688	1	GO:0035435
regulation of serine-type endopeptidase activity	BP	8	1	0.0667034	1	GO:1900003
regulation of serine-type peptidase activity	BP	8	1	0.0667034	1	GO:1902571
DNA rewinding	BP	2	1	0.0667418	1	GO:0036292
iodide peroxidase activity	MF	2	1	0.0668229	1	GO:0004447
somatic diversification of immune receptors via germline recombination within a single locus	BP	56	4	0.0668417	1	GO:0002562
somatic cell DNA recombination	BP	56	4	0.0668417	1	GO:0016444
glycerolipid metabolic process	BP	439	19	0.0670375	1	GO:0046486
extracellular matrix organization	BP	334	17	0.0670727	1	GO:0030198
regulation of dendritic spine morphogenesis	BP	36	4	0.0671673	1	GO:0061001
regulation of granulocyte chemotaxis	BP	39	3	0.0671977	1	GO:0071622
anion transmembrane transporter activity	MF	310	14	0.0672223	1	GO:0008509
positive regulation of Schwann cell differentiation	BP	2	1	0.0675822	1	GO:0014040
epithelial to mesenchymal transition	BP	132	8	0.0676718	1	GO:0001837
protease binding	MF	123	7	0.0677903	1	GO:0002020
JAK-STAT cascade involved in growth hormone signaling pathway	BP	12	2	0.0678088	1	GO:0060397
postsynaptic membrane assembly	BP	9	2	0.067962	1	GO:0097104
uropod	CC	12	2	0.0680252	1	GO:0001931
cell trailing edge	CC	12	2	0.0680252	1	GO:0031254
mast cell secretory granule organization	BP	2	1	0.0680989	1	GO:0033364
polynucleotide 5' dephosphorylation	BP	2	1	0.0681189	1	GO:0098507
polynucleotide 5'-phosphatase activity	MF	2	1	0.0681189	1	GO:0004651
rRNA export from nucleus	BP	3	1	0.0685563	1	GO:0006407
regulation of JAK-STAT cascade	BP	118	6	0.0686192	1	GO:0046425
negative regulation of calcium ion transmembrane transport	BP	38	3	0.0688666	1	GO:1903170
mitochondrial electron transport, succinate to ubiquinone	BP	4	1	0.0688988	1	GO:0006121
establishment of protein localization to endoplasmic reticulum membrane	BP	3	1	0.0690613	1	GO:0097051
dense core granule membrane	CC	3	1	0.0691571	1	GO:0032127
negative regulation of low-density lipoprotein particle receptor biosynthetic process	BP	3	1	0.0692088	1	GO:0045715
regulation of synapse assembly	BP	93	7	0.0692612	1	GO:0051963
centriole replication	BP	33	3	0.0692903	1	GO:0007099
cell migration involved in sprouting angiogenesis	BP	92	5	0.0692965	1	GO:0002042
ventral spinal cord interneuron specification	BP	11	2	0.0695224	1	GO:0021521
cell fate specification involved in pattern specification	BP	11	2	0.0695224	1	GO:0060573
snRNA 3'-end processing	BP	17	2	0.0696547	1	GO:0034472
NIK/NF-kappaB signaling	BP	115	6	0.0697711	1	GO:0038061
renal system process	BP	108	7	0.0700275	1	GO:0003014
regulation of cell communication by electrical coupling	BP	12	2	0.0700899	1	GO:0010649
negative regulation of calcium ion transport	BP	62	4	0.0701404	1	GO:0051926
macrophage migration inhibitory factor receptor complex	CC	2	1	0.0702674	1	GO:0035692
branching morphogenesis of a nerve	BP	10	2	0.0704073	1	GO:0048755
actin cytoskeleton reorganization	BP	93	7	0.0705735	1	GO:0031532
sperm fibrous sheath	CC	5	1	0.0707152	1	GO:0035686
type B pancreatic cell maturation	BP	2	1	0.0707717	1	GO:0072560
regulation of calcium ion-dependent exocytosis of neurotransmitter	BP	2	1	0.0709182	1	GO:1903233
regulation of retinal cell programmed cell death	BP	2	1	0.0709785	1	GO:0046668
negative regulation of DNA replication	BP	36	3	0.070982	1	GO:0008156
neuron remodeling	BP	11	2	0.0711104	1	GO:0016322
protease inhibitor complex	CC	5	1	0.0711292	1	GO:0097179
peptidase inhibitor complex	CC	5	1	0.0711292	1	GO:1904090
neutrophil migration	BP	106	5	0.0711562	1	GO:1990266
cannabinoid receptor activity	MF	3	1	0.0711658	1	GO:0004949
chemokine (C-X-C motif) ligand 1 production	BP	2	1	0.0711694	1	GO:0072566
regulation of chemokine (C-X-C motif) ligand 1 production	BP	2	1	0.0711694	1	GO:2000338
positive regulation of chemokine (C-X-C motif) ligand 1 production	BP	2	1	0.0711694	1	GO:2000340
physiological muscle hypertrophy	BP	34	3	0.0712428	1	GO:0003298
physiological cardiac muscle hypertrophy	BP	34	3	0.0712428	1	GO:0003301
cell growth involved in cardiac muscle cell development	BP	34	3	0.0712428	1	GO:0061049
laminin binding	MF	29	3	0.0712786	1	GO:0043236
negative regulation of dendrite extension	BP	2	1	0.0713021	1	GO:1903860
Rab GTPase binding	MF	170	10	0.0714058	1	GO:0017137
negative regulation of calcium ion transport into cytosol	BP	18	2	0.071563	1	GO:0010523
positive regulation of chondrocyte proliferation	BP	3	1	0.0717015	1	GO:1902732
rRNA catabolic process	BP	19	2	0.0718095	1	GO:0016075
regulation of intrinsic apoptotic signaling pathway in response to DNA damage by p53 class mediator	BP	17	2	0.0718528	1	GO:1902165
mitochondrion targeting sequence binding	MF	4	1	0.0719555	1	GO:0030943
limb bud formation	BP	11	2	0.0720874	1	GO:0060174
C-5 sterol desaturase activity	MF	2	1	0.0721072	1	GO:0000248
sterol desaturase activity	MF	2	1	0.0721072	1	GO:0070704
skeletal muscle thin filament assembly	BP	14	2	0.0721954	1	GO:0030240
formation of extrachromosomal circular DNA	BP	13	2	0.0723621	1	GO:0001325
t-circle formation	BP	13	2	0.0723621	1	GO:0090656
telomere maintenance via telomere trimming	BP	13	2	0.0723621	1	GO:0090737
autophagy	BP	446	19	0.0723665	1	GO:0006914
process utilizing autophagic mechanism	BP	446	19	0.0723665	1	GO:0061919
ribonucleoprotein complex assembly	BP	226	10	0.0724115	1	GO:0022618
regulation of collagen biosynthetic process	BP	40	3	0.0726098	1	GO:0032965
postsynaptic specialization membrane	CC	98	7	0.0726334	1	GO:0099634
virion assembly	BP	37	3	0.0726916	1	GO:0019068
lipid droplet organization	BP	19	2	0.0729479	1	GO:0034389
neutrophil mediated killing of gram-negative bacterium	BP	5	1	0.0732924	1	GO:0070945
positive regulation of neurogenesis	BP	435	22	0.0733047	1	GO:0050769
MAP kinase activity	MF	14	2	0.0734649	1	GO:0004707
MIS12/MIND type complex	CC	4	1	0.0736983	1	GO:0000444
response to isoquinoline alkaloid	BP	32	3	0.0737343	1	GO:0014072
response to morphine	BP	32	3	0.0737343	1	GO:0043278
negative regulation of endocytosis	BP	54	4	0.0738142	1	GO:0045806
corticospinal neuron axon guidance	BP	2	1	0.0738829	1	GO:0021966
regulation of receptor-mediated endocytosis	BP	92	6	0.0740523	1	GO:0048259
nuclear speck organization	BP	2	1	0.0740956	1	GO:0035063
branched-chain amino acid biosynthetic process	BP	2	1	0.0741606	1	GO:0009082
leucine biosynthetic process	BP	2	1	0.0741606	1	GO:0009098
valine biosynthetic process	BP	2	1	0.0741606	1	GO:0009099
branched-chain-amino-acid transaminase activity	MF	2	1	0.0741606	1	GO:0004084
L-leucine transaminase activity	MF	2	1	0.0741606	1	GO:0052654
L-valine transaminase activity	MF	2	1	0.0741606	1	GO:0052655
L-isoleucine transaminase activity	MF	2	1	0.0741606	1	GO:0052656
regulation of epithelial to mesenchymal transition	BP	86	6	0.0743128	1	GO:0010717
histone H3-K9 trimethylation	BP	14	2	0.0745903	1	GO:0036124
extrinsic component of synaptic membrane	CC	11	2	0.0746538	1	GO:0099243
regulation of systemic arterial blood pressure by carotid sinus baroreceptor feedback	BP	2	1	0.0746663	1	GO:0001978
baroreceptor response to increased systemic arterial blood pressure	BP	2	1	0.0746663	1	GO:0001983
inorganic anion transmembrane transporter activity	MF	147	8	0.0746752	1	GO:0015103
positive regulation of vasculature development	BP	221	10	0.0747806	1	GO:1904018
regulation of glutamate secretion, neurotransmission	BP	3	1	0.0755655	1	GO:1903294
positive regulation of glutamate secretion, neurotransmission	BP	3	1	0.0755655	1	GO:1903296
negative regulation of nervous system development	BP	288	16	0.0757133	1	GO:0051961
positive regulation of synaptic vesicle exocytosis	BP	10	2	0.0757395	1	GO:2000302
H3K27me3 modified histone binding	MF	2	1	0.0758228	1	GO:0061628
RNA guanylyltransferase activity	MF	3	1	0.0759282	1	GO:0008192
neuron projection extension	BP	151	10	0.0761929	1	GO:1990138
ubiquitin-dependent protein catabolic process via the multivesicular body sorting pathway	BP	18	2	0.0763488	1	GO:0043162
ribose phosphate diphosphokinase complex	CC	3	1	0.0766897	1	GO:0002189
ribose phosphate diphosphokinase activity	MF	3	1	0.0766897	1	GO:0004749
positive regulation of phospholipase C-activating G protein-coupled receptor signaling pathway	BP	4	1	0.0768092	1	GO:1900738
cardiac epithelial to mesenchymal transition	BP	32	3	0.0768999	1	GO:0060317
centriole assembly	BP	36	3	0.0769116	1	GO:0098534
positive regulation of viral genome replication	BP	35	3	0.0769782	1	GO:0045070
chloride ion homeostasis	BP	12	2	0.0770105	1	GO:0055064
alphav-beta3 integrin-HMGB1 complex	CC	3	1	0.0770562	1	GO:0035868
oxidoreductase activity, acting on phosphorus or arsenic in donors	MF	3	1	0.0771421	1	GO:0030613
oxidoreductase activity, acting on phosphorus or arsenic in donors, disulfide as acceptor	MF	3	1	0.0771421	1	GO:0030614
negative regulation of very-low-density lipoprotein particle clearance	BP	4	1	0.0771599	1	GO:0010916
regulation of long-term neuronal synaptic plasticity	BP	25	3	0.0771691	1	GO:0048169
V(D)J recombination	BP	13	2	0.07718	1	GO:0033151
axonal fasciculation	BP	23	3	0.0773277	1	GO:0007413
neuron projection fasciculation	BP	23	3	0.0773277	1	GO:0106030
tissue homeostasis	BP	209	10	0.0773669	1	GO:0001894
nuclear body organization	BP	12	2	0.0773834	1	GO:0030575
trans-Golgi network	CC	208	11	0.0774431	1	GO:0005802
Golgi to plasma membrane protein transport	BP	33	3	0.0774532	1	GO:0043001
regulation of body fluid levels	BP	468	20	0.0774992	1	GO:0050878
regulation of ERK1 and ERK2 cascade	BP	312	14	0.077608	1	GO:0070372
G protein-coupled neurotransmitter receptor activity involved in regulation of postsynaptic membrane potential	MF	2	1	0.0776357	1	GO:0099579
production of miRNAs involved in gene silencing by miRNA	BP	46	4	0.0776573	1	GO:0035196
extrinsic component of presynaptic active zone membrane	CC	2	1	0.0779596	1	GO:0098891
spliceosomal complex assembly	BP	57	4	0.0781633	1	GO:0000245
negative regulation of granulocyte chemotaxis	BP	2	1	0.0782027	1	GO:0071623
negative regulation of neutrophil chemotaxis	BP	2	1	0.0782027	1	GO:0090024
negative regulation of neutrophil migration	BP	2	1	0.0782027	1	GO:1902623
fibroblast growth factor receptor signaling pathway involved in mammary gland specification	BP	2	1	0.0782091	1	GO:0060595
mammary gland bud formation	BP	2	1	0.0782091	1	GO:0060615
branch elongation involved in salivary gland morphogenesis	BP	2	1	0.0782091	1	GO:0060667
mesenchymal cell differentiation involved in lung development	BP	2	1	0.0782091	1	GO:0060915
peroxidase activity	MF	49	3	0.0782217	1	GO:0004601
regulation of cell migration involved in sprouting angiogenesis	BP	76	4	0.0782786	1	GO:0090049
meiotic mismatch repair	BP	3	1	0.0785602	1	GO:0000710
Rad51C-XRCC3 complex	CC	2	1	0.0787896	1	GO:0033065
protein transport to vacuole involved in ubiquitin-dependent protein catabolic process via the multivesicular body sorting pathway	BP	4	1	0.079012	1	GO:0043328
intracellular sodium activated potassium channel activity	MF	2	1	0.0790226	1	GO:0005228
positive regulation of protein lipidation	BP	4	1	0.0791987	1	GO:1903061
cytokine binding	MF	117	6	0.0792847	1	GO:0019955
maltose metabolic process	BP	3	1	0.0793879	1	GO:0000023
alpha-1,4-glucosidase activity	MF	3	1	0.0793879	1	GO:0004558
maltose alpha-glucosidase activity	MF	3	1	0.0793879	1	GO:0032450
rough endoplasmic reticulum lumen	CC	3	1	0.0794103	1	GO:0048237
hypoxia-inducible factor-1alpha signaling pathway	BP	3	1	0.0794202	1	GO:0097411
myeloid leukocyte migration	BP	191	8	0.0794667	1	GO:0097529
positive regulation of cell cycle G2/M phase transition	BP	30	3	0.0795914	1	GO:1902751
positive regulation of growth rate	BP	2	1	0.0795981	1	GO:0040010
negative regulation of lamellipodium assembly	BP	5	1	0.0797683	1	GO:0010593
resolution of mitotic recombination intermediates	BP	2	1	0.0797685	1	GO:0071140
polynucleotide phosphatase activity	MF	3	1	0.0797689	1	GO:0098518
skeletal muscle tissue regeneration	BP	34	3	0.0797831	1	GO:0043403
sprouting angiogenesis	BP	176	8	0.0798076	1	GO:0002040
follicular dendritic cell activation	BP	2	1	0.0799128	1	GO:0002266
follicular dendritic cell differentiation	BP	2	1	0.0799128	1	GO:0002268
Bcl3/NF-kappaB2 complex	CC	2	1	0.0799128	1	GO:0033257
cellular response to nitric oxide	BP	15	2	0.0799535	1	GO:0071732
pre-replicative complex assembly involved in nuclear cell cycle DNA replication	BP	3	1	0.0801298	1	GO:0006267
pre-replicative complex assembly	BP	3	1	0.0801298	1	GO:0036388
pre-replicative complex assembly involved in cell cycle DNA replication	BP	3	1	0.0801298	1	GO:1902299
nuclear pre-replicative complex	CC	3	1	0.0801298	1	GO:0005656
pre-replicative complex	CC	3	1	0.0801298	1	GO:0036387
nucleotide-excision repair, DNA incision, 3'-to lesion	BP	3	1	0.0804152	1	GO:0006295
regulation of STAT cascade	BP	121	6	0.0804342	1	GO:1904892
negative regulation of lipoprotein metabolic process	BP	4	1	0.0805805	1	GO:0050748
interleukin-15-mediated signaling pathway	BP	12	2	0.0806398	1	GO:0035723
response to interleukin-15	BP	12	2	0.0806398	1	GO:0070672
cellular response to interleukin-15	BP	12	2	0.0806398	1	GO:0071350
C-terminal protein amino acid modification	BP	14	2	0.0806433	1	GO:0018410
ovarian cumulus expansion	BP	3	1	0.0806908	1	GO:0001550
fused antrum stage	BP	3	1	0.0806908	1	GO:0048165
negative regulation of transporter activity	BP	83	5	0.0807765	1	GO:0032410
positive regulation of circadian sleep/wake cycle, wakefulness	BP	3	1	0.0809901	1	GO:0010841
chondrocyte proliferation	BP	16	2	0.0809904	1	GO:0035988
neurotransmitter-gated ion channel clustering	BP	12	2	0.0811658	1	GO:0072578
telomeric DNA-containing double minutes formation	BP	3	1	0.0812384	1	GO:0061819
regulation of protection from non-homologous end joining at telomere	BP	3	1	0.0812384	1	GO:1905764
negative regulation of protection from non-homologous end joining at telomere	BP	3	1	0.0812384	1	GO:1905765
3' overhang single-stranded DNA endodeoxyribonuclease activity	MF	3	1	0.0812384	1	GO:1990599
positive regulation of collagen fibril organization	BP	2	1	0.0813285	1	GO:1904028
endoplasmic reticulum stress-induced pre-emptive quality control	BP	2	1	0.0814341	1	GO:0061857
spermatid nucleus differentiation	BP	21	2	0.0815303	1	GO:0007289
glomerulus development	BP	58	5	0.0817306	1	GO:0032835
response to UV	BP	131	7	0.0818633	1	GO:0009411
neuron maturation	BP	41	4	0.0820672	1	GO:0042551
cilium movement	BP	60	4	0.0821512	1	GO:0003341
protein localization to cytosolic proteasome complex	BP	2	1	0.0821701	1	GO:1904327
protein localization to cytosolic proteasome complex involved in ERAD pathway	BP	2	1	0.0821701	1	GO:1904379
negative regulation of mitochondrial DNA replication	BP	3	1	0.0823929	1	GO:0090298
negative regulation of mitochondrial DNA metabolic process	BP	3	1	0.0823929	1	GO:1901859
regulation of very-low-density lipoprotein particle clearance	BP	5	1	0.0824263	1	GO:0010915
PAN complex	CC	2	1	0.0824714	1	GO:0031251
negative regulation of vascular permeability	BP	12	2	0.0825285	1	GO:0043116
regulation of cGMP-mediated signaling	BP	15	2	0.0826827	1	GO:0010752
epidermal growth factor receptor binding	MF	32	3	0.082783	1	GO:0005154
pyruvate transport	BP	4	1	0.0830278	1	GO:0006848
pyruvate transmembrane transport	BP	4	1	0.0830278	1	GO:1901475
pyruvate transmembrane transporter activity	MF	4	1	0.0830278	1	GO:0050833
tRNA wobble position uridine thiolation	BP	4	1	0.0830305	1	GO:0002143
positive regulation of cardiac conduction	BP	3	1	0.0836521	1	GO:1903781
nuclear SCF ubiquitin ligase complex	CC	3	1	0.0838705	1	GO:0043224
prolactin signaling pathway	BP	2	1	0.0840781	1	GO:0038161
B cell activation	BP	218	10	0.0842435	1	GO:0042113
presynaptic active zone assembly	BP	2	1	0.0842552	1	GO:1904071
pre-B cell allelic exclusion	BP	3	1	0.0842808	1	GO:0002331
metanephric mesangial cell differentiation	BP	2	1	0.0843375	1	GO:0072209
metanephric glomerular mesangial cell differentiation	BP	2	1	0.0843375	1	GO:0072254
syncytium formation by plasma membrane fusion	BP	50	4	0.0844951	1	GO:0000768
cell-cell fusion	BP	50	4	0.0844951	1	GO:0140253
negative regulation of neuron death	BP	194	10	0.0845229	1	GO:1901215
anion transmembrane transport	BP	249	12	0.0845656	1	GO:0098656
propionyl-CoA carboxylase activity	MF	2	1	0.0846983	1	GO:0004658
positive regulation of neutrophil chemotaxis	BP	21	2	0.0847987	1	GO:0090023
collagen fibril binding	MF	2	1	0.0849651	1	GO:0098633
cleavage involved in rRNA processing	BP	21	2	0.0850348	1	GO:0000469
heteromeric SMAD protein complex	CC	2	1	0.0852807	1	GO:0071144
interleukin-1 receptor antagonist activity	MF	3	1	0.0856543	1	GO:0005152
retrograde transport, vesicle recycling within Golgi	BP	2	1	0.0857053	1	GO:0000301
histone H2A monoubiquitination	BP	15	2	0.0858545	1	GO:0035518
galactosylceramide sulfotransferase activity	MF	4	1	0.085905	1	GO:0001733
galactose 3-O-sulfotransferase activity	MF	4	1	0.085905	1	GO:0050694
regulation of Schwann cell differentiation	BP	3	1	0.0860522	1	GO:0014038
viral genome packaging	BP	2	1	0.0863948	1	GO:0019072
viral RNA genome packaging	BP	2	1	0.0863948	1	GO:0019074
DNA ligation	BP	17	2	0.086489	1	GO:0006266
negative regulation of glutamate receptor signaling pathway	BP	2	1	0.0867606	1	GO:1900450
glial cell-derived neurotrophic factor secretion	BP	2	1	0.086767	1	GO:0044467
regulation of glial cell-derived neurotrophic factor secretion	BP	2	1	0.086767	1	GO:1900166
positive regulation of glial cell-derived neurotrophic factor secretion	BP	2	1	0.086767	1	GO:1900168
negative regulation of pri-miRNA transcription by RNA polymerase II	BP	13	2	0.086953	1	GO:1902894
uropod organization	BP	2	1	0.0869709	1	GO:0032796
lipid modification	BP	284	13	0.0872064	1	GO:0030258
glycolipid mannosyltransferase activity	MF	4	1	0.0874991	1	GO:0004376
mitochondrial respiratory chain complex II, succinate dehydrogenase complex (ubiquinone)	CC	5	1	0.0877474	1	GO:0005749
succinate dehydrogenase complex (ubiquinone)	CC	5	1	0.0877474	1	GO:0045257
respiratory chain complex II	CC	5	1	0.0877474	1	GO:0045273
succinate dehydrogenase complex	CC	5	1	0.0877474	1	GO:0045281
fumarate reductase complex	CC	5	1	0.0877474	1	GO:0045283
succinate dehydrogenase activity	MF	5	1	0.0877474	1	GO:0000104
succinate dehydrogenase (ubiquinone) activity	MF	5	1	0.0877474	1	GO:0008177
forebrain neuron development	BP	26	3	0.0878035	1	GO:0021884
alpha-1,2-mannosyltransferase activity	MF	3	1	0.0879956	1	GO:0000026
regulation of centriole replication	BP	19	2	0.0881354	1	GO:0046599
thrombospondin receptor activity	MF	4	1	0.0882106	1	GO:0070053
negative regulation of cellular catabolic process	BP	232	11	0.0883281	1	GO:0031330
chloride transmembrane transport	BP	79	5	0.0883298	1	GO:1902476
spinal cord motor neuron cell fate specification	BP	13	2	0.0883437	1	GO:0021520
heat generation	BP	16	2	0.0883733	1	GO:0031649
somatic diversification of immune receptors	BP	64	4	0.0886235	1	GO:0002200
response to bacterial lipopeptide	BP	6	1	0.0886577	1	GO:0070339
cellular response to bacterial lipoprotein	BP	6	1	0.0886577	1	GO:0071220
cellular response to bacterial lipopeptide	BP	6	1	0.0886577	1	GO:0071221
tetrahydrofolate metabolic process	BP	18	2	0.0886962	1	GO:0046653
mRNA cleavage and polyadenylation specificity factor complex	CC	16	2	0.088842	1	GO:0005847
mesenchymal stem cell proliferation	BP	4	1	0.0892418	1	GO:0097168
regulation of receptor internalization	BP	48	4	0.0893692	1	GO:0002090
GAIT complex	CC	4	1	0.0894725	1	GO:0097452
mammary gland bud morphogenesis	BP	3	1	0.089927	1	GO:0060648
TIM22 mitochondrial import inner membrane insertion complex	CC	5	1	0.0899342	1	GO:0042721
negative regulation of cation transmembrane transport	BP	84	5	0.0899474	1	GO:1904063
response to salt	BP	18	2	0.0899922	1	GO:1902074
positive regulation of B cell proliferation	BP	39	3	0.0900855	1	GO:0030890
basal part of cell	CC	50	4	0.0901262	1	GO:0045178
cranial skeletal system development	BP	64	5	0.0902402	1	GO:1904888
positive regulation of granulocyte chemotaxis	BP	23	2	0.0904008	1	GO:0071624
excitatory synapse	CC	42	4	0.0904719	1	GO:0060076
positive regulation of chemokine production	BP	50	3	0.0907317	1	GO:0032722
procollagen galactosyltransferase activity	MF	3	1	0.090775	1	GO:0050211
response to stilbenoid	BP	6	1	0.0908054	1	GO:0035634
GTPase inhibitor activity	MF	14	2	0.0908185	1	GO:0005095
negative regulation of defense response to virus by host	BP	4	1	0.0910465	1	GO:0050689
hepatocyte apoptotic process	BP	12	2	0.0910598	1	GO:0097284
regulation of RNA splicing	BP	122	7	0.0911083	1	GO:0043484
dsRNA processing	BP	49	4	0.0911393	1	GO:0031050
production of small RNA involved in gene silencing by RNA	BP	49	4	0.0911393	1	GO:0070918
negative regulation of myotube differentiation	BP	17	2	0.0911531	1	GO:0010832
spongiotrophoblast differentiation	BP	4	1	0.0911614	1	GO:0060708
cerebellar granule cell precursor tangential migration	BP	2	1	0.0913529	1	GO:0021935
positive regulation of viral process	BP	84	5	0.0915742	1	GO:0048524
regulation of lamellipodium assembly	BP	32	3	0.0917299	1	GO:0010591
positive regulation of interleukin-12 biosynthetic process	BP	5	1	0.0917832	1	GO:0045084
isomerase activity	MF	137	6	0.0918755	1	GO:0016853
mRNA CDS binding	MF	3	1	0.0919006	1	GO:1990715
regulation of collagen metabolic process	BP	45	3	0.0919425	1	GO:0010712
Ser-tRNA(Ala) hydrolase activity	MF	2	1	0.0920398	1	GO:0002196
forebrain generation of neurons	BP	60	5	0.092053	1	GO:0021872
phosphatidylinositol phosphate kinase activity	MF	16	2	0.0920584	1	GO:0016307
sister chromatid biorientation	BP	3	1	0.0921553	1	GO:0031134
homeostasis of number of cells	BP	236	11	0.0923896	1	GO:0048872
positive regulation of histone H3-K9 trimethylation	BP	3	1	0.0924226	1	GO:1900114
DNA replication preinitiation complex	CC	5	1	0.0926569	1	GO:0031261
nucleobase biosynthetic process	BP	16	2	0.0928813	1	GO:0046112
positive regulation of cell morphogenesis involved in differentiation	BP	135	9	0.0928929	1	GO:0010770
positive regulation of synaptic vesicle transport	BP	11	2	0.0929048	1	GO:1902805
extracellular structure organization	BP	388	18	0.0929371	1	GO:0043062
alpha-ketoglutarate transport	BP	3	1	0.0930576	1	GO:0015742
response to ketone	BP	182	9	0.0934057	1	GO:1901654
beta-alanine biosynthetic process	BP	2	1	0.0934443	1	GO:0019483
semaphorin receptor complex	CC	9	2	0.0935427	1	GO:0002116
semaphorin receptor activity	MF	9	2	0.0935427	1	GO:0017154
regulation of angiogenesis	BP	360	14	0.0935781	1	GO:0045765
ncRNA polyadenylation	BP	2	1	0.0936054	1	GO:0043629
snoRNA polyadenylation	BP	2	1	0.0936054	1	GO:0071050
3'-UTR-mediated mRNA destabilization	BP	16	2	0.0936276	1	GO:0061158
regulation of circadian sleep/wake cycle, wakefulness	BP	4	1	0.0936818	1	GO:0010840
circadian sleep/wake cycle, wakefulness	BP	4	1	0.0936818	1	GO:0042746
positive regulation of endoplasmic reticulum tubular network organization	BP	4	1	0.0937158	1	GO:1903373
regulation of protein lipidation	BP	5	1	0.0937168	1	GO:1903059
outer dynein arm assembly	BP	17	2	0.0937272	1	GO:0036158
condensed mesenchymal cell proliferation	BP	3	1	0.0937296	1	GO:0072137
arginyl-tRNA aminoacylation	BP	3	1	0.0938477	1	GO:0006420
arginine-tRNA ligase activity	MF	3	1	0.0938477	1	GO:0004814
regulation of chaperone-mediated protein folding	BP	4	1	0.093928	1	GO:1903644
zygotic specification of dorsal/ventral axis	BP	3	1	0.0939798	1	GO:0007352
negative regulation of SNARE complex assembly	BP	3	1	0.0940317	1	GO:0035544
retrograde trans-synaptic signaling by trans-synaptic protein complex	BP	2	1	0.0940828	1	GO:0098942
sperm principal piece	CC	20	2	0.0941019	1	GO:0097228
regulation of mitochondrial DNA replication	BP	4	1	0.094132	1	GO:0090296
cGMP metabolic process	BP	16	2	0.0942159	1	GO:0046068
CUT catabolic process	BP	4	1	0.094621	1	GO:0071034
CUT metabolic process	BP	4	1	0.094621	1	GO:0071043
negative regulation of syncytium formation by plasma membrane fusion	BP	3	1	0.0947357	1	GO:0034242
unsaturated fatty acid biosynthetic process	BP	45	3	0.0948578	1	GO:0006636
axonal growth cone	CC	25	3	0.0950391	1	GO:0044295
trans-synaptic signaling by lipid, modulating synaptic transmission	BP	3	1	0.0950766	1	GO:0099552
trans-synaptic signaling by endocannabinoid, modulating synaptic transmission	BP	3	1	0.0950766	1	GO:0099553
regulation of dendrite morphogenesis	BP	77	6	0.0950854	1	GO:0048814
response to cobalamin	BP	3	1	0.0952714	1	GO:0033590
U12-type spliceosomal complex	CC	24	2	0.0953974	1	GO:0005689
regulation of nitrogen utilization	BP	3	1	0.0954622	1	GO:0006808
checkpoint clamp complex	CC	5	1	0.0954889	1	GO:0030896
purine nucleobase metabolic process	BP	18	2	0.0955246	1	GO:0006144
response to nitric oxide	BP	18	2	0.0955331	1	GO:0071731
modulation by virus of host autophagy	BP	2	1	0.0957634	1	GO:0039519
spleen development	BP	34	3	0.0957857	1	GO:0048536
neutrophil mediated killing of bacterium	BP	7	1	0.0958657	1	GO:0070944
Schwann cell migration	BP	2	1	0.0959977	1	GO:0036135
regulation of Schwann cell migration	BP	2	1	0.0959977	1	GO:1900147
positive regulation of apoptotic process in other organism	BP	3	1	0.0960969	1	GO:0044533
positive regulation by symbiont of host programmed cell death	BP	3	1	0.0960969	1	GO:0052042
positive regulation by organism of programmed cell death in other organism involved in symbiotic interaction	BP	3	1	0.0960969	1	GO:0052330
positive regulation by organism of apoptotic process in other organism involved in symbiotic interaction	BP	3	1	0.0960969	1	GO:0052501
folic acid metabolic process	BP	19	2	0.0961383	1	GO:0046655
T cell antigen processing and presentation	BP	3	1	0.0961603	1	GO:0002457
regulation of mRNA processing	BP	127	7	0.0964246	1	GO:0050684
sperm capacitation	BP	29	2	0.0966456	1	GO:0048240
positive regulation of transmembrane receptor protein serine/threonine kinase signaling pathway	BP	100	6	0.0967324	1	GO:0090100
protein polyubiquitination	BP	249	12	0.0967607	1	GO:0000209
glomerular mesangium development	BP	13	2	0.096812	1	GO:0072109
protein K48-linked ubiquitination	BP	54	4	0.0968263	1	GO:0070936
DNA-dependent DNA replication maintenance of fidelity	BP	40	3	0.0968596	1	GO:0045005
mitochondrial acetyl-CoA biosynthetic process from pyruvate	BP	5	1	0.097201	1	GO:0061732
repressing transcription factor binding	MF	71	5	0.0972487	1	GO:0070491
retinal cell programmed cell death	BP	4	1	0.0976761	1	GO:0046666
positive regulation of methylation-dependent chromatin silencing	BP	4	1	0.0977855	1	GO:0090309
glandular epithelial cell maturation	BP	3	1	0.0979956	1	GO:0002071
regulation of centrosome duplication	BP	40	3	0.0982303	1	GO:0010824
granulocyte chemotaxis	BP	115	5	0.0985057	1	GO:0071621
stem cell population maintenance	BP	139	8	0.098556	1	GO:0019827
acylglycerol metabolic process	BP	115	6	0.098738	1	GO:0006639
ubiquitin activating enzyme activity	MF	3	1	0.0990456	1	GO:0004839
regulation of bone resorption	BP	37	3	0.0991463	1	GO:0045124
response to cycloheximide	BP	4	1	0.0992122	1	GO:0046898
post-embryonic hemopoiesis	BP	3	1	0.0992227	1	GO:0035166
interleukin-10 biosynthetic process	BP	3	1	0.0998271	1	GO:0042091
regulation of interleukin-10 biosynthetic process	BP	3	1	0.0998271	1	GO:0045074
neuron fate specification	BP	34	3	0.100137	1	GO:0048665
regulation of translational fidelity	BP	18	2	0.100173	1	GO:0006450
anoikis	BP	33	3	0.100249	1	GO:0043276
negative regulation of aldosterone metabolic process	BP	4	1	0.100386	1	GO:0032345
negative regulation of aldosterone biosynthetic process	BP	4	1	0.100386	1	GO:0032348
negative regulation of cortisol biosynthetic process	BP	4	1	0.100386	1	GO:2000065
transmembrane receptor protein serine/threonine kinase signaling pathway	BP	324	15	0.100431	1	GO:0007178
guanylyltransferase activity	MF	5	1	0.100453	1	GO:0070568
negative regulation of intrinsic apoptotic signaling pathway	BP	92	5	0.100825	1	GO:2001243
neutrophil mediated killing of symbiont cell	BP	8	1	0.100863	1	GO:0070943
cellular response to misfolded protein	BP	19	2	0.100912	1	GO:0071218
protein localization to chromosome, centromeric region	BP	22	2	0.101049	1	GO:0071459
regulation of cytokine secretion	BP	173	7	0.101072	1	GO:0050707
positive regulation of interleukin-6 biosynthetic process	BP	6	1	0.101131	1	GO:0045410
regulation of protein kinase A signaling	BP	19	2	0.101158	1	GO:0010738
mitochondrial intermembrane space protein transporter complex	CC	5	1	0.101265	1	GO:0042719
intraciliary anterograde transport	BP	4	1	0.101358	1	GO:0035720
protein maturation by copper ion transfer	BP	3	1	0.101405	1	GO:0015680
regulation of production of siRNA involved in RNA interference	BP	3	1	0.101479	1	GO:0090065
MHC class II protein binding	MF	6	1	0.101582	1	GO:0042289
maturation of 5.8S rRNA from tricistronic rRNA transcript (SSU-rRNA, 5.8S rRNA, LSU-rRNA)	BP	21	2	0.101792	1	GO:0000466
oxidoreductase activity, acting on peroxide as acceptor	MF	53	3	0.101924	1	GO:0016684
regulation of nuclease activity	BP	22	2	0.101967	1	GO:0032069
neutral lipid metabolic process	BP	116	6	0.101968	1	GO:0006638
endothelial tube lumen extension	BP	2	1	0.101994	1	GO:0097498
tRNA thio-modification	BP	5	1	0.102071	1	GO:0034227
negative regulation of chondrocyte proliferation	BP	4	1	0.102091	1	GO:1902731
nuclear polyadenylation-dependent tRNA catabolic process	BP	5	1	0.10216	1	GO:0071038
distal enhancer DNA-binding transcription activator activity, RNA polymerase II-specific	MF	35	3	0.10231	1	GO:0001205
semaphorin-plexin signaling pathway involved in axon guidance	BP	10	2	0.102325	1	GO:1902287
polyuridylation-dependent mRNA catabolic process	BP	3	1	0.10233	1	GO:1990074
lateral sprouting from an epithelium	BP	12	2	0.102436	1	GO:0060601
regulation of animal organ morphogenesis	BP	199	11	0.102498	1	GO:2000027
response to UV-B	BP	18	2	0.102522	1	GO:0010224
mitochondrial large ribosomal subunit assembly	BP	3	1	0.102924	1	GO:1902775
kinetochore organization	BP	20	2	0.103025	1	GO:0051383
olfactory learning	BP	2	1	0.103072	1	GO:0008355
multi-organism cellular process	BP	42	3	0.103092	1	GO:0044764
norepinephrine uptake	BP	4	1	0.103221	1	GO:0051620
negative regulation of retinal ganglion cell axon guidance	BP	2	1	0.103233	1	GO:0090260
mesenchyme migration	BP	5	1	0.103257	1	GO:0090131
ERK1 and ERK2 cascade	BP	328	14	0.103358	1	GO:0070371
alpha-2A adrenergic receptor binding	MF	5	1	0.103394	1	GO:0031694
endocardial cushion morphogenesis	BP	33	3	0.103416	1	GO:0003203
outer dense fiber	CC	5	1	0.103796	1	GO:0001520
oxidoreductase activity, acting on the CH-CH group of donors, quinone or related compound as acceptor	MF	6	1	0.103838	1	GO:0016635
positive regulation of cytosolic calcium ion concentration involved in phospholipase C-activating G protein-coupled signaling pathway	BP	26	2	0.104267	1	GO:0051482
ribose phosphate biosynthetic process	BP	238	11	0.104372	1	GO:0046390
ciliary receptor clustering involved in smoothened signaling pathway	BP	3	1	0.104448	1	GO:0060830
5-phosphoribose 1-diphosphate biosynthetic process	BP	4	1	0.104571	1	GO:0006015
5-phosphoribose 1-diphosphate metabolic process	BP	4	1	0.104571	1	GO:0046391
positive regulation of neutrophil migration	BP	23	2	0.104689	1	GO:1902624
regulation of asymmetric cell division	BP	4	1	0.104847	1	GO:0009786
regulation of vascular permeability	BP	32	3	0.104918	1	GO:0043114
extrinsic component of autophagosome membrane	CC	2	1	0.104979	1	GO:0097635
negative regulation of cardioblast differentiation	BP	2	1	0.105227	1	GO:0051892
10-formyltetrahydrofolate biosynthetic process	BP	2	1	0.105326	1	GO:0009257
formate-tetrahydrofolate ligase activity	MF	2	1	0.105326	1	GO:0004329
squamous basal epithelial stem cell differentiation involved in prostate gland acinus development	BP	2	1	0.105331	1	GO:0060529
regulation of nodal signaling pathway involved in determination of left/right asymmetry	BP	5	1	0.105447	1	GO:1900145
regulation of nodal signaling pathway involved in determination of lateral mesoderm left/right asymmetry	BP	5	1	0.105447	1	GO:1900175
cellular response to nerve growth factor stimulus	BP	49	4	0.105486	1	GO:1990090
actin-dependent ATPase activity	MF	12	2	0.105498	1	GO:0030898
regulation of endoplasmic reticulum tubular network organization	BP	5	1	0.105524	1	GO:1903371
ubiquitin conjugating enzyme binding	MF	31	3	0.105613	1	GO:0031624
toll-like receptor 3 signaling pathway	BP	19	2	0.105672	1	GO:0034138
mesenchyme development	BP	257	13	0.105681	1	GO:0060485
receptor catabolic process	BP	33	3	0.10573	1	GO:0032801
JAK-STAT cascade	BP	134	6	0.10574	1	GO:0007259
digestive tract morphogenesis	BP	49	4	0.10575	1	GO:0048546
maintenance of cell number	BP	142	8	0.105754	1	GO:0098727
natural killer cell mediated cytotoxicity	BP	56	3	0.105756	1	GO:0042267
mesodermal cell differentiation	BP	33	3	0.105846	1	GO:0048333
modulation by virus of host gene expression	BP	3	1	0.105996	1	GO:0039656
spinal cord motor neuron differentiation	BP	31	3	0.10609	1	GO:0021522
positive regulation of myeloid cell differentiation	BP	86	5	0.106123	1	GO:0045639
proximal promoter DNA-binding transcription repressor activity, RNA polymerase II-specific	MF	166	9	0.106163	1	GO:0001078
cell killing	BP	145	5	0.106349	1	GO:0001906
stem cell proliferation	BP	110	7	0.10652	1	GO:0072089
ventral spinal cord interneuron fate commitment	BP	15	2	0.106812	1	GO:0060579
cell fate commitment involved in pattern specification	BP	15	2	0.106812	1	GO:0060581
regulation of translation at postsynapse, modulating synaptic transmission	BP	3	1	0.10682	1	GO:0099578
regulation of translation at postsynapse	BP	3	1	0.10682	1	GO:0140245
sphingolipid binding	MF	22	2	0.106856	1	GO:0046625
negative regulation of extrinsic apoptotic signaling pathway	BP	100	6	0.106916	1	GO:2001237
response to antibiotic	BP	308	13	0.106929	1	GO:0046677
autophagosome assembly	BP	87	5	0.106941	1	GO:0000045
neuron projection retraction	BP	2	1	0.107039	1	GO:0106028
body fluid secretion	BP	87	5	0.107132	1	GO:0007589
monocyte differentiation	BP	33	3	0.107156	1	GO:0030224
mononuclear cell differentiation	BP	33	3	0.107156	1	GO:1903131
positive regulation of granulocyte colony-stimulating factor production	BP	3	1	0.107322	1	GO:0071657
positive regulation of macrophage colony-stimulating factor production	BP	3	1	0.107322	1	GO:1901258
negative regulation of blood pressure	BP	43	3	0.107696	1	GO:0045776
ubiquitin protein ligase binding	MF	272	13	0.10783	1	GO:0031625
rRNA transport	BP	6	1	0.107995	1	GO:0051029
ornithine decarboxylase activator activity	MF	3	1	0.108153	1	GO:0042978
methylated histone binding	MF	56	4	0.108539	1	GO:0035064
methylation-dependent protein binding	MF	56	4	0.108539	1	GO:0140034
positive regulation of cell cycle process	BP	272	12	0.108627	1	GO:0090068
CTP salvage	BP	3	1	0.108761	1	GO:0044211
PML body	CC	94	6	0.10887	1	GO:0016605
peptidyl-tyrosine phosphorylation	BP	369	17	0.108957	1	GO:0018108
lipid droplet	CC	71	4	0.109046	1	GO:0005811
modification of morphology or physiology of other organism	BP	150	6	0.109428	1	GO:0035821
histone H3-K27 methylation	BP	18	2	0.109539	1	GO:0070734
response to dexamethasone	BP	42	3	0.10973	1	GO:0071548
retromer, cargo-selective complex	CC	4	1	0.109735	1	GO:0030906
cellular response to reactive nitrogen species	BP	18	2	0.109861	1	GO:1902170
glomerular filtration	BP	15	2	0.110105	1	GO:0003094
chromosome condensation	BP	44	3	0.110115	1	GO:0030261
positive regulation of dendrite development	BP	62	5	0.110169	1	GO:1900006
sister chromatid segregation	BP	177	8	0.110261	1	GO:0000819
formation of primary germ layer	BP	116	7	0.110349	1	GO:0001704
nuclear condensin complex	CC	3	1	0.110576	1	GO:0000799
negative regulation of transmission of nerve impulse	BP	6	1	0.110626	1	GO:0051970
signal transduction involved in regulation of gene expression	BP	20	2	0.110668	1	GO:0023019
histone exchange	BP	52	3	0.110706	1	GO:0043486
positive regulation of microtubule depolymerization	BP	4	1	0.110729	1	GO:0031117
spindle pole body organization	BP	6	1	0.110744	1	GO:0051300
esophagus smooth muscle contraction	BP	2	1	0.110951	1	GO:0014846
Atg12-Atg5-Atg16 complex	CC	3	1	0.111024	1	GO:0034274
Golgi to endosome transport	BP	17	2	0.111064	1	GO:0006895
integrin complex	CC	32	3	0.11107	1	GO:0008305
positive regulation of histone H4-K16 acetylation	BP	2	1	0.111165	1	GO:2000620
regulation of polarized epithelial cell differentiation	BP	2	1	0.111292	1	GO:0030860
modification-dependent protein binding	MF	124	7	0.111574	1	GO:0140030
response to bacterial lipoprotein	BP	7	1	0.11165	1	GO:0032493
negative regulation of hyaluronan biosynthetic process	BP	3	1	0.11169	1	GO:1900126
BAT3 complex	CC	2	1	0.111706	1	GO:0071818
alanyl-tRNA aminoacylation	BP	3	1	0.111725	1	GO:0006419
alanine-tRNA ligase activity	MF	3	1	0.111725	1	GO:0004813
distal axon	CC	264	14	0.111826	1	GO:0150034
regulation of sprouting of injured axon	BP	2	1	0.111891	1	GO:0048686
regulation of axon extension involved in regeneration	BP	2	1	0.111891	1	GO:0048690
detection of carbohydrate stimulus	BP	4	1	0.112021	1	GO:0009730
detection of hexose stimulus	BP	4	1	0.112021	1	GO:0009732
detection of monosaccharide stimulus	BP	4	1	0.112021	1	GO:0034287
detection of glucose	BP	4	1	0.112021	1	GO:0051594
neuronal dense core vesicle	CC	6	1	0.112234	1	GO:0098992
cytolysis in other organism	BP	9	1	0.112265	1	GO:0051715
Golgi vesicle transport	BP	339	15	0.112292	1	GO:0048193
molting cycle	BP	108	6	0.112365	1	GO:0042303
hair cycle	BP	108	6	0.112365	1	GO:0042633
tetrahydrobiopterin biosynthetic process	BP	7	1	0.112414	1	GO:0006729
tetrahydrobiopterin metabolic process	BP	7	1	0.112414	1	GO:0046146
diphosphotransferase activity	MF	4	1	0.112459	1	GO:0016778
transferase activity, transferring nitrogenous groups	MF	23	2	0.112747	1	GO:0016769
ethanolamine kinase activity	MF	4	1	0.1128	1	GO:0004305
protein processing in phagocytic vesicle	BP	2	1	0.113076	1	GO:1900756
regulation of protein processing in phagocytic vesicle	BP	2	1	0.113076	1	GO:1903921
positive regulation of protein processing in phagocytic vesicle	BP	2	1	0.113076	1	GO:1903923
establishment or maintenance of cell polarity regulating cell shape	BP	2	1	0.113114	1	GO:0071963
tumor necrosis factor receptor superfamily binding	MF	43	3	0.113435	1	GO:0032813
polynucleotide dephosphorylation	BP	5	1	0.113585	1	GO:0098501
positive regulation of cytokine-mediated signaling pathway	BP	45	3	0.113941	1	GO:0001961
negative regulation of amyloid-beta clearance	BP	3	1	0.114133	1	GO:1900222
regulation of endoribonuclease activity	BP	4	1	0.114163	1	GO:0060699
negative regulation of neurological system process	BP	21	2	0.114165	1	GO:0031645
regulation of synapse maturation	BP	13	2	0.114395	1	GO:0090128
innate vocalization behavior	BP	2	1	0.114405	1	GO:0098582
Ragulator complex	CC	6	1	0.114436	1	GO:0071986
cerebral cortex tangential migration using cell-cell interactions	BP	2	1	0.114594	1	GO:0021823
postnatal olfactory bulb interneuron migration	BP	2	1	0.114594	1	GO:0021827
chemorepulsion involved in postnatal olfactory bulb interneuron migration	BP	2	1	0.114594	1	GO:0021836
positive regulation of natural killer cell mediated cytotoxicity	BP	28	2	0.114739	1	GO:0045954
cellular response to peptidoglycan	BP	5	1	0.114834	1	GO:0071224
centrosome duplication	BP	61	4	0.115411	1	GO:0051298
positive regulation of JAK-STAT cascade	BP	80	4	0.115451	1	GO:0046427
fibroblast growth factor receptor signaling pathway involved in orbitofrontal cortex development	BP	2	1	0.115552	1	GO:0035607
regulation of synaptic transmission, glutamatergic	BP	65	5	0.115558	1	GO:0051966
mRNA cleavage factor complex	CC	20	2	0.115564	1	GO:0005849
testosterone dehydrogenase (NAD+) activity	MF	6	1	0.11565	1	GO:0047035
regulation of protein localization to kinetochore	BP	4	1	0.116023	1	GO:1905340
positive regulation of protein localization to kinetochore	BP	4	1	0.116023	1	GO:1905342
positive regulation of lamellipodium assembly	BP	18	2	0.116044	1	GO:0010592
natural killer cell mediated immunity	BP	59	3	0.11621	1	GO:0002228
peptidyl-tyrosine modification	BP	372	17	0.116252	1	GO:0018212
positive regulation of NMDA glutamate receptor activity	BP	3	1	0.116316	1	GO:1904783
positive regulation of type B pancreatic cell development	BP	3	1	0.116434	1	GO:2000078
branched-chain amino acid metabolic process	BP	21	2	0.116544	1	GO:0009081
plus-end directed microfilament motor activity	MF	3	1	0.116591	1	GO:0060002
pICln-Sm protein complex	CC	6	1	0.116594	1	GO:0034715
asymmetric cell division	BP	18	2	0.116603	1	GO:0008356
cellular response to fibroblast growth factor stimulus	BP	135	7	0.116695	1	GO:0044344
sulfate binding	MF	3	1	0.116721	1	GO:0043199
tubular endosome	CC	5	1	0.117081	1	GO:0097422
alphav-beta3 integrin-PKCalpha complex	CC	3	1	0.11709	1	GO:0035866
ferrous iron transport	BP	3	1	0.117132	1	GO:0015684
ferrous iron transmembrane transport	BP	3	1	0.117132	1	GO:1903874
ferrous iron transmembrane transporter activity	MF	3	1	0.117132	1	GO:0015093
trans-synaptic signaling by trans-synaptic complex, modulating synaptic transmission	BP	3	1	0.117223	1	GO:0099557
hindbrain tangential cell migration	BP	3	1	0.117687	1	GO:0021934
regulation of megakaryocyte differentiation	BP	71	4	0.118322	1	GO:0045652
chromosome separation	BP	86	5	0.118409	1	GO:0051304
pre-B cell differentiation	BP	4	1	0.118548	1	GO:0002329
valyl-tRNA aminoacylation	BP	2	1	0.118551	1	GO:0006438
valine-tRNA ligase activity	MF	2	1	0.118551	1	GO:0004832
renal filtration	BP	16	2	0.118563	1	GO:0097205
B cell differentiation	BP	113	6	0.118609	1	GO:0030183
negative regulation of receptor catabolic process	BP	4	1	0.118631	1	GO:2000645
central nervous system neuron differentiation	BP	168	10	0.118849	1	GO:0021953
DNA deamination	BP	13	1	0.118972	1	GO:0045006
regulation of neuronal action potential	BP	4	1	0.11906	1	GO:0098908
ERCC4-ERCC1 complex	CC	4	1	0.119136	1	GO:0070522
negative regulation of protein targeting to mitochondrion	BP	6	1	0.119373	1	GO:1903215
de novo centriole assembly	BP	5	1	0.119536	1	GO:0097742
de novo centriole assembly involved in multi-ciliated epithelial cell differentiation	BP	5	1	0.119536	1	GO:0098535
regulation of parathyroid hormone secretion	BP	2	1	0.119563	1	GO:2000828
positive regulation of histone H3-K27 methylation	BP	5	1	0.119642	1	GO:0061087
negative regulation of tumor necrosis factor biosynthetic process	BP	6	1	0.119707	1	GO:0042536
regulation of neuronal synaptic plasticity	BP	49	4	0.119744	1	GO:0048168
targeting of mRNA for destruction involved in RNA interference	BP	4	1	0.119893	1	GO:0030423
regulation of DNA-dependent DNA replication initiation	BP	6	1	0.120061	1	GO:0030174
CCAAT-binding factor complex	CC	4	1	0.120115	1	GO:0016602
positive regulation of cell killing	BP	59	3	0.120142	1	GO:0031343
C-X3-C chemokine binding	MF	5	1	0.120202	1	GO:0019960
response to nerve growth factor	BP	52	4	0.120272	1	GO:1990089
negative regulation of endothelial cell migration	BP	87	4	0.120294	1	GO:0010596
terminal button organization	BP	4	1	0.120565	1	GO:0072553
STAT cascade	BP	137	6	0.12058	1	GO:0097696
positive regulation of miRNA metabolic process	BP	5	1	0.120588	1	GO:2000630
late nucleophagy	BP	3	1	0.120778	1	GO:0044805
protein complex involved in cell adhesion	CC	35	3	0.120888	1	GO:0098636
killing by symbiont of host cells	BP	5	1	0.121002	1	GO:0001907
disruption by symbiont of host cell	BP	5	1	0.121002	1	GO:0044004
apoptotic DNA fragmentation	BP	24	2	0.121054	1	GO:0006309
folate import across plasma membrane	BP	5	1	0.12125	1	GO:1904447
negative regulation of smooth muscle cell chemotaxis	BP	5	1	0.12138	1	GO:0071672
morphogenesis of an epithelial bud	BP	15	2	0.121508	1	GO:0060572
stearoyl-CoA 9-desaturase activity	MF	3	1	0.121619	1	GO:0004768
acyl-CoA desaturase activity	MF	3	1	0.121619	1	GO:0016215
lysosomal microautophagy	BP	3	1	0.121809	1	GO:0016237
piecemeal microautophagy of the nucleus	BP	3	1	0.121809	1	GO:0034727
aggresome assembly	BP	4	1	0.121911	1	GO:0070842
RS domain binding	MF	5	1	0.121925	1	GO:0050733
modulation by virus of host morphology or physiology	BP	35	3	0.121987	1	GO:0019048
positive regulation of MHC class II biosynthetic process	BP	7	1	0.122052	1	GO:0045348
Rad51B-Rad51C-Rad51D-XRCC2 complex	CC	4	1	0.122198	1	GO:0033063
negative regulation of interleukin-8 biosynthetic process	BP	4	1	0.122641	1	GO:0045415
regulation of granulocyte colony-stimulating factor production	BP	4	1	0.122694	1	GO:0071655
epithalamus development	BP	3	1	0.122758	1	GO:0021538
habenula development	BP	3	1	0.122758	1	GO:0021986
inactivation of X chromosome by genetic imprinting	BP	3	1	0.122786	1	GO:0060819
condensed chromosome inner kinetochore	CC	4	1	0.122804	1	GO:0000939
semaphorin-plexin signaling pathway involved in neuron projection guidance	BP	11	2	0.122813	1	GO:1902285
cellular process regulating host cell cycle in response to virus	BP	3	1	0.123105	1	GO:0060154
regulation of lipoprotein particle clearance	BP	37	2	0.123168	1	GO:0010984
cellular response to acid chemical	BP	199	10	0.123415	1	GO:0071229
negative regulation of small molecule metabolic process	BP	95	5	0.12347	1	GO:0062014
transmembrane receptor protein kinase activity	MF	81	6	0.123666	1	GO:0019199
regulation of ossification	BP	184	9	0.123753	1	GO:0030278
autophagosome organization	BP	90	5	0.123771	1	GO:1905037
dopamine receptor binding	MF	17	2	0.12378	1	GO:0050780
negative regulation of ion transport	BP	142	7	0.123917	1	GO:0043271
response to misfolded protein	BP	21	2	0.124185	1	GO:0051788
positive regulation of NF-kappaB transcription factor activity	BP	136	7	0.124273	1	GO:0051092
protein localization to M-band	BP	2	1	0.124596	1	GO:0036309
dendritic spine development	BP	81	6	0.124711	1	GO:0060996
ATP-dependent chromatin remodeling	BP	74	4	0.124761	1	GO:0043044
notochord formation	BP	4	1	0.125065	1	GO:0014028
deacetylase activity	MF	55	4	0.125127	1	GO:0019213
Rac protein signal transduction	BP	32	3	0.125128	1	GO:0016601
regulation of cell differentiation involved in embryonic placenta development	BP	4	1	0.125164	1	GO:0060800
neural precursor cell proliferation	BP	140	8	0.125406	1	GO:0061351
inactivation of MAPKK activity	BP	2	1	0.12542	1	GO:0051389
hydrogen peroxide catabolic process	BP	31	2	0.125538	1	GO:0042744
positive regulation of vascular endothelial growth factor receptor signaling pathway	BP	19	2	0.12567	1	GO:0030949
asymmetric, glutamatergic, excitatory synapse	CC	3	1	0.12589	1	GO:0098985
resolution of recombination intermediates	BP	3	1	0.125892	1	GO:0071139
stress granule disassembly	BP	5	1	0.126185	1	GO:0035617
positive regulation of cytokine secretion	BP	116	5	0.126247	1	GO:0050715
intercellular canaliculus	CC	4	1	0.12627	1	GO:0046581
ubiquitin-dependent endocytosis	BP	4	1	0.126308	1	GO:0070086
calcium ion-regulated exocytosis of neurotransmitter	BP	16	2	0.126394	1	GO:0048791
synapse assembly	BP	152	9	0.126693	1	GO:0007416
positive regulation of STAT cascade	BP	82	4	0.126727	1	GO:1904894
C-X-C chemokine receptor activity	MF	7	1	0.126857	1	GO:0016494
cardiac muscle cell development	BP	84	5	0.127064	1	GO:0055013
nuclear chromosome segregation	BP	248	10	0.12712	1	GO:0098813
regulation of intrinsic apoptotic signaling pathway	BP	155	7	0.127254	1	GO:2001242
granulocyte colony-stimulating factor production	BP	5	1	0.127282	1	GO:0071611
DNA-binding transcription activator activity, RNA polymerase II-specific	MF	431	19	0.127287	1	GO:0001228
glutathione disulfide oxidoreductase activity	MF	7	1	0.127327	1	GO:0015038
fibroblast growth factor receptor binding	MF	25	2	0.127427	1	GO:0005104
response to sucrose	BP	6	1	0.127498	1	GO:0009744
response to disaccharide	BP	6	1	0.127498	1	GO:0034285
DNA translocase activity	MF	4	1	0.127552	1	GO:0015616
regulation of alternative mRNA splicing, via spliceosome	BP	58	4	0.127649	1	GO:0000381
chromatin binding	MF	500	21	0.127889	1	GO:0003682
integral component of postsynaptic membrane	CC	114	7	0.128176	1	GO:0099055
global genome nucleotide-excision repair	BP	23	2	0.128349	1	GO:0070911
positive regulation of skeletal muscle fiber differentiation	BP	3	1	0.128355	1	GO:1902811
cysteine-type endopeptidase activity involved in apoptotic signaling pathway	MF	8	1	0.128383	1	GO:0097199
myosin filament	CC	22	2	0.128425	1	GO:0032982
interaction with host	BP	198	9	0.128547	1	GO:0051701
regulation of mitochondrial DNA metabolic process	BP	6	1	0.128762	1	GO:1901858
leukocyte mediated cytotoxicity	BP	97	4	0.128995	1	GO:0001909
positive regulation of gamma-delta T cell differentiation	BP	4	1	0.129026	1	GO:0045588
uridine kinase activity	MF	5	1	0.129104	1	GO:0004849
glutamate secretion, neurotransmission	BP	4	1	0.129115	1	GO:0061535
ventricular zone neuroblast division	BP	3	1	0.129119	1	GO:0021847
regulation of telomere maintenance in response to DNA damage	BP	4	1	0.129239	1	GO:1904505
negative regulation of telomere maintenance in response to DNA damage	BP	4	1	0.129239	1	GO:1904506
regulation of phospholipase C-activating G protein-coupled receptor signaling pathway	BP	5	1	0.129435	1	GO:1900736
tRNA catabolic process	BP	7	1	0.12953	1	GO:0016078
regulation of viral life cycle	BP	134	6	0.129579	1	GO:1903900
negative regulation of catabolic process	BP	272	12	0.130006	1	GO:0009895
regulation of RNA interference	BP	4	1	0.130143	1	GO:1900368
negative regulation of neurogenesis	BP	269	14	0.130243	1	GO:0050768
organophosphate ester transmembrane transporter activity	MF	24	2	0.130307	1	GO:0015605
negative regulation of dopamine secretion	BP	3	1	0.130313	1	GO:0033602
establishment of Sertoli cell barrier	BP	4	1	0.130383	1	GO:0097368
negative regulation of sprouting angiogenesis	BP	70	3	0.130416	1	GO:1903671
U7 snRNP	CC	7	1	0.130544	1	GO:0005683
negative regulation of protein phosphorylation	BP	395	17	0.13083	1	GO:0001933
positive regulation of Rac protein signal transduction	BP	4	1	0.130936	1	GO:0035022
regulation of phosphatidylinositol dephosphorylation	BP	5	1	0.131498	1	GO:0060304
platelet-derived growth factor receptor binding	MF	14	2	0.131783	1	GO:0005161
negative regulation of high voltage-gated calcium channel activity	BP	5	1	0.131817	1	GO:1901842
collagen biosynthetic process	BP	49	3	0.131869	1	GO:0032964
calcium-dependent protein serine/threonine phosphatase regulator activity	MF	3	1	0.13191	1	GO:0008597
DNA protection	BP	5	1	0.131932	1	GO:0042262
regulation of morphogenesis of a branching structure	BP	53	4	0.132047	1	GO:0060688
NLRP3 inflammasome complex	CC	7	1	0.132193	1	GO:0072559
cellular response to xenobiotic stimulus	BP	165	7	0.132297	1	GO:0071466
regulation of Ras protein signal transduction	BP	207	12	0.132424	1	GO:0046578
negative regulation of interleukin-2 secretion	BP	4	1	0.132444	1	GO:1900041
fusion of virus membrane with host plasma membrane	BP	6	1	0.132471	1	GO:0019064
membrane fusion involved in viral entry into host cell	BP	6	1	0.132471	1	GO:0039663
multi-organism membrane fusion	BP	6	1	0.132471	1	GO:0044800
N-acetylglucosamine 6-O-sulfotransferase activity	MF	6	1	0.13276	1	GO:0001517
response to fibroblast growth factor	BP	140	7	0.132837	1	GO:0071774
nucleus organization	BP	122	6	0.132893	1	GO:0006997
cell migration involved in heart development	BP	19	2	0.133009	1	GO:0060973
positive regulation of natural killer cell mediated immunity	BP	30	2	0.133245	1	GO:0002717
DNA recombination	BP	260	10	0.133369	1	GO:0006310
filopodium	CC	95	6	0.13344	1	GO:0030175
RNA splicing	BP	397	15	0.13346	1	GO:0008380
cadherin binding involved in cell-cell adhesion	MF	19	2	0.133589	1	GO:0098641
positive regulation of interleukin-10 production	BP	27	2	0.133636	1	GO:0032733
regulation of symbiosis, encompassing mutualism through parasitism	BP	196	8	0.133746	1	GO:0043903
tau protein binding	MF	18	2	0.133822	1	GO:0048156
blood vessel endothelial cell migration	BP	167	7	0.133835	1	GO:0043534
proximal neuron projection	CC	4	1	0.133892	1	GO:1990769
ventral spinal cord interneuron differentiation	BP	17	2	0.133938	1	GO:0021514
positive regulation of collagen biosynthetic process	BP	23	2	0.134182	1	GO:0032967
ruffle membrane	CC	89	6	0.134204	1	GO:0032587
snRNA processing	BP	24	2	0.134235	1	GO:0016180
Bcl-2 family protein complex	CC	6	1	0.134422	1	GO:0097136
regulation of neuron death	BP	284	13	0.134437	1	GO:1901214
cochlear nucleus development	BP	3	1	0.135019	1	GO:0021747
basolateral plasma membrane	CC	203	10	0.135459	1	GO:0016323
positive regulation of lipoprotein metabolic process	BP	5	1	0.135515	1	GO:0050747
supercoiled DNA binding	MF	5	1	0.135557	1	GO:0097100
extracellular regulation of signal transduction	BP	26	2	0.135573	1	GO:1900115
extracellular negative regulation of signal transduction	BP	26	2	0.135573	1	GO:1900116
galactose binding	MF	5	1	0.135683	1	GO:0005534
cellular response to morphine	BP	4	1	0.135818	1	GO:0071315
cellular response to isoquinoline alkaloid	BP	4	1	0.135818	1	GO:0071317
AIP1-IRE1 complex	CC	3	1	0.135918	1	GO:1990597
mRNA polyadenylation	BP	43	3	0.136045	1	GO:0006378
cellular component assembly involved in morphogenesis	BP	105	6	0.136202	1	GO:0010927
mammary gland specification	BP	3	1	0.136205	1	GO:0060594
interstrand cross-link repair	BP	47	3	0.13624	1	GO:0036297
chaperone cofactor-dependent protein refolding	BP	29	2	0.136292	1	GO:0051085
interleukin-7-mediated signaling pathway	BP	26	2	0.136376	1	GO:0038111
response to interleukin-7	BP	26	2	0.136376	1	GO:0098760
cellular response to interleukin-7	BP	26	2	0.136376	1	GO:0098761
DNA geometric change	BP	69	4	0.136387	1	GO:0032392
angiogenesis involved in wound healing	BP	23	2	0.136539	1	GO:0060055
B cell proliferation	BP	81	4	0.136931	1	GO:0042100
purine-containing compound biosynthetic process	BP	253	11	0.137055	1	GO:0072522
filopodium tip	CC	17	2	0.137558	1	GO:0032433
cap-independent translational initiation	BP	5	1	0.137734	1	GO:0002190
nuclear retention of pre-mRNA at the site of transcription	BP	5	1	0.137774	1	GO:0071033
ubiquitin-like protein ligase binding	MF	287	13	0.138053	1	GO:0044389
negative regulation of neuron maturation	BP	3	1	0.138073	1	GO:0014043
mammalian oogenesis stage	BP	7	1	0.138096	1	GO:0022605
neurotransmitter secretion	BP	161	9	0.138132	1	GO:0007269
signal release from synapse	BP	161	9	0.138132	1	GO:0099643
cell migration involved in endocardial cushion formation	BP	4	1	0.138328	1	GO:0003273
histone mRNA metabolic process	BP	25	2	0.138333	1	GO:0008334
axon extension involved in regeneration	BP	3	1	0.138363	1	GO:0048677
sprouting of injured axon	BP	3	1	0.138363	1	GO:0048682
gap junction	CC	30	2	0.138589	1	GO:0005921
myosin light chain binding	MF	7	1	0.138671	1	GO:0032027
granulocyte migration	BP	128	5	0.138675	1	GO:0097530
copper ion import	BP	5	1	0.138695	1	GO:0015677
nuclear ncRNA surveillance	BP	6	1	0.138744	1	GO:0071029
nuclear polyadenylation-dependent rRNA catabolic process	BP	6	1	0.138744	1	GO:0071035
nuclear polyadenylation-dependent ncRNA catabolic process	BP	6	1	0.138744	1	GO:0071046
response to intra-S DNA damage checkpoint signaling	BP	4	1	0.138847	1	GO:0072429
negative regulation of cytokine secretion	BP	59	3	0.138869	1	GO:0050710
positive regulation of I-kappaB phosphorylation	BP	5	1	0.138902	1	GO:1903721
G-quadruplex RNA binding	MF	5	1	0.139004	1	GO:0002151
positive regulation of response to cytokine stimulus	BP	51	3	0.139032	1	GO:0060760
nuclear ubiquitin ligase complex	CC	42	3	0.139092	1	GO:0000152
A band	CC	39	3	0.139214	1	GO:0031672
ureteric bud development	BP	92	6	0.139242	1	GO:0001657
very-low-density lipoprotein particle receptor binding	MF	4	1	0.139281	1	GO:0070326
one-carbon metabolic process	BP	24	2	0.139375	1	GO:0006730
nitrogen utilization	BP	5	1	0.139396	1	GO:0019740
low-density lipoprotein receptor particle metabolic process	BP	23	2	0.139976	1	GO:0032799
caspase binding	MF	10	1	0.14007	1	GO:0089720
regulation of cell morphogenesis involved in differentiation	BP	274	15	0.140094	1	GO:0010769
neutrophil mediated cytotoxicity	BP	10	1	0.140094	1	GO:0070942
methylenetetrahydrofolate dehydrogenase (NADP+) activity	MF	4	1	0.140195	1	GO:0004488
phosphatidylinositol-3,4-bisphosphate 5-kinase activity	MF	3	1	0.140289	1	GO:0052812
transmembrane receptor protein tyrosine kinase activity	MF	64	5	0.140369	1	GO:0004714
alpha-glucosidase activity	MF	5	1	0.140913	1	GO:0090599
gastrulation	BP	173	9	0.140922	1	GO:0007369
suppression by virus of host apoptotic process	BP	3	1	0.141092	1	GO:0019050
modulation by virus of host apoptotic process	BP	3	1	0.141092	1	GO:0039526
regulation of gene expression by genetic imprinting	BP	17	2	0.141135	1	GO:0006349
embryonic digestive tract morphogenesis	BP	18	2	0.141169	1	GO:0048557
cell-cell junction	CC	420	19	0.141199	1	GO:0005911
postsynapse assembly	BP	28	3	0.141274	1	GO:0099068
pH elevation	BP	5	1	0.141345	1	GO:0045852
intracellular pH elevation	BP	5	1	0.141345	1	GO:0051454
calcium-independent cell-matrix adhesion	BP	4	1	0.141375	1	GO:0007161
C-terminal protein deglutamylation	BP	4	1	0.141385	1	GO:0035609
translation initiation factor binding	MF	27	2	0.141423	1	GO:0031369
low-density lipoprotein particle receptor binding	MF	21	2	0.141457	1	GO:0050750
positive regulation of interferon-beta production	BP	28	2	0.141647	1	GO:0032728
IRE1-TRAF2-ASK1 complex	CC	4	1	0.141654	1	GO:1990604
vesicle-mediated transport to the plasma membrane	BP	81	5	0.141759	1	GO:0098876
regulation of nodal signaling pathway	BP	7	1	0.141968	1	GO:1900107
regulation of cellular pH reduction	BP	5	1	0.142014	1	GO:0032847
negative regulation of vitamin D biosynthetic process	BP	5	1	0.142028	1	GO:0010957
negative regulation of steroid biosynthetic process	BP	28	2	0.142051	1	GO:0010894
N-acetylglucosamine-6-sulfatase activity	MF	3	1	0.142153	1	GO:0008449
erythrocyte differentiation	BP	106	6	0.142204	1	GO:0030218
epinephrine binding	MF	8	1	0.142318	1	GO:0051379
RNA polymerase III transcription factor binding	MF	3	1	0.142386	1	GO:0001025
TFIIIC-class transcription factor complex binding	MF	3	1	0.142386	1	GO:0001156
alphav-beta3 integrin-IGF-1-IGF1R complex	CC	4	1	0.142529	1	GO:0035867
phosphatidylinositol-3,4,5-trisphosphate binding	MF	34	3	0.142695	1	GO:0005547
response to corticosteroid	BP	159	7	0.142737	1	GO:0031960
maintenance of protein location in nucleus	BP	22	2	0.142954	1	GO:0051457
ubiquitin-like protein conjugating enzyme binding	MF	37	3	0.14312	1	GO:0044390
lactation	BP	42	3	0.143395	1	GO:0007595
I-kappaB/NF-kappaB complex	CC	4	1	0.143432	1	GO:0033256
negative regulation of glucocorticoid metabolic process	BP	5	1	0.143677	1	GO:0031944
negative regulation of glucocorticoid biosynthetic process	BP	5	1	0.143677	1	GO:0031947
negative regulation of steroid hormone biosynthetic process	BP	5	1	0.143677	1	GO:0090032
positive regulation of interleukin-12 production	BP	31	2	0.143738	1	GO:0032735
ubiquinone binding	MF	7	1	0.144023	1	GO:0048039
maturation of 5.8S rRNA	BP	26	2	0.144177	1	GO:0000460
neuron projection terminus	CC	131	7	0.14426	1	GO:0044306
response to sorbitol	BP	5	1	0.144359	1	GO:0072708
mesonephric epithelium development	BP	93	6	0.144513	1	GO:0072163
mesonephric tubule development	BP	93	6	0.144513	1	GO:0072164
dopamine:sodium symporter activity	MF	4	1	0.144594	1	GO:0005330
atrial cardiac muscle tissue development	BP	6	1	0.144607	1	GO:0003228
atrial cardiac muscle tissue morphogenesis	BP	6	1	0.144607	1	GO:0055009
negative regulation of lamellipodium organization	BP	7	1	0.145012	1	GO:1902744
modulation by host of viral release from host cell	BP	5	1	0.145043	1	GO:0044789
positive regulation by host of viral release from host cell	BP	5	1	0.145043	1	GO:0044791
signal transduction downstream of smoothened	BP	4	1	0.14508	1	GO:0007227
positive regulation of collagen metabolic process	BP	24	2	0.145197	1	GO:0010714
granzyme-mediated apoptotic signaling pathway	BP	6	1	0.145299	1	GO:0008626
maintenance of unfolded protein	BP	3	1	0.145459	1	GO:0036506
maintenance of unfolded protein involved in ERAD pathway	BP	3	1	0.145459	1	GO:1904378
negative regulation of adiponectin secretion	BP	4	1	0.145485	1	GO:0070164
gland morphogenesis	BP	116	7	0.145765	1	GO:0022612
late endosome to vacuole transport via multivesicular body sorting pathway	BP	8	1	0.14582	1	GO:0032511
positive regulation of glial cell migration	BP	6	1	0.1459	1	GO:1903977
negative regulation of monocyte chemotaxis	BP	5	1	0.14634	1	GO:0090027
estrogen receptor binding	MF	40	3	0.146349	1	GO:0030331
lipase binding	MF	6	1	0.146666	1	GO:0035473
annulate lamellae	CC	5	1	0.146789	1	GO:0005642
positive regulation of dendritic cell antigen processing and presentation	BP	7	1	0.146836	1	GO:0002606
vocalization behavior	BP	14	2	0.147465	1	GO:0071625
guanylate cyclase activity	MF	7	1	0.147477	1	GO:0004383
protein transport into membrane raft	BP	4	1	0.14749	1	GO:0032596
internode region of axon	CC	4	1	0.147725	1	GO:0033269
phosphorylase kinase regulator activity	MF	4	1	0.147794	1	GO:0008607
positive regulation of axon regeneration	BP	6	1	0.147827	1	GO:0048680
intrinsic component of postsynaptic membrane	CC	119	7	0.147892	1	GO:0098936
negative regulation of ion transmembrane transport	BP	95	5	0.147912	1	GO:0034766
transforming growth factor beta receptor binding	MF	50	3	0.147934	1	GO:0005160
ankyrin repeat binding	MF	5	1	0.147938	1	GO:0071532
folate transmembrane transport	BP	6	1	0.148026	1	GO:0098838
ribosomal small subunit export from nucleus	BP	7	1	0.148194	1	GO:0000056
embryonic heart tube left/right pattern formation	BP	4	1	0.148472	1	GO:0060971
positive regulation of neurotransmitter transport	BP	37	3	0.148511	1	GO:0051590
DNA catabolic process, exonucleolytic	BP	5	1	0.148539	1	GO:0000738
negative regulation of phosphorylation	BP	433	18	0.148853	1	GO:0042326
vesicle fusion with Golgi apparatus	BP	6	1	0.148883	1	GO:0048280
beta-alanine metabolic process	BP	4	1	0.149014	1	GO:0019482
positive regulation of mesoderm development	BP	9	1	0.149022	1	GO:2000382
molting cycle process	BP	86	5	0.149051	1	GO:0022404
hair cycle process	BP	86	5	0.149051	1	GO:0022405
7SK snRNA binding	MF	7	1	0.149367	1	GO:0097322
somatic stem cell population maintenance	BP	59	4	0.149552	1	GO:0035019
SUMO polymer binding	MF	5	1	0.149732	1	GO:0032184
phosphatidylinositol phosphorylation	BP	110	6	0.149854	1	GO:0046854
positive regulation of cellular catabolic process	BP	329	14	0.150109	1	GO:0031331
negative regulation of endothelial cell proliferation	BP	67	3	0.150233	1	GO:0001937
cerebral cortex neuron differentiation	BP	20	2	0.150256	1	GO:0021895
RNA polymerase III type 3 promoter DNA binding	MF	4	1	0.15027	1	GO:0001032
positive regulation of cGMP-mediated signaling	BP	8	1	0.150273	1	GO:0010753
protein antigen binding	MF	6	1	0.150375	1	GO:1990405
S-methyltransferase activity	MF	6	1	0.150398	1	GO:0008172
negative regulation of autophagosome maturation	BP	4	1	0.150399	1	GO:1901097
establishment of endothelial blood-brain barrier	BP	4	1	0.150453	1	GO:0014045
central nervous system vasculogenesis	BP	4	1	0.150453	1	GO:0022009
nodal signaling pathway involved in determination of left/right asymmetry	BP	7	1	0.150611	1	GO:0038107
regulation of transcription from RNA polymerase II promoter involved in determination of left/right symmetry	BP	7	1	0.150611	1	GO:1900094
nodal signaling pathway involved in determination of lateral mesoderm left/right asymmetry	BP	7	1	0.150611	1	GO:1900164
positive regulation of multi-organism process	BP	158	7	0.150835	1	GO:0043902
3'-phosphoadenosine 5'-phosphosulfate binding	MF	6	1	0.151382	1	GO:0050656
long-chain fatty acid catabolic process	BP	9	1	0.151472	1	GO:0042758
copper ion transmembrane transport	BP	5	1	0.151474	1	GO:0035434
copper ion transmembrane transporter activity	MF	5	1	0.151474	1	GO:0005375
execution phase of apoptosis	BP	72	4	0.151554	1	GO:0097194
negative regulation of blood vessel endothelial cell migration	BP	70	3	0.151644	1	GO:0043537
negative regulation of apoptotic signaling pathway	BP	212	9	0.151665	1	GO:2001234
regulation of muscle cell differentiation	BP	174	8	0.151767	1	GO:0051147
G protein-coupled receptor activity involved in regulation of postsynaptic membrane potential	MF	4	1	0.15186	1	GO:0099530
spermatogenesis, exchange of chromosomal proteins	BP	8	1	0.15188	1	GO:0035093
nucleic acid transport	BP	181	8	0.151947	1	GO:0050657
RNA transport	BP	181	8	0.151947	1	GO:0050658
growth factor receptor binding	MF	129	6	0.152118	1	GO:0070851
positive regulation of dendritic spine morphogenesis	BP	16	2	0.15214	1	GO:0061003
positive regulation of acute inflammatory response to antigenic stimulus	BP	6	1	0.152295	1	GO:0002866
morphogenesis of an epithelium	BP	462	21	0.152745	1	GO:0002009
regulation of bone remodeling	BP	43	3	0.152792	1	GO:0046850
antimicrobial humoral immune response mediated by antimicrobial peptide	BP	64	2	0.152817	1	GO:0061844
postsynaptic membrane organization	BP	36	3	0.152883	1	GO:0001941
negative regulation by symbiont of host apoptotic process	BP	4	1	0.153108	1	GO:0033668
negative regulation by symbiont of host programmed cell death	BP	4	1	0.153108	1	GO:0052041
negative regulation by organism of programmed cell death in other organism involved in symbiotic interaction	BP	4	1	0.153108	1	GO:0052490
7S RNA binding	MF	7	1	0.153246	1	GO:0008312
killing of cells of other organism	BP	56	2	0.153346	1	GO:0031640
disruption of cells of other organism	BP	56	2	0.153346	1	GO:0044364
regulation of collagen fibril organization	BP	7	1	0.153357	1	GO:1904026
activating transcription factor binding	MF	74	5	0.153445	1	GO:0033613
response to starvation	BP	175	8	0.153515	1	GO:0042594
aminoacyl-tRNA ligase activity	MF	41	3	0.153539	1	GO:0004812
ligase activity, forming carbon-oxygen bonds	MF	41	3	0.153539	1	GO:0016875
Wnt signaling pathway, calcium modulating pathway	BP	35	3	0.153602	1	GO:0007223
protein quality control for misfolded or incompletely synthesized proteins	BP	24	2	0.153707	1	GO:0006515
positive regulation of NK T cell activation	BP	8	1	0.153774	1	GO:0051135
salivary gland morphogenesis	BP	34	3	0.153892	1	GO:0007435
siRNA loading onto RISC involved in RNA interference	BP	4	1	0.153937	1	GO:0035087
smooth muscle cell proliferation	BP	159	7	0.154109	1	GO:0048659
macrophage colony-stimulating factor signaling pathway	BP	6	1	0.154187	1	GO:0038145
negative regulation of vitamin metabolic process	BP	6	1	0.154251	1	GO:0046137
unsaturated fatty acid metabolic process	BP	95	4	0.154404	1	GO:0033559
epithelial cell proliferation involved in salivary gland morphogenesis	BP	5	1	0.154563	1	GO:0060664
regulation of membrane depolarization during cardiac muscle cell action potential	BP	6	1	0.154574	1	GO:1900825
viral genome replication	BP	110	5	0.154603	1	GO:0019079
positive regulation of toll-like receptor 2 signaling pathway	BP	7	1	0.154811	1	GO:0034137
corticotropin-releasing hormone receptor 1 binding	MF	4	1	0.154999	1	GO:0051430
fibrinogen binding	MF	4	1	0.155046	1	GO:0070051
sarcoplasmic reticulum lumen	CC	8	1	0.155248	1	GO:0033018
mitotic cell cycle phase transition	BP	493	19	0.155497	1	GO:0044772
I-kappaB kinase/NF-kappaB signaling	BP	243	10	0.155651	1	GO:0007249
protein import into mitochondrial inner membrane	BP	8	1	0.155724	1	GO:0045039
positive regulation of natural killer cell proliferation	BP	7	1	0.15583	1	GO:0032819
cellular response to angiotensin	BP	23	2	0.15587	1	GO:1904385
regulation of viral genome replication	BP	85	4	0.156133	1	GO:0045069
phagocytosis, engulfment	BP	41	3	0.156163	1	GO:0006911
DNA replication initiation	BP	30	2	0.156602	1	GO:0006270
neuron projection arborization	BP	17	2	0.156976	1	GO:0140058
CCR5 chemokine receptor binding	MF	6	1	0.157123	1	GO:0031730
positive regulation of catabolic process	BP	385	16	0.157264	1	GO:0009896
very-low-density lipoprotein particle clearance	BP	10	1	0.157743	1	GO:0034447
formate metabolic process	BP	6	1	0.157772	1	GO:0015942
mannosylation	BP	31	2	0.157949	1	GO:0097502
smoothened signaling pathway	BP	125	7	0.158103	1	GO:0007224
cellular response to heparin	BP	5	1	0.158427	1	GO:0071504
positive regulation of heart rate by epinephrine-norepinephrine	BP	4	1	0.1585	1	GO:0001996
positive regulation of epithelial cell proliferation involved in lung morphogenesis	BP	5	1	0.158672	1	GO:0060501
'de novo' IMP biosynthetic process	BP	6	1	0.158736	1	GO:0006189
regulation of methylation-dependent chromatin silencing	BP	7	1	0.158743	1	GO:0090308
pyrimidine ribonucleotide salvage	BP	5	1	0.158873	1	GO:0010138
UMP salvage	BP	5	1	0.158873	1	GO:0044206
protein methylation	BP	167	8	0.159011	1	GO:0006479
protein alkylation	BP	167	8	0.159011	1	GO:0008213
postsynaptic density membrane	CC	73	5	0.159252	1	GO:0098839
regulation of cell division	BP	154	7	0.159338	1	GO:0051302
left/right pattern formation	BP	21	2	0.15977	1	GO:0060972
prostate epithelial cord elongation	BP	3	1	0.159826	1	GO:0060523
inclusion body assembly	BP	21	2	0.160059	1	GO:0070841
peptidyl-prolyl cis-trans isomerase activity	MF	31	2	0.160139	1	GO:0003755
histone H2A ubiquitination	BP	22	2	0.160144	1	GO:0033522
NMDA glutamate receptor clustering	BP	4	1	0.160165	1	GO:0097114
creatinine metabolic process	BP	4	1	0.160166	1	GO:0046449
multi-ciliated epithelial cell differentiation	BP	8	1	0.160319	1	GO:1903251
positive regulation of neuron projection regeneration	BP	7	1	0.160346	1	GO:0070572
proteasome regulatory particle, lid subcomplex	CC	7	1	0.160389	1	GO:0008541
isoleucine metabolic process	BP	5	1	0.160472	1	GO:0006549
pi-body	CC	7	1	0.160592	1	GO:0071546
allantoin metabolic process	BP	5	1	0.160792	1	GO:0000255
TRAMP complex	CC	4	1	0.161162	1	GO:0031499
cardiac cell development	BP	90	5	0.161236	1	GO:0055006
phosphatidylinositol metabolic process	BP	225	10	0.16133	1	GO:0046488
regulation of translation at synapse, modulating synaptic transmission	BP	4	1	0.161485	1	GO:0099547
regulation of translation at synapse	BP	4	1	0.161485	1	GO:0140243
establishment or maintenance of epithelial cell apical/basal polarity	BP	35	3	0.161782	1	GO:0045197
regulation of binding	BP	356	15	0.161864	1	GO:0051098
negative regulation of cell development	BP	314	15	0.162095	1	GO:0010721
negative regulation of smoothened signaling pathway involved in ventral spinal cord patterning	BP	4	1	0.162207	1	GO:0021914
protein side chain deglutamylation	BP	5	1	0.162214	1	GO:0035610
mitotic recombination	BP	24	2	0.162332	1	GO:0006312
mesonephros development	BP	97	6	0.162584	1	GO:0001823
regulation of peptidyl-threonine phosphorylation	BP	40	3	0.162618	1	GO:0010799
oligodendrocyte cell fate specification	BP	5	1	0.162755	1	GO:0021778
oligodendrocyte cell fate commitment	BP	5	1	0.162755	1	GO:0021779
glial cell fate specification	BP	5	1	0.162755	1	GO:0021780
chloride ion binding	MF	9	1	0.163109	1	GO:0031404
establishment of RNA localization	BP	184	8	0.163317	1	GO:0051236
regulation of penile erection	BP	7	1	0.163643	1	GO:0060405
negative regulation of mitochondrion organization	BP	51	3	0.163893	1	GO:0010823
phosphate ion transport	BP	25	2	0.163952	1	GO:0006817
ribonucleoprotein complex biogenesis	BP	428	14	0.163978	1	GO:0022613
condensed chromosome, centromeric region	CC	110	5	0.164065	1	GO:0000779
regulation of blood pressure	BP	165	7	0.164353	1	GO:0008217
regulation of establishment of T cell polarity	BP	4	1	0.164433	1	GO:1903903
adiponectin secretion	BP	6	1	0.164514	1	GO:0070162
regulation of adiponectin secretion	BP	6	1	0.164514	1	GO:0070163
negative regulation of steroid metabolic process	BP	30	2	0.16465	1	GO:0045939
defense response to bacterium	BP	227	6	0.164767	1	GO:0042742
pre-miRNA binding	MF	6	1	0.164869	1	GO:0070883
actinin binding	MF	38	3	0.164926	1	GO:0042805
replicative cell aging	BP	6	1	0.165068	1	GO:0001302
regulation of skeletal muscle fiber differentiation	BP	4	1	0.165395	1	GO:1902809
negative regulation of epidermal growth factor receptor signaling pathway	BP	41	3	0.165421	1	GO:0042059
RNA localization	BP	216	9	0.165552	1	GO:0006403
positive regulation of angiogenesis	BP	194	8	0.165582	1	GO:0045766
AMP-activated protein kinase activity	MF	7	1	0.165604	1	GO:0004679
regulation of I-kappaB phosphorylation	BP	6	1	0.165652	1	GO:1903719
coagulation	BP	321	13	0.165869	1	GO:0050817
negative regulation of fibrinolysis	BP	10	1	0.166078	1	GO:0051918
glycerolipid biosynthetic process	BP	259	11	0.1661	1	GO:0045017
apoptotic process involved in luteolysis	BP	3	1	0.166261	1	GO:0061364
regulation of aldosterone metabolic process	BP	6	1	0.166595	1	GO:0032344
regulation of aldosterone biosynthetic process	BP	6	1	0.166595	1	GO:0032347
organ growth	BP	181	9	0.16661	1	GO:0035265
SMAD binding	MF	76	5	0.166788	1	GO:0046332
regulation of GTPase activity	BP	443	20	0.16687	1	GO:0043087
brainstem development	BP	6	1	0.166945	1	GO:0003360
regulation of cellular response to transforming growth factor beta stimulus	BP	117	6	0.167241	1	GO:1903844
negative regulation of protein sumoylation	BP	8	1	0.167253	1	GO:0033234
ripoptosome	CC	6	1	0.16741	1	GO:0097342
mitochondrial ribosome assembly	BP	7	1	0.16741	1	GO:0061668
response to heparin	BP	6	1	0.167423	1	GO:0071503
negative regulation of cell migration involved in sprouting angiogenesis	BP	39	2	0.16754	1	GO:0090051
diet induced thermogenesis	BP	8	1	0.167645	1	GO:0002024
regulation of type I interferon production	BP	107	5	0.167678	1	GO:0032479
regulation of multicellular organism growth	BP	69	4	0.167795	1	GO:0040014
cGMP-stimulated cyclic-nucleotide phosphodiesterase activity	MF	3	1	0.167817	1	GO:0004118
neurotrophin signaling pathway	BP	37	3	0.167879	1	GO:0038179
DNA-dependent DNA replication	BP	142	6	0.167963	1	GO:0006261
myosin II filament	CC	3	1	0.167982	1	GO:0097513
pointed-end actin filament capping	BP	7	1	0.1683	1	GO:0051694
response to immobilization stress	BP	25	2	0.168666	1	GO:0035902
ribonucleotide biosynthetic process	BP	234	10	0.168711	1	GO:0009260
ovulation cycle process	BP	47	3	0.16878	1	GO:0022602
annealing helicase activity	MF	6	1	0.168809	1	GO:0036310
skeletal muscle cell differentiation	BP	69	4	0.168839	1	GO:0035914
regulation of cortisol biosynthetic process	BP	6	1	0.168845	1	GO:2000064
DNA damage response, signal transduction by p53 class mediator	BP	101	5	0.168968	1	GO:0030330
protein phosphatase binding	MF	130	7	0.169021	1	GO:0019903
growth hormone receptor signaling pathway	BP	20	2	0.169232	1	GO:0060396
folic acid transport	BP	8	1	0.169443	1	GO:0015884
central nervous system neuron development	BP	70	5	0.16963	1	GO:0021954
orbitofrontal cortex development	BP	4	1	0.169636	1	GO:0021769
parathyroid hormone secretion	BP	3	1	0.169637	1	GO:0035898
dendrite morphogenesis	BP	124	8	0.169871	1	GO:0048813
neuron death	BP	322	14	0.169992	1	GO:0070997
regulation of t-circle formation	BP	5	1	0.17066	1	GO:1904429
cellular response to sodium arsenite	BP	5	1	0.1707	1	GO:1903936
ornithine decarboxylase regulator activity	MF	6	1	0.170827	1	GO:0042979
tRNA aminoacylation for protein translation	BP	45	3	0.171072	1	GO:0006418
positive regulation of protein kinase A signaling	BP	9	1	0.171231	1	GO:0010739
ncRNA export from nucleus	BP	9	1	0.171294	1	GO:0097064
determination of left/right asymmetry in lateral mesoderm	BP	8	1	0.171306	1	GO:0003140
meiotic chromosome condensation	BP	6	1	0.17139	1	GO:0010032
phosphatase binding	MF	175	9	0.171655	1	GO:0019902
protein localization to ciliary transition zone	BP	6	1	0.171697	1	GO:1904491
type I interferon production	BP	108	5	0.1717	1	GO:0032606
beta-1 adrenergic receptor binding	MF	4	1	0.171796	1	GO:0031697
ephrin receptor activity	MF	19	2	0.171811	1	GO:0005003
pyrimidine nucleotide salvage	BP	6	1	0.172031	1	GO:0032262
positive regulation of glomerular mesangial cell proliferation	BP	5	1	0.172052	1	GO:0072126
positive regulation of endothelial cell proliferation	BP	108	5	0.172246	1	GO:0001938
polyadenylation-dependent ncRNA catabolic process	BP	7	1	0.172672	1	GO:0043634
regulation of endodeoxyribonuclease activity	BP	8	1	0.173085	1	GO:0032071
anatomical structure homeostasis	BP	396	15	0.173143	1	GO:0060249
signal transduction in response to DNA damage	BP	126	6	0.173212	1	GO:0042770
'de novo' posttranslational protein folding	BP	34	2	0.173219	1	GO:0051084
apoptotic process in bone marrow	BP	7	1	0.173394	1	GO:0071839
Gemini of coiled bodies	CC	9	1	0.173622	1	GO:0097504
regulation of protein tyrosine kinase activity	BP	83	5	0.173789	1	GO:0061097
protein peptidyl-prolyl isomerization	BP	33	2	0.173937	1	GO:0000413
regulation of I-kappaB kinase/NF-kappaB signaling	BP	217	9	0.173963	1	GO:0043122
cellular response to growth hormone stimulus	BP	21	2	0.174137	1	GO:0071378
positive regulation of antigen processing and presentation	BP	9	1	0.174141	1	GO:0002579
mesenchymal cell differentiation	BP	205	10	0.174258	1	GO:0048762
pyrimidine dimer repair	BP	8	1	0.174293	1	GO:0006290
apolipoprotein A-I-mediated signaling pathway	BP	7	1	0.174583	1	GO:0038027
positive regulation of gamma-delta T cell activation	BP	6	1	0.174628	1	GO:0046645
mu-type opioid receptor binding	MF	3	1	0.174761	1	GO:0031852
corticotropin-releasing hormone receptor binding	MF	6	1	0.174784	1	GO:0051429
regulation of protein folding	BP	9	1	0.17479	1	GO:1903332
erythrocyte homeostasis	BP	115	6	0.175263	1	GO:0034101
amacrine cell differentiation	BP	8	1	0.175456	1	GO:0035881
paracrine signaling	BP	7	1	0.175506	1	GO:0038001
non-canonical Wnt signaling pathway	BP	99	6	0.175635	1	GO:0035567
negative regulation of gliogenesis	BP	40	3	0.175667	1	GO:0014014
response to angiotensin	BP	25	2	0.17574	1	GO:1990776
phosphorus-oxygen lyase activity	MF	21	2	0.176278	1	GO:0016849
phosphatidylinositol-mediated signaling	BP	162	8	0.176364	1	GO:0048015
modulation by symbiont of host apoptotic process	BP	5	1	0.176441	1	GO:0052150
peptidyl-glutamic acid modification	BP	25	2	0.176547	1	GO:0018200
establishment of integrated proviral latency	BP	8	1	0.176676	1	GO:0075713
dorsal/ventral pattern formation	BP	89	5	0.176899	1	GO:0009953
negative regulation of macrophage migration	BP	11	1	0.177227	1	GO:1905522
salivary gland development	BP	37	3	0.177332	1	GO:0007431
positive regulation of Fc-gamma receptor signaling pathway involved in phagocytosis	BP	4	1	0.177398	1	GO:1905451
BMP signaling pathway	BP	141	7	0.177483	1	GO:0030509
condensed chromosome	CC	206	8	0.177486	1	GO:0000793
regulation of cellular response to heat	BP	45	3	0.177491	1	GO:1900034
negative regulation of growth	BP	248	11	0.17768	1	GO:0045926
labyrinthine layer morphogenesis	BP	21	2	0.177904	1	GO:0060713
dephosphorylation of RNA polymerase II C-terminal domain	BP	5	1	0.177907	1	GO:0070940
negative regulation of vesicle fusion	BP	6	1	0.178001	1	GO:0031339
T cell differentiation in thymus	BP	67	4	0.178055	1	GO:0033077
minus-end-directed organelle transport along microtubule	BP	4	1	0.178078	1	GO:0072385
prostate gland morphogenetic growth	BP	4	1	0.178131	1	GO:0060737
response to anesthetic	BP	73	4	0.178238	1	GO:0072347
ubiquitin ligase complex	CC	264	11	0.178314	1	GO:0000151
tyrosine metabolic process	BP	10	1	0.178325	1	GO:0006570
growth hormone receptor binding	MF	6	1	0.178414	1	GO:0005131
condensed nuclear chromosome	CC	91	4	0.178444	1	GO:0000794
negative regulation of metalloendopeptidase activity	BP	9	1	0.178574	1	GO:1904684
metanephric glomerular mesangium development	BP	5	1	0.178584	1	GO:0072223
regulation of nitric-oxide synthase activity	BP	45	3	0.178737	1	GO:0050999
cytokinesis	BP	155	7	0.178789	1	GO:0000910
positive regulation of extracellular matrix organization	BP	20	2	0.178851	1	GO:1903055
ubiquitin-dependent SMAD protein catabolic process	BP	6	1	0.17919	1	GO:0030579
spine apparatus	CC	4	1	0.179222	1	GO:0097444
negative regulation of apoptotic process in bone marrow	BP	6	1	0.179283	1	GO:0071866
autophagy of nucleus	BP	5	1	0.179354	1	GO:0044804
glomerulus vasculature morphogenesis	BP	5	1	0.179539	1	GO:0072103
glomerular capillary formation	BP	5	1	0.179539	1	GO:0072104
regulation of cellular response to growth factor stimulus	BP	269	12	0.179553	1	GO:0090287
NF-kappaB binding	MF	27	2	0.179624	1	GO:0051059
RAGE receptor binding	MF	11	1	0.179724	1	GO:0050786
tumor necrosis factor receptor binding	MF	29	2	0.179805	1	GO:0005164
positive regulation of cell migration involved in sprouting angiogenesis	BP	36	2	0.17981	1	GO:0090050
chloride transport	BP	98	5	0.179848	1	GO:0006821
positive regulation of lymphocyte mediated immunity	BP	96	4	0.180315	1	GO:0002708
positive regulation of viral entry into host cell	BP	9	1	0.180472	1	GO:0046598
positive regulation of early endosome to late endosome transport	BP	7	1	0.180492	1	GO:2000643
axon part	CC	356	17	0.180564	1	GO:0033267
skeletal muscle adaptation	BP	27	2	0.180735	1	GO:0043501
macrophage colony-stimulating factor production	BP	5	1	0.180741	1	GO:0036301
regulation of macrophage colony-stimulating factor production	BP	5	1	0.180741	1	GO:1901256
positive regulation of blood pressure by epinephrine-norepinephrine	BP	6	1	0.180915	1	GO:0003321
regulation of B cell activation	BP	109	5	0.181119	1	GO:0050864
intraciliary transport particle	CC	28	2	0.181505	1	GO:0030990
translation repressor activity	MF	23	2	0.181516	1	GO:0030371
microtubule-severing ATPase activity	MF	8	1	0.181549	1	GO:0008568
cGMP biosynthetic process	BP	10	1	0.181591	1	GO:0006182
regulation of apoptotic process in bone marrow	BP	7	1	0.182059	1	GO:0071865
negative regulation of cell cycle checkpoint	BP	6	1	0.182131	1	GO:1901977
regulation of activin receptor signaling pathway	BP	23	2	0.182201	1	GO:0032925
alternative mRNA splicing, via spliceosome	BP	67	4	0.182322	1	GO:0000380
INO80-type complex	CC	24	2	0.182412	1	GO:0097346
positive regulation of interferon-gamma biosynthetic process	BP	10	1	0.182493	1	GO:0045078
catalytic activity, acting on DNA	MF	167	7	0.182543	1	GO:0140097
protein glycosylation in Golgi	BP	5	1	0.182648	1	GO:0033578
regulation of glial cell differentiation	BP	62	4	0.182822	1	GO:0045685
purine nucleotide biosynthetic process	BP	240	10	0.182881	1	GO:0006164
habituation	BP	4	1	0.182906	1	GO:0046959
activation of adenylate cyclase activity	BP	30	2	0.182932	1	GO:0007190
cis-trans isomerase activity	MF	35	2	0.183472	1	GO:0016859
female gonad development	BP	95	5	0.183488	1	GO:0008585
chromosome segregation	BP	296	11	0.183529	1	GO:0007059
establishment or maintenance of apical/basal cell polarity	BP	38	3	0.183549	1	GO:0035088
establishment or maintenance of bipolar cell polarity	BP	38	3	0.183549	1	GO:0061245
multi-organism membrane organization	BP	7	1	0.18366	1	GO:0044803
polyadenylation-dependent RNA catabolic process	BP	8	1	0.183684	1	GO:0043633
development of secondary female sexual characteristics	BP	6	1	0.183756	1	GO:0046543
protein tyrosine kinase activity	MF	171	9	0.18376	1	GO:0004713
chaperone-mediated protein transport	BP	9	1	0.183807	1	GO:0072321
meiotic cell cycle process	BP	182	7	0.183819	1	GO:1903046
protein insertion into membrane	BP	45	3	0.183901	1	GO:0051205
cellular response to epidermal growth factor stimulus	BP	43	3	0.184217	1	GO:0071364
folic acid binding	MF	11	1	0.184338	1	GO:0005542
lymphocyte homeostasis	BP	59	3	0.184586	1	GO:0002260
response to sodium arsenite	BP	6	1	0.184594	1	GO:1903935
protein maturation	BP	299	11	0.184599	1	GO:0051604
actomyosin contractile ring	CC	4	1	0.184769	1	GO:0005826
cellular response to magnesium ion	BP	6	1	0.184909	1	GO:0071286
response to fluoride	BP	5	1	0.185025	1	GO:1902617
endosome lumen	CC	31	2	0.185259	1	GO:0031904
regulation of transcription by RNA polymerase III	BP	23	2	0.1854	1	GO:0006359
interleukin-12 biosynthetic process	BP	7	1	0.185539	1	GO:0042090
regulation of interleukin-12 biosynthetic process	BP	7	1	0.185539	1	GO:0045075
dopamine transport	BP	52	3	0.185611	1	GO:0015872
cyclase activity	MF	21	2	0.185702	1	GO:0009975
positive regulation of dendritic spine development	BP	36	3	0.185986	1	GO:0060999
myosin complex	CC	65	4	0.186009	1	GO:0016459
regulation of neuron apoptotic process	BP	194	9	0.186027	1	GO:0043523
regulation of centrosome cycle	BP	54	3	0.18621	1	GO:0046605
positive regulation of spindle checkpoint	BP	7	1	0.186239	1	GO:0090232
positive regulation of mitotic cell cycle spindle assembly checkpoint	BP	7	1	0.186239	1	GO:0090267
extracellular exosome assembly	BP	7	1	0.186247	1	GO:0071971
positive regulation of presynaptic cytosolic calcium concentration	BP	4	1	0.186266	1	GO:0099533
induction of synaptic vesicle exocytosis by positive regulation of presynaptic cytosolic calcium ion concentration	BP	4	1	0.186266	1	GO:0099703
voltage-gated calcium channel activity involved in positive regulation of presynaptic cytosolic calcium levels	MF	4	1	0.186266	1	GO:0099635
toxin transmembrane transporter activity	MF	5	1	0.18628	1	GO:0019534
activation of GTPase activity	BP	82	5	0.186342	1	GO:0090630
mitochondrial outer membrane	CC	168	7	0.186458	1	GO:0005741
termination of RNA polymerase II transcription	BP	33	2	0.186476	1	GO:0006369
integral component of synaptic membrane	CC	150	8	0.186543	1	GO:0099699
negative regulation of establishment of protein localization to mitochondrion	BP	8	1	0.186561	1	GO:1903748
regulation of ribonuclease activity	BP	9	1	0.186725	1	GO:0060700
leading edge membrane	CC	162	9	0.186776	1	GO:0031256
protein K63-linked ubiquitination	BP	47	3	0.186932	1	GO:0070534
lipid tube assembly	BP	4	1	0.186944	1	GO:0060988
cytokine secretion	BP	199	7	0.187031	1	GO:0050663
negative regulation of receptor biosynthetic process	BP	6	1	0.187165	1	GO:0010871
endosomal transport	BP	197	9	0.187166	1	GO:0016197
transforming growth factor beta receptor, pathway-specific cytoplasmic mediator activity	MF	5	1	0.187233	1	GO:0030618
regulation of dendritic cell antigen processing and presentation	BP	8	1	0.187254	1	GO:0002604
MHC class II protein complex	CC	10	1	0.187268	1	GO:0042613
negative regulation of lymphocyte apoptotic process	BP	32	2	0.187547	1	GO:0070229
positive regulation of epithelial to mesenchymal transition involved in endocardial cushion formation	BP	5	1	0.187785	1	GO:1905007
estradiol 17-beta-dehydrogenase activity	MF	11	1	0.187796	1	GO:0004303
negative regulation of ossification	BP	74	4	0.187812	1	GO:0030279
synaptic vesicle targeting	BP	4	1	0.187851	1	GO:0016080
T cell homeostasis	BP	35	2	0.188004	1	GO:0043029
heterochromatin	CC	71	4	0.188016	1	GO:0000792
regulation of mRNA export from nucleus	BP	5	1	0.188214	1	GO:0010793
negative regulation of ryanodine-sensitive calcium-release channel activity	BP	10	1	0.188242	1	GO:0060315
positive regulation of gene silencing by miRNA	BP	21	2	0.188335	1	GO:2000637
positive regulation of synaptic vesicle clustering	BP	4	1	0.188848	1	GO:2000809
organophosphate ester transport	BP	98	5	0.188937	1	GO:0015748
cellular modified amino acid metabolic process	BP	183	7	0.18919	1	GO:0006575
glomerular mesangial cell differentiation	BP	5	1	0.189553	1	GO:0072008
natural killer cell proliferation	BP	9	1	0.18961	1	GO:0001787
regulation of natural killer cell proliferation	BP	9	1	0.18961	1	GO:0032817
negative regulation of mitochondrial depolarization	BP	7	1	0.189669	1	GO:0051902
tRNA aminoacylation	BP	48	3	0.189999	1	GO:0043039
cellular response to interferon-gamma	BP	159	6	0.190245	1	GO:0071346
positive regulation of fever generation	BP	7	1	0.190437	1	GO:0031622
response to cortisol	BP	5	1	0.190439	1	GO:0051414
negative regulation of prostatic bud formation	BP	4	1	0.190449	1	GO:0060686
negative regulation of fatty acid beta-oxidation	BP	5	1	0.190504	1	GO:0031999
neurotrophin receptor activity	MF	4	1	0.190669	1	GO:0005030
negative regulation of cell maturation	BP	8	1	0.190972	1	GO:1903430
immunoglobulin mediated immune response	BP	100	4	0.190992	1	GO:0016064
inositol lipid-mediated signaling	BP	165	8	0.191583	1	GO:0048017
regulation of the force of heart contraction by chemical signal	BP	6	1	0.191586	1	GO:0003057
fibroblast growth factor binding	MF	23	2	0.191753	1	GO:0017134
tumor necrosis factor-activated receptor activity	MF	7	1	0.191851	1	GO:0005031
attachment of spindle microtubules to kinetochore	BP	32	2	0.191995	1	GO:0008608
regulation of systemic arterial blood pressure by baroreceptor feedback	BP	4	1	0.192086	1	GO:0003025
T cell lineage commitment	BP	25	2	0.192261	1	GO:0002360
peptidyl-arginine methylation, to asymmetrical-dimethyl arginine	BP	6	1	0.192362	1	GO:0019919
female pregnancy	BP	176	7	0.192374	1	GO:0007565
cellular lactam metabolic process	BP	5	1	0.192503	1	GO:0072338
cellular zinc ion homeostasis	BP	36	2	0.192804	1	GO:0006882
water-soluble vitamin metabolic process	BP	83	4	0.193197	1	GO:0006767
lipoprotein particle receptor binding	MF	26	2	0.193322	1	GO:0070325
interleukin-1 binding	MF	9	1	0.193538	1	GO:0019966
regulation of smooth muscle cell chemotaxis	BP	7	1	0.193554	1	GO:0071671
UDP-galactosyltransferase activity	MF	30	2	0.193816	1	GO:0035250
cerebral cortex GABAergic interneuron development	BP	6	1	0.193817	1	GO:0021894
regulation of natural killer cell mediated cytotoxicity	BP	41	2	0.193936	1	GO:0042269
double-strand break repair via synthesis-dependent strand annealing	BP	7	1	0.194415	1	GO:0045003
beta-2 adrenergic receptor binding	MF	5	1	0.194475	1	GO:0031698
otic vesicle formation	BP	7	1	0.194491	1	GO:0030916
B cell mediated immunity	BP	101	4	0.194495	1	GO:0019724
cardiac muscle tissue morphogenesis	BP	69	4	0.194564	1	GO:0055008
glycerophospholipid metabolic process	BP	355	14	0.194705	1	GO:0006650
vascular endothelial cell proliferation	BP	42	2	0.19474	1	GO:0101023
regulation of vascular endothelial cell proliferation	BP	42	2	0.19474	1	GO:1905562
amino acid activation	BP	49	3	0.194861	1	GO:0043038
positive regulation of homotypic cell-cell adhesion	BP	6	1	0.194862	1	GO:0034112
positive regulation of cell division	BP	79	4	0.194914	1	GO:0051781
epithelial cell proliferation	BP	400	15	0.195143	1	GO:0050673
response to glucocorticoid	BP	144	6	0.195175	1	GO:0051384
cyclic nucleotide biosynthetic process	BP	23	2	0.195183	1	GO:0009190
cyclic purine nucleotide metabolic process	BP	23	2	0.195183	1	GO:0052652
endoplasmic reticulum membrane organization	BP	6	1	0.1952	1	GO:0090158
C21-steroid hormone metabolic process	BP	38	2	0.19531	1	GO:0008207
mesenchymal cell proliferation involved in lung development	BP	5	1	0.195318	1	GO:0060916
regulation of histone H4-K16 acetylation	BP	6	1	0.195427	1	GO:2000618
regulation of morphogenesis of an epithelium	BP	126	7	0.195528	1	GO:1905330
negative regulation of mast cell activation	BP	11	1	0.195863	1	GO:0033004
single-stranded DNA endodeoxyribonuclease activity	MF	10	1	0.196059	1	GO:0000014
regulation of retinal ganglion cell axon guidance	BP	5	1	0.19606	1	GO:0090259
CD95 death-inducing signaling complex	CC	6	1	0.196088	1	GO:0031265
dendritic cell antigen processing and presentation	BP	9	1	0.196114	1	GO:0002468
positive regulation of immune effector process	BP	196	7	0.196202	1	GO:0002699
extrinsic component of vacuolar membrane	CC	4	1	0.196281	1	GO:0000306
osteoclast proliferation	BP	8	1	0.196466	1	GO:0002158
positive regulation of blood pressure	BP	34	2	0.19653	1	GO:0045777
mRNA 3'-UTR binding	MF	71	4	0.196648	1	GO:0003730
regulation of MHC class II biosynthetic process	BP	11	1	0.196696	1	GO:0045346
arterial endothelial cell differentiation	BP	6	1	0.196765	1	GO:0060842
negative regulation of organelle organization	BP	357	14	0.196992	1	GO:0010639
retrograde trans-synaptic signaling by lipid	BP	5	1	0.197327	1	GO:0098920
retrograde trans-synaptic signaling by endocannabinoid	BP	5	1	0.197327	1	GO:0098921
transcription by RNA polymerase III	BP	55	3	0.197384	1	GO:0006383
histone H4-K20 trimethylation	BP	6	1	0.197415	1	GO:0034773
pancreatic A cell differentiation	BP	7	1	0.197455	1	GO:0003310
establishment of protein localization to plasma membrane	BP	48	3	0.197457	1	GO:0061951
establishment of viral latency	BP	9	1	0.197536	1	GO:0019043
regulation of cell morphogenesis	BP	449	21	0.197564	1	GO:0022604
9+2 motile cilium	CC	90	4	0.197651	1	GO:0097729
positive regulation of skeletal muscle fiber development	BP	8	1	0.197842	1	GO:0048743
taurine metabolic process	BP	7	1	0.198032	1	GO:0019530
alkanesulfonate metabolic process	BP	7	1	0.198032	1	GO:0019694
regulation of transcription involved in G1/S transition of mitotic cell cycle	BP	27	2	0.198124	1	GO:0000083
positive regulation of synaptic vesicle endocytosis	BP	7	1	0.198232	1	GO:1900244
regulation of membrane depolarization during action potential	BP	7	1	0.198256	1	GO:0098902
regulation of B cell proliferation	BP	56	3	0.198513	1	GO:0030888
opioid receptor binding	MF	5	1	0.198528	1	GO:0031628
adiponectin-activated signaling pathway	BP	5	1	0.19862	1	GO:0033211
10-formyltetrahydrofolate metabolic process	BP	5	1	0.198696	1	GO:0009256
regulation of ribonucleoprotein complex localization	BP	6	1	0.198809	1	GO:2000197
N-terminal protein acetyltransferase complex	CC	9	1	0.198816	1	GO:0031414
protein kinase activator activity	MF	75	4	0.199049	1	GO:0030295
synaptic membrane	CC	406	19	0.199073	1	GO:0097060
response to anticoagulant	BP	8	1	0.19923	1	GO:0061476
regulation of erythrocyte differentiation	BP	44	3	0.199311	1	GO:0045646
negative regulation of cardiac muscle cell apoptotic process	BP	34	2	0.199326	1	GO:0010667
vacuolar transport	BP	125	6	0.199358	1	GO:0007034
regulation of epithelial to mesenchymal transition involved in endocardial cushion formation	BP	6	1	0.200068	1	GO:1905005
positive regulation of posttranscriptional gene silencing	BP	22	2	0.200073	1	GO:0060148
Rac GTPase binding	MF	59	4	0.200288	1	GO:0048365
negative regulation of membrane depolarization	BP	8	1	0.200453	1	GO:1904180
ubiquitin-like modifier activating enzyme activity	MF	9	1	0.200671	1	GO:0008641
dsRNA transport	BP	5	1	0.200964	1	GO:0033227
reactive oxygen species biosynthetic process	BP	106	5	0.200966	1	GO:1903409
regulation of NK T cell activation	BP	10	1	0.20101	1	GO:0051133
respiratory system process	BP	27	2	0.201232	1	GO:0003016
crossover junction endodeoxyribonuclease activity	MF	7	1	0.201263	1	GO:0008821
regulation of interleukin-8 biosynthetic process	BP	11	1	0.201283	1	GO:0045414
leucine metabolic process	BP	8	1	0.201533	1	GO:0006551
positive regulation of inflammatory response to antigenic stimulus	BP	9	1	0.201548	1	GO:0002863
regulation of systemic arterial blood pressure by norepinephrine-epinephrine	BP	8	1	0.201582	1	GO:0001993
regulation of peptide secretion	BP	446	16	0.20168	1	GO:0002791
negative regulation of fibroblast apoptotic process	BP	8	1	0.201739	1	GO:2000270
embryonic skeletal system development	BP	123	7	0.201919	1	GO:0048706
zinc ion import across plasma membrane	BP	8	1	0.202047	1	GO:0071578
regulation of cardiac muscle cell membrane potential	BP	7	1	0.202302	1	GO:0086036
ligase activity, forming carbon-nitrogen bonds	MF	48	3	0.202347	1	GO:0016879
regulation of interleukin-1 beta secretion	BP	39	2	0.202359	1	GO:0050706
positive regulation of nuclease activity	BP	8	1	0.202396	1	GO:0032075
positive regulation of ryanodine-sensitive calcium-release channel activity	BP	8	1	0.202526	1	GO:0060316
pericardium development	BP	20	2	0.202542	1	GO:0060039
regulation of Fc-gamma receptor signaling pathway involved in phagocytosis	BP	5	1	0.202664	1	GO:1905449
positive regulation of cytoplasmic mRNA processing body assembly	BP	6	1	0.202769	1	GO:0010606
positive regulation of lipoprotein lipase activity	BP	9	1	0.202841	1	GO:0051006
creatine metabolic process	BP	9	1	0.202851	1	GO:0006600
receptor guanylyl cyclase signaling pathway	BP	10	1	0.203005	1	GO:0007168
protein deglutamylation	BP	7	1	0.203095	1	GO:0035608
ovarian follicle development	BP	53	3	0.203109	1	GO:0001541
meiotic spindle	CC	10	1	0.203301	1	GO:0072687
mesoderm development	BP	120	6	0.203373	1	GO:0007498
peptidyl-lysine methylation	BP	118	6	0.203432	1	GO:0018022
regulation of cAMP-mediated signaling	BP	54	3	0.203606	1	GO:0043949
neuron apoptotic process	BP	221	10	0.203776	1	GO:0051402
positive regulation of killing of cells of other organism	BP	12	1	0.2038	1	GO:0051712
extrinsic component of presynaptic membrane	CC	5	1	0.203953	1	GO:0098888
tRNA binding	MF	57	3	0.204076	1	GO:0000049
RNA polymerase II activity	MF	8	1	0.204175	1	GO:0001055
CENP-A containing nucleosome assembly	BP	38	2	0.204243	1	GO:0034080
CENP-A containing chromatin organization	BP	38	2	0.204243	1	GO:0061641
pyramidal neuron development	BP	5	1	0.204431	1	GO:0021860
regulation of interleukin-2 production	BP	50	3	0.204484	1	GO:0032663
skeletal muscle fiber differentiation	BP	6	1	0.204592	1	GO:0098528
phospholipase C-activating G protein-coupled receptor signaling pathway	BP	89	4	0.204692	1	GO:0007200
negative regulation of ERBB signaling pathway	BP	46	3	0.204786	1	GO:1901185
maintenance of apical/basal cell polarity	BP	6	1	0.204947	1	GO:0035090
maintenance of epithelial cell apical/basal polarity	BP	6	1	0.204947	1	GO:0045199
condensin complex	CC	8	1	0.205326	1	GO:0000796
PDZ domain binding	MF	84	5	0.205689	1	GO:0030165
B cell homeostasis	BP	28	2	0.205806	1	GO:0001782
monovalent inorganic anion homeostasis	BP	25	2	0.205807	1	GO:0055083
gamma-tubulin binding	MF	25	2	0.205888	1	GO:0043015
protein kinase A signaling	BP	30	2	0.206088	1	GO:0010737
RNA polymerase III type 1 promoter DNA binding	MF	5	1	0.206206	1	GO:0001030
RNA polymerase III type 2 promoter DNA binding	MF	5	1	0.206206	1	GO:0001031
5S rDNA binding	MF	5	1	0.206206	1	GO:0080084
neuron fate commitment	BP	67	4	0.206692	1	GO:0048663
regulation of gamma-delta T cell differentiation	BP	6	1	0.206738	1	GO:0045586
anion:anion antiporter activity	MF	31	2	0.206826	1	GO:0015301
regulation of postsynaptic membrane potential	BP	131	7	0.206933	1	GO:0060078
forebrain ventricular zone progenitor cell division	BP	6	1	0.206978	1	GO:0021869
vasodilation	BP	31	2	0.207154	1	GO:0042311
columnar/cuboidal epithelial cell maturation	BP	7	1	0.207524	1	GO:0002069
Toll-like receptor binding	MF	11	1	0.207596	1	GO:0035325
7-methylguanosine mRNA capping	BP	31	2	0.207604	1	GO:0006370
cell differentiation involved in embryonic placenta development	BP	26	2	0.207902	1	GO:0060706
tangential migration from the subventricular zone to the olfactory bulb	BP	5	1	0.207916	1	GO:0022028
pyruvate metabolic process	BP	107	5	0.207935	1	GO:0006090
regulation of natural killer cell mediated immunity	BP	43	2	0.207946	1	GO:0002715
antibiotic metabolic process	BP	141	5	0.208042	1	GO:0016999
protein K11-linked ubiquitination	BP	28	2	0.208316	1	GO:0070979
cell maturation	BP	166	7	0.208352	1	GO:0048469
erythrocyte development	BP	29	2	0.208464	1	GO:0048821
nonassociative learning	BP	6	1	0.208607	1	GO:0046958
C-terminal protein lipidation	BP	7	1	0.208708	1	GO:0006501
regulation of glucocorticoid biosynthetic process	BP	7	1	0.208847	1	GO:0031946
'de novo' protein folding	BP	38	2	0.208904	1	GO:0006458
otolith development	BP	7	1	0.209034	1	GO:0048840
developmental growth involved in morphogenesis	BP	213	11	0.209055	1	GO:0060560
ribosomal large subunit export from nucleus	BP	10	1	0.209058	1	GO:0000055
CD4 receptor binding	MF	8	1	0.209089	1	GO:0042609
angiotensin maturation	BP	9	1	0.209202	1	GO:0002003
positive regulation of DNA-binding transcription factor activity	BP	238	10	0.209275	1	GO:0051091
long-chain fatty acid metabolic process	BP	100	4	0.209486	1	GO:0001676
adrenergic receptor activity	MF	16	1	0.209486	1	GO:0004935
positive regulation of triglyceride lipase activity	BP	10	1	0.209566	1	GO:0061365
lamellipodium assembly	BP	62	4	0.209609	1	GO:0030032
positive regulation of glutamate secretion	BP	10	1	0.209635	1	GO:0014049
platelet activation	BP	145	7	0.209948	1	GO:0030168
response to cell cycle checkpoint signaling	BP	7	1	0.210078	1	GO:0072396
response to DNA integrity checkpoint signaling	BP	7	1	0.210078	1	GO:0072402
response to DNA damage checkpoint signaling	BP	7	1	0.210078	1	GO:0072423
regulation of chemokine production	BP	72	3	0.210207	1	GO:0032642
synaptic vesicle	CC	175	8	0.210301	1	GO:0008021
1-phosphatidylinositol-3-phosphate 4-kinase activity	MF	5	1	0.21065	1	GO:0052811
negative regulation of reactive oxygen species biosynthetic process	BP	29	2	0.210901	1	GO:1903427
carbohydrate derivative transmembrane transporter activity	MF	36	2	0.210902	1	GO:1901505
AU-rich element binding	MF	28	2	0.211127	1	GO:0017091
centrosome localization	BP	24	2	0.211173	1	GO:0051642
regulation of growth rate	BP	7	1	0.21131	1	GO:0040009
peptidyl-lysine deacetylation	BP	6	1	0.211359	1	GO:0034983
enucleate erythrocyte differentiation	BP	8	1	0.21137	1	GO:0043353
cell redox homeostasis	BP	65	3	0.211444	1	GO:0045454
negative regulation of mononuclear cell migration	BP	7	1	0.211515	1	GO:0071676
exonucleolytic nuclear-transcribed mRNA catabolic process involved in deadenylation-dependent decay	BP	33	2	0.211556	1	GO:0043928
proximal dendrite	CC	5	1	0.211563	1	GO:1990635
phosphatidylinositol phosphate binding	MF	145	7	0.211578	1	GO:1901981
peptide hormone binding	MF	49	3	0.211622	1	GO:0017046
negative regulation of myelination	BP	6	1	0.211822	1	GO:0031642
negative regulation of cellular response to hypoxia	BP	7	1	0.211939	1	GO:1900038
HFE-transferrin receptor complex	CC	8	1	0.211996	1	GO:1990712
mesangial cell differentiation	BP	6	1	0.212027	1	GO:0072007
chylomicron remnant clearance	BP	9	1	0.212048	1	GO:0034382
triglyceride-rich lipoprotein particle clearance	BP	9	1	0.212048	1	GO:0071830
type 2 immune response	BP	35	2	0.212238	1	GO:0042092
negative regulation of nitric-oxide synthase activity	BP	10	1	0.212244	1	GO:0051001
positive regulation of macrophage cytokine production	BP	7	1	0.212311	1	GO:0060907
regulation of epithelial cell proliferation	BP	350	13	0.212339	1	GO:0050678
regulation of epidermal growth factor-activated receptor activity	BP	27	2	0.212367	1	GO:0007176
regulation of neurotransmitter levels	BP	332	14	0.212423	1	GO:0001505
glutathione metabolic process	BP	45	2	0.212435	1	GO:0006749
cellular response to glucocorticoid stimulus	BP	58	3	0.212485	1	GO:0071385
negative regulation of centriole replication	BP	8	1	0.212531	1	GO:0046600
[truncated: 15,156 more rows]

## Sheet: ADHD-PRS DMPs - Brain Expressed
ID	Size	Count	pvalue	padj
HPA_brain_elev	1379	91	0.00972596	0.0194519
HPA_brain_enrich	408	28	0.0495542	0.0495542

## Sheet: ADHD-PRS DMPs - Gene Ontology
Description	Ont	Size	Count	pvalue	padj	ID
cAMP binding	MF	22	6	0.00176474	1	GO:0030552
apical dendrite	CC	15	5	0.00244621	1	GO:0097440
regulation of protein exit from endoplasmic reticulum	BP	24	5	0.00256613	1	GO:0070861
A band	CC	39	7	0.00315245	1	GO:0031672
spindle pole	CC	146	15	0.0033656	1	GO:0000922
homocysteine metabolic process	BP	13	4	0.00346267	1	GO:0050667
modification by host of symbiont morphology or physiology	BP	69	8	0.00347014	1	GO:0051851
mRNA binding involved in posttranscriptional gene silencing	MF	184	7	0.00352413	1	GO:1903231
homophilic cell adhesion via plasma membrane adhesion molecules	BP	161	19	0.00457186	1	GO:0007156
L-glutamate transmembrane transporter activity	MF	14	4	0.00487246	1	GO:0005313
acidic amino acid transmembrane transporter activity	MF	14	4	0.00487246	1	GO:0015172
ERAD pathway	BP	89	10	0.00504141	1	GO:0036503
interaction with symbiont	BP	73	8	0.00588311	1	GO:0051702
regulation of cholesterol metabolic process	BP	62	8	0.00640149	1	GO:0090181
myosin complex	CC	65	9	0.00674524	1	GO:0016459
response to mineralocorticoid	BP	32	5	0.00689977	1	GO:0051385
modulation of transcription in other organism involved in symbiotic interaction	BP	27	5	0.00694226	1	GO:0052312
cGMP metabolic process	BP	16	4	0.00705361	1	GO:0046068
negative regulation of cell cycle arrest	BP	21	4	0.0071259	1	GO:0071157
protein exit from endoplasmic reticulum	BP	42	6	0.00763422	1	GO:0032527
protein methylation	BP	167	16	0.00797704	1	GO:0006479
protein alkylation	BP	167	16	0.00797704	1	GO:0008213
axon regeneration	BP	43	7	0.00803813	1	GO:0031103
positive regulation of neurological system process	BP	57	9	0.008511	1	GO:0031646
ciliary membrane	CC	81	9	0.00873357	1	GO:0060170
cyclosporin A binding	MF	14	3	0.00964706	1	GO:0016018
response to corticosterone	BP	22	4	0.00982592	1	GO:0051412
positive regulation of cholesterol metabolic process	BP	10	3	0.0102962	1	GO:0090205
oxidoreductase activity, acting on NAD(P)H, oxygen as acceptor	MF	11	3	0.0104211	1	GO:0050664
Schaffer collateral - CA1 synapse	CC	78	11	0.0105779	1	GO:0098685
cyclic nucleotide binding	MF	35	6	0.0106531	1	GO:0030551
modification of morphology or physiology of other organism involved in symbiotic interaction	BP	104	10	0.0107944	1	GO:0051817
cytoplasmic sequestering of protein	BP	19	4	0.0115011	1	GO:0051220
modification of morphology or physiology of other organism	BP	150	11	0.0121097	1	GO:0035821
positive regulation of protein exit from endoplasmic reticulum	BP	12	3	0.0124073	1	GO:0070863
cellular response to starvation	BP	140	13	0.0129029	1	GO:0009267
pattern binding	MF	20	3	0.0129453	1	GO:0001871
polysaccharide binding	MF	20	3	0.0129453	1	GO:0030247
protein N-linked glycosylation via asparagine	BP	24	4	0.0135057	1	GO:0018279
ATPase complex	CC	99	11	0.0139057	1	GO:1904949
phosphotransferase activity, for other substituted phosphate groups	MF	19	4	0.0139327	1	GO:0016780
negative regulation of MAP kinase activity	BP	72	8	0.014153	1	GO:0043407
cellular response to gonadotropin stimulus	BP	18	4	0.0143063	1	GO:0071371
neurotransmitter transporter activity	MF	50	7	0.0144947	1	GO:0005326
peptidyl-asparagine modification	BP	25	4	0.0146406	1	GO:0018196
myosin heavy chain binding	MF	13	3	0.0147465	1	GO:0032036
negative regulation of receptor binding	BP	14	3	0.0152956	1	GO:1900121
alpha-amino acid biosynthetic process	BP	63	7	0.0153317	1	GO:1901607
protein localization to nucleolus	BP	12	3	0.0155033	1	GO:1902570
perikaryon	CC	116	12	0.0156105	1	GO:0043204
regulation of presynapse organization	BP	25	5	0.0156635	1	GO:0099174
regulation of presynapse assembly	BP	25	5	0.0156635	1	GO:1905606
regulation of gene expression by genetic imprinting	BP	17	4	0.0162558	1	GO:0006349
positive regulation of voltage-gated potassium channel activity	BP	15	3	0.0165777	1	GO:1903818
antigen processing and presentation of endogenous peptide antigen	BP	11	3	0.0166387	1	GO:0002483
regulation of sterol transport	BP	60	6	0.0166768	1	GO:0032371
regulation of cholesterol transport	BP	60	6	0.0166768	1	GO:0032374
histone methylation	BP	129	13	0.0169343	1	GO:0016571
response to corticosteroid	BP	159	13	0.0169886	1	GO:0031960
flavin adenine dinucleotide binding	MF	74	8	0.0169915	1	GO:0050660
regulation of cell cycle arrest	BP	104	10	0.0171746	1	GO:0071156
serine family amino acid metabolic process	BP	42	5	0.0177278	1	GO:0009069
response to glucocorticoid	BP	144	12	0.0179416	1	GO:0051384
ubiquitin-dependent ERAD pathway	BP	67	7	0.017956	1	GO:0030433
positive regulation of small molecule metabolic process	BP	132	12	0.0181229	1	GO:0062013
positive regulation of potassium ion transmembrane transporter activity	BP	24	4	0.0183382	1	GO:1901018
glutamate metabolic process	BP	37	5	0.0185601	1	GO:0006536
regulation of defense response to bacterium	BP	17	3	0.0189775	1	GO:1900424
photoreceptor outer segment	CC	75	8	0.0190944	1	GO:0001750
negative regulation of cytokine production involved in inflammatory response	BP	16	3	0.0191837	1	GO:1900016
cyclin-dependent protein serine/threonine kinase activity	MF	34	5	0.0205045	1	GO:0004693
regeneration	BP	180	15	0.0205161	1	GO:0031099
cellular response to electrical stimulus	BP	12	3	0.0214021	1	GO:0071257
response to estrogen	BP	71	8	0.0218263	1	GO:0043627
negative regulation of stem cell proliferation	BP	14	3	0.0219578	1	GO:2000647
cyclin-dependent protein kinase activity	MF	35	5	0.0220611	1	GO:0097472
peptidyl-arginine N-methylation	BP	12	3	0.0220656	1	GO:0035246
arginine N-methyltransferase activity	MF	12	3	0.0220656	1	GO:0016273
protein-arginine N-methyltransferase activity	MF	12	3	0.0220656	1	GO:0016274
neuron projection regeneration	BP	52	7	0.0223182	1	GO:0031102
regulation of cholesterol biosynthetic process	BP	49	6	0.0224853	1	GO:0045540
regulation of sterol biosynthetic process	BP	49	6	0.0224853	1	GO:0106118
glutamine family amino acid biosynthetic process	BP	15	3	0.0228693	1	GO:0009084
xenobiotic transport	BP	12	3	0.023015	1	GO:0042908
negative regulation of protein transport	BP	172	13	0.0234587	1	GO:0051224
glutathione biosynthetic process	BP	16	3	0.024189	1	GO:0006750
negative regulation of production of molecular mediator of immune response	BP	30	4	0.0242223	1	GO:0002701
synapse maturation	BP	24	5	0.0243335	1	GO:0060074
transmembrane receptor protein tyrosine kinase activity	MF	64	9	0.0244617	1	GO:0004714
negative regulation of proteasomal protein catabolic process	BP	52	6	0.0244863	1	GO:1901799
regulation of ERAD pathway	BP	25	4	0.0247483	1	GO:1904292
L-glutamate transmembrane transport	BP	22	4	0.024789	1	GO:0015813
peptidyl-prolyl cis-trans isomerase activity	MF	31	4	0.0248224	1	GO:0003755
negative regulation of histone H3-K9 methylation	BP	11	3	0.02525	1	GO:0051573
sulfur amino acid metabolic process	BP	40	5	0.0253422	1	GO:0000096
regulation of receptor binding	BP	23	4	0.0257765	1	GO:1900120
modulation by host of viral transcription	BP	26	4	0.0259893	1	GO:0043921
modulation by host of symbiont transcription	BP	26	4	0.0259893	1	GO:0052472
cholesterol biosynthetic process	BP	71	7	0.0271126	1	GO:0006695
negative regulation of establishment of protein localization	BP	175	13	0.027173	1	GO:1904950
specific granule	CC	152	12	0.0272568	1	GO:0042581
actin monomer binding	MF	23	4	0.0273437	1	GO:0003785
secondary alcohol biosynthetic process	BP	72	7	0.0279331	1	GO:1902653
regulation of steroid metabolic process	BP	118	10	0.028138	1	GO:0019218
regulation of alcohol biosynthetic process	BP	79	8	0.0281608	1	GO:1902930
nonribosomal peptide biosynthetic process	BP	18	3	0.0284369	1	GO:0019184
histone demethylase activity (H3-K9 specific)	MF	12	3	0.0286284	1	GO:0032454
MHC protein binding	MF	29	4	0.0287182	1	GO:0042287
ubiquitin-like protein conjugating enzyme activity	MF	36	5	0.0287584	1	GO:0061650
natural killer cell lectin-like receptor binding	MF	10	2	0.0289119	1	GO:0046703
positive regulation of potassium ion transmembrane transport	BP	37	5	0.0289234	1	GO:1901381
non-motile cilium	CC	130	11	0.0291148	1	GO:0097730
dendrite terminus	CC	12	3	0.0293451	1	GO:0044292
regulation of histone methylation	BP	59	7	0.0293618	1	GO:0031060
cytoplasmic sequestering of transcription factor	BP	14	3	0.0293847	1	GO:0042994
protein peptidyl-prolyl isomerization	BP	33	4	0.0295805	1	GO:0000413
skeletal muscle thin filament assembly	BP	14	3	0.0297129	1	GO:0030240
hematopoietic progenitor cell differentiation	BP	110	11	0.0303347	1	GO:0002244
mitotic spindle pole	CC	24	4	0.0306855	1	GO:0097431
pyroptosis	BP	11	2	0.0308193	1	GO:0070269
transcription factor activity, RNA polymerase II distal enhancer sequence-specific binding	MF	101	10	0.0311134	1	GO:0003705
regulation of cholesterol efflux	BP	36	4	0.0314087	1	GO:0010874
regulation of neurological system process	BP	122	12	0.0315279	1	GO:0031644
cellular modified amino acid biosynthetic process	BP	43	5	0.031922	1	GO:0042398
positive regulation of alcohol biosynthetic process	BP	28	4	0.0320207	1	GO:1902932
1-phosphatidylinositol-3-kinase regulator activity	MF	14	3	0.032126	1	GO:0046935
photoreceptor cell cilium	CC	98	9	0.0324183	1	GO:0097733
muscle fiber development	BP	59	7	0.032537	1	GO:0048747
cis-trans isomerase activity	MF	35	4	0.0330915	1	GO:0016859
antigen processing and presentation of endogenous antigen	BP	18	3	0.03316	1	GO:0019883
peptidyl-arginine methylation	BP	16	3	0.0337147	1	GO:0018216
mannose binding	MF	21	3	0.0339162	1	GO:0005537
regulation of histone H3-K4 methylation	BP	25	4	0.0339341	1	GO:0051569
MHC class I protein binding	MF	18	3	0.0341312	1	GO:0042288
9+0 non-motile cilium	CC	99	9	0.0342383	1	GO:0097731
sulfur amino acid biosynthetic process	BP	18	3	0.0343715	1	GO:0000097
FAD binding	MF	28	4	0.0344217	1	GO:0071949
histone lysine demethylation	BP	22	4	0.0355602	1	GO:0070076
actomyosin	CC	70	9	0.0357542	1	GO:0042641
histone H3-K9 demethylation	BP	13	3	0.0357573	1	GO:0033169
cGMP biosynthetic process	BP	10	2	0.0364908	1	GO:0006182
transcriptional repressor complex	CC	78	9	0.0377682	1	GO:0017053
potassium ion leak channel activity	MF	16	3	0.0386568	1	GO:0022841
potassium channel regulator activity	MF	48	6	0.0386735	1	GO:0015459
photoreceptor disc membrane	CC	20	3	0.0390322	1	GO:0097381
regulation of steroid biosynthetic process	BP	90	8	0.0391445	1	GO:0050810
collagen-activated signaling pathway	BP	11	3	0.0391553	1	GO:0038065
regulation of stem cell proliferation	BP	62	7	0.0392578	1	GO:0072091
protein kinase A signaling	BP	30	4	0.0395045	1	GO:0010737
tRNA threonylcarbamoyladenosine metabolic process	BP	10	2	0.0395741	1	GO:0070525
sterol biosynthetic process	BP	77	7	0.0396918	1	GO:0016126
positive regulation of myelination	BP	13	3	0.0399298	1	GO:0031643
negative regulation of myotube differentiation	BP	17	3	0.0405996	1	GO:0010832
positive regulation of steroid biosynthetic process	BP	20	3	0.0406126	1	GO:0010893
animal organ regeneration	BP	73	7	0.04108	1	GO:0031100
tetrahydrofolate metabolic process	BP	18	3	0.0411633	1	GO:0046653
14-3-3 protein binding	MF	28	5	0.0423953	1	GO:0071889
regulation of epidermal growth factor-activated receptor activity	BP	27	4	0.0425278	1	GO:0007176
multivesicular body sorting pathway	BP	31	4	0.042709	1	GO:0071985
antibacterial humoral response	BP	38	3	0.0427299	1	GO:0019731
serine family amino acid biosynthetic process	BP	18	3	0.0429166	1	GO:0009070
regulation of lymphocyte mediated immunity	BP	135	9	0.0429243	1	GO:0002706
peptidyl-proline modification	BP	50	5	0.0430592	1	GO:0018208
opsonization	BP	12	2	0.043147	1	GO:0008228
receptor guanylyl cyclase signaling pathway	BP	10	2	0.0433152	1	GO:0007168
histone demethylase activity	MF	23	4	0.0434691	1	GO:0032452
regulation of proteasomal protein catabolic process	BP	168	13	0.0436231	1	GO:0061136
smooth muscle cell migration	BP	82	8	0.0446395	1	GO:0014909
negative regulation of protein exit from endoplasmic reticulum	BP	10	2	0.0455304	1	GO:0070862
negative regulation of muscle cell differentiation	BP	57	6	0.0457859	1	GO:0051148
negative regulation of cytokine production involved in immune response	BP	22	3	0.0459557	1	GO:0002719
voltage-gated potassium channel complex	CC	87	9	0.0464372	1	GO:0008076
negative regulation of cholesterol efflux	BP	18	2	0.0472635	1	GO:0090370
carbohydrate derivative transport	BP	65	6	0.047744	1	GO:1901264
protein localization to Golgi apparatus	BP	27	4	0.0479667	1	GO:0034067
genetic imprinting	BP	26	4	0.0480459	1	GO:0071514
positive regulation of histone H3-K4 methylation	BP	16	3	0.0481309	1	GO:0051571
defense response to Gram-positive bacterium	BP	82	5	0.0483114	1	GO:0050830
skeletal muscle tissue development	BP	155	13	0.0483221	1	GO:0007519
purine nucleotide catabolic process	BP	40	5	0.0483663	1	GO:0006195
establishment of mitotic spindle localization	BP	27	4	0.0485984	1	GO:0040001
regulation of protein kinase A signaling	BP	19	3	0.0486891	1	GO:0010738
scavenger receptor activity	MF	51	5	0.0492509	1	GO:0005044
detection of light stimulus	BP	65	6	0.0493203	1	GO:0009583
myelin maintenance	BP	13	3	0.0493886	1	GO:0043217
virion binding	MF	10	2	0.0500972	1	GO:0046790
viral transcription	BP	46	5	0.0502263	1	GO:0019083
response to UV-B	BP	18	3	0.0507643	1	GO:0010224
histone methyltransferase complex	CC	80	8	0.0512034	1	GO:0035097
response to unfolded protein	BP	165	12	0.0513782	1	GO:0006986
response to gonadotropin	BP	29	4	0.0515118	1	GO:0034698
ATPase activity, coupled to movement of substances	MF	126	11	0.0520156	1	GO:0043492
response to axon injury	BP	67	7	0.0521042	1	GO:0048678
histone lysine methylation	BP	104	10	0.0521467	1	GO:0034968
cardiac muscle cell apoptotic process	BP	55	5	0.0523175	1	GO:0010659
gamma-catenin binding	MF	11	3	0.052494	1	GO:0045295
positive chemotaxis	BP	62	6	0.0528622	1	GO:0050918
skeletal myofibril assembly	BP	16	3	0.0529504	1	GO:0014866
cardiac myofibril assembly	BP	26	4	0.0532248	1	GO:0055003
positive regulation of dephosphorylation	BP	54	6	0.0533889	1	GO:0035306
liver regeneration	BP	33	4	0.0535375	1	GO:0097421
cellular amino acid biosynthetic process	BP	79	7	0.0535878	1	GO:0008652
presynapse assembly	BP	35	5	0.0537451	1	GO:0099054
regulation of organelle assembly	BP	177	14	0.0538407	1	GO:1902115
positive regulation of potassium ion transport	BP	43	5	0.0538507	1	GO:0043268
response to topologically incorrect protein	BP	183	13	0.0539949	1	GO:0035966
negative regulation of signaling receptor activity	BP	33	4	0.0543768	1	GO:2000272
cellular response to light stimulus	BP	115	9	0.0544085	1	GO:0071482
phospholipid homeostasis	BP	10	2	0.0549849	1	GO:0055091
negative regulation of fibroblast growth factor receptor signaling pathway	BP	18	3	0.0549915	1	GO:0040037
phosphatidylinositol 3-kinase regulator activity	MF	17	3	0.0552768	1	GO:0035014
innate immune response in mucosa	BP	19	2	0.0558903	1	GO:0002227
myoblast proliferation	BP	27	3	0.0559842	1	GO:0051450
M band	CC	28	4	0.0560771	1	GO:0031430
phosphoric diester hydrolase activity	MF	90	9	0.0561704	1	GO:0008081
sperm head	CC	11	2	0.0562572	1	GO:0061827
regulation of synapse maturation	BP	13	3	0.056368	1	GO:0090128
leukotriene metabolic process	BP	26	3	0.0565363	1	GO:0006691
regulation of T cell cytokine production	BP	24	3	0.0569848	1	GO:0002724
response to iron ion	BP	30	4	0.0571196	1	GO:0010039
transmission of nerve impulse	BP	71	7	0.0575015	1	GO:0019226
protein-hormone receptor activity	MF	18	3	0.057661	1	GO:0016500
endoplasmic reticulum unfolded protein response	BP	113	9	0.057699	1	GO:0030968
regulation of immunoglobulin production	BP	56	5	0.0577476	1	GO:0002637
negative regulation of heart rate	BP	11	2	0.0578694	1	GO:0010459
regulation of T cell mediated immunity	BP	58	5	0.0583913	1	GO:0002709
microtubule cytoskeleton organization involved in mitosis	BP	124	10	0.0588242	1	GO:1902850
skeletal muscle fiber development	BP	30	4	0.0592045	1	GO:0048741
unfolded protein binding	MF	116	8	0.0593797	1	GO:0051082
potassium ion transmembrane transporter activity	MF	154	13	0.0593936	1	GO:0015079
detection of visible light	BP	53	5	0.059868	1	GO:0009584
oligosaccharyltransferase complex	CC	11	2	0.0599747	1	GO:0008250
heterochromatin	CC	71	7	0.0601294	1	GO:0000792
regulation of gastrulation	BP	41	5	0.0605341	1	GO:0010470
cellular response to nutrient	BP	63	6	0.0608295	1	GO:0031670
endosome transport via multivesicular body sorting pathway	BP	24	3	0.0611317	1	GO:0032509
plasma membrane organization	BP	80	9	0.0612842	1	GO:0007009
leak channel activity	MF	19	3	0.061642	1	GO:0022840
narrow pore channel activity	MF	19	3	0.061642	1	GO:0022842
negative regulation of protein polymerization	BP	66	7	0.0616527	1	GO:0032272
calcium-dependent phospholipase A2 activity	MF	16	2	0.062295	1	GO:0047498
positive regulation of protein dephosphorylation	BP	42	5	0.0629632	1	GO:0035307
histone H4-K16 acetylation	BP	18	3	0.063246	1	GO:0043984
modulation by host of viral process	BP	24	3	0.0638805	1	GO:0044788
presynapse organization	BP	37	5	0.064512	1	GO:0099172
mammary gland alveolus development	BP	16	3	0.0646786	1	GO:0060749
mammary gland lobule development	BP	16	3	0.0646786	1	GO:0061377
response to starvation	BP	175	13	0.0646903	1	GO:0042594
positive regulation of T cell mediated immunity	BP	40	4	0.0646912	1	GO:0002711
mineralocorticoid biosynthetic process	BP	12	2	0.065041	1	GO:0006705
mineralocorticoid metabolic process	BP	12	2	0.065041	1	GO:0008212
histone demethylation	BP	26	4	0.0651124	1	GO:0016577
striated muscle cell apoptotic process	BP	57	5	0.0651174	1	GO:0010658
surfactant homeostasis	BP	11	2	0.0652593	1	GO:0043129
regulation of synapse organization	BP	197	17	0.0655239	1	GO:0050807
muscle hypertrophy in response to stress	BP	33	4	0.0655535	1	GO:0003299
cardiac muscle adaptation	BP	33	4	0.0655535	1	GO:0014887
cardiac muscle hypertrophy in response to stress	BP	33	4	0.0655535	1	GO:0014898
omega peptidase activity	MF	10	2	0.0655835	1	GO:0008242
synaptic vesicle clustering	BP	13	3	0.0656148	1	GO:0097091
negative regulation of epidermal growth factor receptor signaling pathway	BP	41	5	0.0659039	1	GO:0042059
channel regulator activity	MF	135	11	0.065982	1	GO:0016247
C2H2 zinc finger domain binding	MF	13	3	0.0661302	1	GO:0070742
positive regulation of ATPase activity	BP	53	5	0.0663409	1	GO:0032781
gamma-tubulin complex	CC	19	3	0.0669761	1	GO:0000930
axon extension	BP	107	11	0.0673456	1	GO:0048675
positive regulation of intracellular protein transport	BP	150	12	0.0673763	1	GO:0090316
peristalsis	BP	10	2	0.0674465	1	GO:0030432
peptidyl-serine dephosphorylation	BP	18	3	0.0678412	1	GO:0070262
ATPase dependent transmembrane transport complex	CC	21	3	0.0680246	1	GO:0098533
regulation of phospholipase A2 activity	BP	11	2	0.0682077	1	GO:0032429
regulation of smooth muscle cell migration	BP	75	7	0.0686605	1	GO:0014910
mechanosensory behavior	BP	15	3	0.0689897	1	GO:0007638
response to UV	BP	131	10	0.0690011	1	GO:0009411
oxidoreductase activity, acting on paired donors, with incorporation or reduction of molecular oxygen	MF	157	10	0.0690682	1	GO:0016705
amino acid transmembrane transporter activity	MF	69	7	0.0694449	1	GO:0015171
cellular response to amino acid stimulus	BP	63	7	0.0695665	1	GO:0071230
global genome nucleotide-excision repair	BP	23	3	0.0713557	1	GO:0070911
tetrahydrofolate interconversion	BP	10	2	0.0714363	1	GO:0035999
voltage-gated ion channel activity	MF	186	15	0.0715714	1	GO:0005244
voltage-gated channel activity	MF	186	15	0.0715714	1	GO:0022832
positive regulation of cell cycle arrest	BP	81	7	0.0716857	1	GO:0071158
ribonucleoprotein complex binding	MF	118	9	0.0719751	1	GO:0043021
regulation of postsynaptic density organization	BP	16	3	0.0729223	1	GO:1905874
organophosphate ester transmembrane transporter activity	MF	24	3	0.0730506	1	GO:0015605
negative regulation by host of viral transcription	BP	11	2	0.0731899	1	GO:0043922
positive regulation of gastrulation	BP	11	2	0.0737218	1	GO:2000543
cytosolic transport	BP	144	12	0.0738159	1	GO:0016482
ubiquitin conjugating enzyme activity	MF	34	4	0.0739593	1	GO:0061631
positive regulation of epidermal growth factor-activated receptor activity	BP	10	2	0.0741537	1	GO:0045741
positive regulation of steroid metabolic process	BP	29	3	0.0742562	1	GO:0045940
regulation of fibroblast growth factor receptor signaling pathway	BP	32	4	0.0743611	1	GO:0040036
skeletal muscle organ development	BP	163	13	0.0748282	1	GO:0060538
oxidoreductase activity, acting on paired donors, with incorporation or reduction of molecular oxygen, 2-oxoglutarate as one donor, and incorporation of one atom each of oxygen into both donors	MF	45	5	0.0753059	1	GO:0016706
pallium development	BP	163	14	0.0756201	1	GO:0021543
L-ascorbic acid metabolic process	BP	10	2	0.0763501	1	GO:0019852
integral component of endoplasmic reticulum membrane	CC	137	10	0.0766734	1	GO:0030176
transmembrane receptor protein kinase activity	MF	81	9	0.0767518	1	GO:0019199
regulation of smooth muscle cell proliferation	BP	157	11	0.076903	1	GO:0048660
regulation of neuroblast proliferation	BP	30	4	0.0770303	1	GO:1902692
central nervous system neuron axonogenesis	BP	33	5	0.0775496	1	GO:0021955
lateral element	CC	13	2	0.0780906	1	GO:0000800
muscle cell apoptotic process	BP	93	7	0.0783114	1	GO:0010657
complex of collagen trimers	CC	17	3	0.0783528	1	GO:0098644
protein N-linked glycosylation	BP	70	6	0.0783705	1	GO:0006487
negative regulation of striated muscle cell differentiation	BP	37	4	0.0786517	1	GO:0051154
smooth muscle cell proliferation	BP	159	11	0.0788252	1	GO:0048659
specific granule lumen	CC	58	5	0.0788958	1	GO:0035580
protein demethylation	BP	28	4	0.0792031	1	GO:0006482
protein dealkylation	BP	28	4	0.0792031	1	GO:0008214
regulation of proteolysis involved in cellular protein catabolic process	BP	196	14	0.0793101	1	GO:1903050
sodium:potassium-exchanging ATPase complex	CC	11	2	0.0794518	1	GO:0005890
vocalization behavior	BP	14	3	0.079558	1	GO:0071625
positive regulation of multicellular organism growth	BP	33	4	0.0796995	1	GO:0040018
cytochrome complex assembly	BP	30	3	0.0797107	1	GO:0017004
preribosome, small subunit precursor	CC	13	2	0.0797369	1	GO:0030688
neuronal action potential	BP	33	4	0.0798685	1	GO:0019228
histone H3-K9 methylation	BP	29	4	0.0801682	1	GO:0051567
methionine biosynthetic process	BP	13	2	0.0804269	1	GO:0009086
negative regulation of ERAD pathway	BP	13	2	0.080535	1	GO:1904293
amide transmembrane transporter activity	MF	42	4	0.0811937	1	GO:0042887
phosphatidylcholine acyl-chain remodeling	BP	27	3	0.0812081	1	GO:0036151
cGMP-mediated signaling	BP	31	4	0.0813128	1	GO:0019934
response to amino acid	BP	105	9	0.0814411	1	GO:0043200
negative regulation of cell killing	BP	17	2	0.0814857	1	GO:0031342
purine-containing compound catabolic process	BP	47	5	0.081516	1	GO:0072523
endodermal cell differentiation	BP	45	5	0.0816155	1	GO:0035987
pericentric heterochromatin	CC	20	3	0.0816447	1	GO:0005721
peroxisome proliferator activated receptor binding	MF	11	2	0.0818273	1	GO:0042975
negative regulation of lymphocyte mediated immunity	BP	32	3	0.0822413	1	GO:0002707
MCM complex	CC	11	2	0.0823054	1	GO:0042555
sodium:potassium-exchanging ATPase activity	MF	11	2	0.0826205	1	GO:0005391
potassium-transporting ATPase activity	MF	11	2	0.0826205	1	GO:0008556
negative regulation of histone methylation	BP	18	3	0.0830356	1	GO:0031061
vitamin D receptor binding	MF	13	2	0.0832097	1	GO:0042809
positive regulation of reactive oxygen species biosynthetic process	BP	52	5	0.0833751	1	GO:1903428
embryonic brain development	BP	10	2	0.0834215	1	GO:1990403
muscle cell migration	BP	95	8	0.0835911	1	GO:0014812
intracellular sterol transport	BP	23	3	0.0836047	1	GO:0032366
intracellular cholesterol transport	BP	23	3	0.0836047	1	GO:0032367
regulation of histone H3-K9 trimethylation	BP	10	2	0.0836931	1	GO:1900112
specific granule membrane	CC	87	7	0.0841209	1	GO:0035579
chemoattractant activity	MF	34	3	0.0849943	1	GO:0042056
positive regulation of signaling receptor activity	BP	35	4	0.0850167	1	GO:2000273
peptidyl-lysine methylation	BP	118	10	0.0852725	1	GO:0018022
dicarboxylic acid metabolic process	BP	108	8	0.0856877	1	GO:0043648
ATPase activity, coupled to transmembrane movement of substances	MF	111	9	0.0858044	1	GO:0042626
negative regulation of proteolysis involved in cellular protein catabolic process	BP	66	6	0.0858487	1	GO:1903051
alcohol biosynthetic process	BP	153	10	0.085891	1	GO:0046165
negative regulation of protein serine/threonine kinase activity	BP	130	10	0.0861629	1	GO:0071901
potassium channel complex	CC	96	9	0.0862927	1	GO:0034705
negative regulation of cytoskeleton organization	BP	131	11	0.0865983	1	GO:0051494
sarcomere	CC	189	14	0.086747	1	GO:0030017
peptidyl-arginine omega-N-methylation	BP	10	2	0.0870419	1	GO:0035247
regulation of production of molecular mediator of immune response	BP	124	8	0.0870731	1	GO:0002700
CD8-positive, alpha-beta T cell activation	BP	22	3	0.0874925	1	GO:0036037
regulation of protein tyrosine kinase activity	BP	83	8	0.0878436	1	GO:0061097
negative regulation of calcium ion-dependent exocytosis	BP	11	2	0.087875	1	GO:0045955
Wnt-protein binding	MF	35	4	0.087934	1	GO:0017147
cellular response to radiation	BP	175	12	0.088275	1	GO:0071478
potassium channel activity	MF	120	10	0.0887526	1	GO:0005267
cellular response to hypoxia	BP	153	11	0.0887999	1	GO:0071456
intrinsic component of presynaptic active zone membrane	CC	18	3	0.0888032	1	GO:0098945
photoreceptor connecting cilium	CC	37	4	0.0889105	1	GO:0032391
heparan sulfate proteoglycan metabolic process	BP	30	4	0.0889771	1	GO:0030201
primitive streak formation	BP	10	2	0.0891206	1	GO:0090009
myelin sheath	CC	154	11	0.0891393	1	GO:0043209
negative regulation of myeloid cell differentiation	BP	87	7	0.0895164	1	GO:0045638
muscle myosin complex	CC	18	2	0.089535	1	GO:0005859
regulation of retrograde protein transport, ER to cytosol	BP	12	2	0.0895429	1	GO:1904152
leukotriene biosynthetic process	BP	15	2	0.0897649	1	GO:0019370
cerebral cortex development	BP	106	10	0.0901177	1	GO:0021987
axolemma	CC	15	3	0.0901284	1	GO:0030673
rhodopsin mediated signaling pathway	BP	26	3	0.0903544	1	GO:0016056
protein serine/threonine kinase inhibitor activity	MF	33	4	0.0905444	1	GO:0030291
modification of postsynaptic structure	BP	17	3	0.090691	1	GO:0099010
regulation of protein localization to cell surface	BP	35	4	0.0908167	1	GO:2000008
cellular response to glucose starvation	BP	41	4	0.0909137	1	GO:0042149
protein autoubiquitination	BP	62	6	0.0910359	1	GO:0051865
regulation of reactive oxygen species biosynthetic process	BP	87	7	0.0911788	1	GO:1903426
protein localization to endosome	BP	18	3	0.0913341	1	GO:0036010
myotube cell development	BP	33	4	0.0917134	1	GO:0014904
ATPase activator activity	MF	27	3	0.0918521	1	GO:0001671
negative regulation of vascular smooth muscle cell proliferation	BP	35	3	0.0919146	1	GO:1904706
regulation of ERBB signaling pathway	BP	89	8	0.0923497	1	GO:1901184
mitotic spindle organization	BP	103	8	0.092457	1	GO:0007052
regulation of neural precursor cell proliferation	BP	83	8	0.0931533	1	GO:2000177
mucus secretion	BP	11	2	0.0934135	1	GO:0070254
oligopeptide transmembrane transport	BP	11	2	0.0935293	1	GO:0035672
glutamine family amino acid metabolic process	BP	72	6	0.0936245	1	GO:0009064
pteridine-containing compound biosynthetic process	BP	14	2	0.0938467	1	GO:0042559
nuclear cyclin-dependent protein kinase holoenzyme complex	CC	12	2	0.0939645	1	GO:0019908
negative regulation of ERBB signaling pathway	BP	46	5	0.0942485	1	GO:1901185
regulation of cerebellar granule cell precursor proliferation	BP	10	2	0.0943088	1	GO:0021936
catenin complex	CC	29	4	0.0943207	1	GO:0016342
body fluid secretion	BP	87	7	0.0943334	1	GO:0007589
cyclic nucleotide catabolic process	BP	14	3	0.0946112	1	GO:0009214
negative regulation of G0 to G1 transition	BP	34	4	0.0947503	1	GO:0070317
androgen receptor binding	MF	43	5	0.0948939	1	GO:0050681
positive regulation of phagocytosis	BP	55	5	0.0952851	1	GO:0050766
cytoplasmic stress granule	CC	54	5	0.0955483	1	GO:0010494
regulation of carbohydrate metabolic process by regulation of transcription from RNA polymerase II promoter	BP	10	2	0.0956455	1	GO:1900402
TRAPP complex	CC	12	2	0.0956975	1	GO:0030008
folic acid-containing compound metabolic process	BP	27	3	0.0957693	1	GO:0006760
voltage-gated chloride channel activity	MF	10	2	0.096007	1	GO:0005247
spindle pole centrosome	CC	13	2	0.0965394	1	GO:0031616
epidermal growth factor receptor signaling pathway	BP	117	10	0.0968337	1	GO:0007173
phospholipase A2 activity	MF	35	3	0.0968545	1	GO:0004623
histone H4 acetylation	BP	61	6	0.0969362	1	GO:0043967
regulation of histone H3-K9 methylation	BP	21	3	0.0971224	1	GO:0051570
negative regulation of smooth muscle cell proliferation	BP	64	5	0.0973088	1	GO:0048662
negative regulation of vascular associated smooth muscle cell migration	BP	17	2	0.0973124	1	GO:1904753
integrin activation	BP	21	3	0.0975787	1	GO:0033622
natural killer cell mediated cytotoxicity	BP	56	4	0.0979136	1	GO:0042267
myeloid dendritic cell activation	BP	30	3	0.097915	1	GO:0001773
regulation of voltage-gated calcium channel activity	BP	34	4	0.0980033	1	GO:1901385
C4-dicarboxylate transport	BP	21	3	0.0980627	1	GO:0015740
membranous septum morphogenesis	BP	10	2	0.0985881	1	GO:0003149
regulation of calcium ion transport into cytosol	BP	97	8	0.098982	1	GO:0010522
negative regulation of signal transduction in absence of ligand	BP	34	4	0.0994912	1	GO:1901099
negative regulation of extrinsic apoptotic signaling pathway in absence of ligand	BP	34	4	0.0994912	1	GO:2001240
RNA polymerase II intronic transcription regulatory region sequence-specific DNA binding	MF	10	2	0.09953	1	GO:0001162
modification-dependent protein binding	MF	124	10	0.0995999	1	GO:0140030
primary active transmembrane transporter activity	MF	118	9	0.0996966	1	GO:0015399
P-P-bond-hydrolysis-driven transmembrane transporter activity	MF	118	9	0.0996966	1	GO:0015405
chemical homeostasis within a tissue	BP	13	2	0.10009	1	GO:0048875
positive regulation of cyclin-dependent protein kinase activity	BP	21	3	0.100217	1	GO:1904031
terminal bouton	CC	49	5	0.100449	1	GO:0043195
regulation of immunoglobulin secretion	BP	17	2	0.100474	1	GO:0051023
nuclear hormone receptor binding	MF	147	12	0.100937	1	GO:0035257
photoreceptor cell outer segment organization	BP	10	2	0.101224	1	GO:0035845
SAGA-type complex	CC	24	3	0.10191	1	GO:0070461
demethylase activity	MF	33	4	0.101987	1	GO:0032451
L-amino acid transmembrane transporter activity	MF	51	5	0.102462	1	GO:0015179
phosphatidylglycerol acyl-chain remodeling	BP	18	2	0.102875	1	GO:0036148
central nervous system projection neuron axonogenesis	BP	25	4	0.102997	1	GO:0021952
preribosome	CC	71	5	0.103082	1	GO:0030684
I band	CC	130	11	0.103414	1	GO:0031674
VCP-NPL4-UFD1 AAA ATPase complex	CC	10	2	0.103474	1	GO:0034098
intrinsic component of endoplasmic reticulum membrane	CC	145	10	0.103818	1	GO:0031227
establishment or maintenance of transmembrane electrochemical gradient	BP	14	2	0.10384	1	GO:0010248
regulation of sulfur metabolic process	BP	14	2	0.104175	1	GO:0042762
nucleotide-excision repair complex	CC	13	2	0.104179	1	GO:0000109
androgen receptor signaling pathway	BP	64	6	0.104229	1	GO:0030521
positive regulation of ERAD pathway	BP	11	2	0.104491	1	GO:1904294
regulation of cell killing	BP	82	5	0.104537	1	GO:0031341
endoderm formation	BP	50	5	0.104541	1	GO:0001706
negative regulation of protein secretion	BP	122	8	0.105002	1	GO:0050709
positive regulation of gluconeogenesis	BP	15	2	0.10506	1	GO:0045722
regulation of interleukin-4 production	BP	24	3	0.105528	1	GO:0032673
peptidyl-arginine modification	BP	28	3	0.105739	1	GO:0018195
regulation of transcription from RNA polymerase II promoter in response to oxidative stress	BP	11	2	0.106079	1	GO:0043619
negative regulation of intracellular protein transport	BP	40	4	0.106108	1	GO:0090317
response to electrical stimulus	BP	40	4	0.106316	1	GO:0051602
acetylcholine receptor binding	MF	11	2	0.106385	1	GO:0033130
negative regulation of intracellular transport	BP	60	5	0.106411	1	GO:0032387
reactive oxygen species biosynthetic process	BP	106	8	0.106423	1	GO:1903409
regulation of muscle cell differentiation	BP	174	12	0.106518	1	GO:0051147
SAGA complex	CC	12	2	0.106742	1	GO:0000124
positive regulation of protein sumoylation	BP	11	2	0.106839	1	GO:0033235
regulation of skeletal muscle fiber development	BP	11	2	0.107159	1	GO:0048742
positive regulation of fatty acid biosynthetic process	BP	17	2	0.107926	1	GO:0045723
histone arginine methylation	BP	13	2	0.108084	1	GO:0034969
parasympathetic nervous system development	BP	18	3	0.108189	1	GO:0048486
ER-associated misfolded protein catabolic process	BP	12	2	0.108201	1	GO:0071712
negative regulation of centrosome duplication	BP	12	2	0.10824	1	GO:0010826
oligopeptide transport	BP	12	2	0.108386	1	GO:0006857
poly-purine tract binding	MF	25	3	0.108427	1	GO:0070717
interleukin-12-mediated signaling pathway	BP	43	4	0.108428	1	GO:0035722
natural killer cell mediated immunity	BP	59	4	0.109596	1	GO:0002228
establishment of mitotic spindle orientation	BP	23	3	0.109658	1	GO:0000132
dicarboxylic acid transmembrane transporter activity	MF	38	4	0.109912	1	GO:0005310
oxidoreductase activity, acting on the CH-NH group of donors	MF	26	3	0.110624	1	GO:0016645
growth factor activity	MF	154	9	0.110859	1	GO:0008083
negative regulation of phospholipid metabolic process	BP	12	2	0.111339	1	GO:1903726
regulation of G0 to G1 transition	BP	38	4	0.111371	1	GO:0070316
behavioral response to pain	BP	11	2	0.112041	1	GO:0048266
protein phosphatase type 2A complex	CC	21	3	0.112668	1	GO:0000159
negative regulation of protein complex assembly	BP	128	10	0.113033	1	GO:0031333
cellular modified amino acid metabolic process	BP	183	11	0.113044	1	GO:0006575
protein self-association	MF	54	5	0.113355	1	GO:0043621
cellular response to UV	BP	75	6	0.113376	1	GO:0034644
regulation of cytokine secretion involved in immune response	BP	15	2	0.114064	1	GO:0002739
thyroid hormone receptor binding	MF	27	3	0.114091	1	GO:0046966
retrograde protein transport, ER to cytosol	BP	27	3	0.114352	1	GO:0030970
endoplasmic reticulum to cytosol transport	BP	27	3	0.114352	1	GO:1903513
cholesterol efflux	BP	56	4	0.114674	1	GO:0033344
positive regulation of action potential	BP	12	2	0.115068	1	GO:0045760
cyclic nucleotide metabolic process	BP	41	5	0.115156	1	GO:0009187
dedifferentiation	BP	11	2	0.11516	1	GO:0043696
cell dedifferentiation	BP	11	2	0.11516	1	GO:0043697
peptidase complex	CC	86	6	0.115191	1	GO:1905368
cerebellar cortex development	BP	45	5	0.115572	1	GO:0021695
positive regulation of excitatory postsynaptic potential	BP	26	4	0.116039	1	GO:2000463
cation-transporting ATPase complex	CC	14	2	0.11623	1	GO:0090533
cyclin-dependent protein kinase holoenzyme complex	CC	40	4	0.116858	1	GO:0000307
viral gene expression	BP	59	5	0.11689	1	GO:0019080
fibrillar collagen trimer	CC	11	2	0.116941	1	GO:0005583
banded collagen fibril	CC	11	2	0.116941	1	GO:0098643
negative regulation of defense response	BP	190	11	0.117309	1	GO:0031348
regulation of cardiac muscle cell apoptotic process	BP	52	4	0.117541	1	GO:0010665
cellular response to gamma radiation	BP	27	3	0.118084	1	GO:0071480
dorsal spinal cord development	BP	22	3	0.118254	1	GO:0021516
regulation of adaptive immune response based on somatic recombination of immune receptors built from immunoglobulin superfamily domains	BP	134	8	0.118274	1	GO:0002822
positive regulation of receptor binding	BP	10	2	0.118307	1	GO:1900122
mucosal immune response	BP	28	2	0.118834	1	GO:0002385
muscle tissue morphogenesis	BP	82	7	0.119073	1	GO:0060415
INO80-type complex	CC	24	3	0.119194	1	GO:0097346
cellular response to topologically incorrect protein	BP	146	10	0.119658	1	GO:0035967
protein localization to cell surface	BP	52	5	0.12012	1	GO:0034394
G0 to G1 transition	BP	40	4	0.12032	1	GO:0045023
positive regulation of smooth muscle cell proliferation	BP	93	7	0.120469	1	GO:0048661
regulation of viral transcription	BP	42	4	0.120544	1	GO:0046782
vesicle-mediated transport between endosomal compartments	BP	39	4	0.121359	1	GO:0098927
RISC complex	CC	11	2	0.121728	1	GO:0016442
RNAi effector complex	CC	11	2	0.121728	1	GO:0031332
cellular response to decreased oxygen levels	BP	162	11	0.12195	1	GO:0036294
dicarboxylic acid biosynthetic process	BP	14	2	0.122203	1	GO:0043650
peptide transmembrane transporter activity	MF	31	3	0.122356	1	GO:1904680
poly(U) RNA binding	MF	25	3	0.122736	1	GO:0008266
regulation of protein localization to nucleus	BP	117	9	0.122823	1	GO:1900180
anchored component of membrane	CC	160	10	0.122922	1	GO:0031225
regulation of transmission of nerve impulse	BP	16	2	0.123217	1	GO:0051969
superoxide anion generation	BP	29	3	0.123842	1	GO:0042554
regulation of striated muscle cell differentiation	BP	109	8	0.123923	1	GO:0051153
3',5'-cyclic-nucleotide phosphodiesterase activity	MF	28	4	0.124076	1	GO:0004114
negative regulation of cysteine-type endopeptidase activity involved in apoptotic process	BP	77	6	0.124427	1	GO:0043154
negative regulation of lipid metabolic process	BP	84	6	0.124488	1	GO:0045833
cellular potassium ion homeostasis	BP	13	2	0.124517	1	GO:0030007
histone H4 deacetylation	BP	10	2	0.124724	1	GO:0070933
cell death in response to hydrogen peroxide	BP	33	3	0.124765	1	GO:0036474
euchromatin	CC	32	3	0.124771	1	GO:0000791
negative regulation of astrocyte differentiation	BP	11	2	0.124887	1	GO:0048712
cellular response to interleukin-12	BP	45	4	0.125003	1	GO:0071349
negative regulation of sterol transport	BP	26	2	0.125012	1	GO:0032372
negative regulation of cholesterol transport	BP	26	2	0.125012	1	GO:0032375
microtubule anchoring at microtubule organizing center	BP	11	2	0.125247	1	GO:0072393
ion channel regulator activity	MF	102	8	0.12538	1	GO:0099106
trigeminal nerve development	BP	11	2	0.125398	1	GO:0021559
receptor activator activity	MF	10	2	0.125439	1	GO:0030546
proline-rich region binding	MF	18	3	0.12545	1	GO:0070064
peptidyl-lysine trimethylation	BP	40	4	0.125484	1	GO:0018023
positive regulation of striated muscle cell apoptotic process	BP	18	2	0.125813	1	GO:0010663
positive regulation of cardiac muscle cell apoptotic process	BP	18	2	0.125813	1	GO:0010666
positive regulation of lymphocyte mediated immunity	BP	96	6	0.126513	1	GO:0002708
regulation of axon regeneration	BP	22	3	0.126739	1	GO:0048679
maintenance of protein location	BP	97	8	0.12704	1	GO:0045185
regulation of lipase activity	BP	94	7	0.127088	1	GO:0060191
positive regulation of reactive oxygen species metabolic process	BP	93	7	0.127463	1	GO:2000379
regulation of natural killer cell mediated cytotoxicity	BP	41	3	0.127709	1	GO:0042269
cellular response to unfolded protein	BP	130	9	0.127837	1	GO:0034620
phospholipase activity	MF	99	7	0.127963	1	GO:0004620
negative regulation of epidermal growth factor-activated receptor activity	BP	14	2	0.128077	1	GO:0007175
phospholipase binding	MF	13	2	0.128287	1	GO:0043274
skeletal muscle myosin thick filament assembly	BP	11	2	0.128511	1	GO:0030241
striated muscle myosin thick filament assembly	BP	11	2	0.128511	1	GO:0071688
C4-dicarboxylate transmembrane transporter activity	MF	13	2	0.128962	1	GO:0015556
neuron projection extension	BP	151	13	0.129208	1	GO:1990138
negative regulation of G2/M transition of mitotic cell cycle	BP	45	4	0.129314	1	GO:0010972
regulation of epidermal growth factor receptor signaling pathway	BP	82	7	0.12934	1	GO:0042058
ADP binding	MF	35	4	0.129432	1	GO:0043531
integral component of peroxisomal membrane	CC	15	2	0.129779	1	GO:0005779
intrinsic component of peroxisomal membrane	CC	15	2	0.129779	1	GO:0031231
response to interleukin-12	BP	46	4	0.130105	1	GO:0070671
cerebellar granular layer development	BP	12	2	0.130211	1	GO:0021681
photoreceptor outer segment membrane	CC	14	2	0.130691	1	GO:0042622
cyclic-nucleotide phosphodiesterase activity	MF	29	4	0.1307	1	GO:0004112
methionine metabolic process	BP	16	2	0.130708	1	GO:0006555
histone H4-K20 methylation	BP	10	2	0.131427	1	GO:0034770
negative regulation of peptide secretion	BP	129	8	0.131679	1	GO:0002792
glutamine family amino acid catabolic process	BP	27	3	0.13182	1	GO:0009065
voltage-gated calcium channel complex	CC	42	5	0.132164	1	GO:0005891
phosphatidylinositol 3-kinase complex	CC	27	3	0.132204	1	GO:0005942
negative regulation of inflammatory response	BP	133	8	0.132401	1	GO:0050728
cellular response to ethanol	BP	12	2	0.132423	1	GO:0071361
protein localization to kinetochore	BP	17	2	0.132579	1	GO:0034501
STAGA complex	CC	12	2	0.133296	1	GO:0030914
sterol metabolic process	BP	158	10	0.133326	1	GO:0016125
regulation of potassium ion transmembrane transport	BP	85	7	0.133453	1	GO:1901379
pteridine-containing compound metabolic process	BP	33	3	0.134241	1	GO:0042558
motor activity	MF	134	11	0.134376	1	GO:0003774
negative regulation of histone modification	BP	36	4	0.134398	1	GO:0031057
glucose transmembrane transporter activity	MF	18	2	0.134402	1	GO:0005355
negative regulation of centrosome cycle	BP	14	2	0.134985	1	GO:0046606
sulfuric ester hydrolase activity	MF	11	2	0.135093	1	GO:0008484
positive regulation of histone acetylation	BP	27	3	0.135558	1	GO:0035066
postsynapse assembly	BP	28	4	0.135626	1	GO:0099068
negative regulation of nucleotide catabolic process	BP	12	2	0.135922	1	GO:0030812
negative regulation of coenzyme metabolic process	BP	12	2	0.135922	1	GO:0051198
regulation of peptidyl-serine phosphorylation	BP	123	9	0.136299	1	GO:0033135
regulation of isotype switching	BP	33	3	0.136311	1	GO:0045191
3',5'-cyclic-GMP phosphodiesterase activity	MF	20	3	0.13648	1	GO:0047555
regulation of myotube differentiation	BP	60	5	0.136565	1	GO:0010830
negative regulation of microtubule polymerization	BP	12	2	0.136861	1	GO:0031115
Wnt-activated receptor activity	MF	16	2	0.137011	1	GO:0042813
methyltransferase complex	CC	108	8	0.137156	1	GO:0034708
regulation of cytokine production involved in immune response	BP	72	5	0.137163	1	GO:0002718
regulation of muscle cell apoptotic process	BP	89	6	0.137172	1	GO:0010660
hydrolase activity, hydrolyzing O-glycosyl compounds	MF	86	6	0.137369	1	GO:0004553
hindbrain development	BP	138	11	0.137667	1	GO:0030902
regulation of actin filament bundle assembly	BP	92	8	0.13782	1	GO:0032231
cysteine metabolic process	BP	16	2	0.137886	1	GO:0006534
sphingomyelin metabolic process	BP	14	2	0.138236	1	GO:0006684
voltage-gated anion channel activity	MF	15	2	0.138411	1	GO:0008308
positive regulation of peptidyl-serine phosphorylation	BP	93	7	0.138599	1	GO:0033138
myosin filament assembly	BP	12	2	0.138604	1	GO:0031034
calcium-independent cell-cell adhesion via plasma membrane cell-adhesion molecules	BP	22	2	0.139239	1	GO:0016338
negative regulation of cytokine secretion	BP	59	4	0.140063	1	GO:0050710
peptide antigen binding	MF	16	2	0.140399	1	GO:0042605
positive regulation of smooth muscle cell migration	BP	41	4	0.140517	1	GO:0014911
regulation of striated muscle cell apoptotic process	BP	54	4	0.140704	1	GO:0010662
muscle organ morphogenesis	BP	88	7	0.14108	1	GO:0048644
regulation of natural killer cell mediated immunity	BP	43	3	0.141122	1	GO:0002715
transcription factor TFTC complex	CC	13	2	0.141174	1	GO:0033276
facial nerve development	BP	10	2	0.141201	1	GO:0021561
facial nerve morphogenesis	BP	10	2	0.141201	1	GO:0021610
cardiac muscle tissue morphogenesis	BP	69	6	0.14133	1	GO:0055008
histone H3-K4 trimethylation	BP	15	2	0.141335	1	GO:0080182
ERBB signaling pathway	BP	140	11	0.141359	1	GO:0038127
heparan sulfate sulfotransferase activity	MF	14	2	0.141408	1	GO:0034483
response to auditory stimulus	BP	23	3	0.14157	1	GO:0010996
nerve development	BP	76	7	0.141662	1	GO:0021675
microtubule anchoring	BP	24	3	0.1417	1	GO:0034453
regulation of cellular ketone metabolic process	BP	121	8	0.141933	1	GO:0010565
negative regulation of histone acetylation	BP	14	2	0.142161	1	GO:0035067
Z disc	CC	120	10	0.142358	1	GO:0030018
cranial nerve structural organization	BP	10	2	0.142386	1	GO:0021604
ubiquitin-ubiquitin ligase activity	MF	13	2	0.142674	1	GO:0034450
T cell cytokine production	BP	34	3	0.14269	1	GO:0002369
regulation of cellular response to drug	BP	32	3	0.142874	1	GO:2001038
phototransduction	BP	52	4	0.143158	1	GO:0007602
modification of synaptic structure	BP	20	3	0.143255	1	GO:0099563
positive regulation of T cell cytokine production	BP	16	2	0.143761	1	GO:0002726
cytoskeleton-dependent cytokinesis	BP	95	7	0.143909	1	GO:0061640
regulation of dephosphorylation	BP	198	14	0.143929	1	GO:0035303
lactation	BP	42	4	0.144571	1	GO:0007595
positive regulation of neural precursor cell proliferation	BP	51	5	0.144802	1	GO:2000179
cholesterol metabolic process	BP	140	9	0.144984	1	GO:0008203
mediator complex	CC	33	3	0.145097	1	GO:0016592
phospholipase A2 activity (consuming 1,2-dipalmitoylphosphatidylcholine)	MF	21	2	0.145115	1	GO:0102567
phospholipase A2 activity consuming 1,2-dioleoylphosphatidylethanolamine)	MF	21	2	0.145115	1	GO:0102568
vascular endothelial growth factor receptor signaling pathway	BP	89	8	0.145428	1	GO:0048010
type 2 immune response	BP	35	3	0.145617	1	GO:0042092
extracellular matrix component	CC	47	5	0.145816	1	GO:0044420
oxidoreductase activity, acting on NAD(P)H	MF	93	6	0.146146	1	GO:0016651
sympathetic nervous system development	BP	21	3	0.146243	1	GO:0048485
hexose transmembrane transporter activity	MF	19	2	0.146302	1	GO:0015149
protein catabolic process in the vacuole	BP	12	2	0.146386	1	GO:0007039
regulation of renal system process	BP	30	3	0.146456	1	GO:0098801
phototransduction, visible light	BP	31	3	0.147651	1	GO:0007603
organ or tissue specific immune response	BP	30	2	0.147827	1	GO:0002251
NADP binding	MF	47	4	0.148065	1	GO:0050661
glutathione metabolic process	BP	45	3	0.148074	1	GO:0006749
learned vocalization behavior or vocal learning	BP	10	2	0.148601	1	GO:0098598
exonucleolytic nuclear-transcribed mRNA catabolic process involved in deadenylation-dependent decay	BP	33	3	0.149047	1	GO:0043928
positive regulation of cell-matrix adhesion	BP	50	5	0.149127	1	GO:0001954
carbohydrate derivative transmembrane transporter activity	MF	36	3	0.149265	1	GO:1901505
viral genome replication	BP	110	7	0.149364	1	GO:0019079
microtubule minus-end binding	MF	10	2	0.149576	1	GO:0051011
centriole	CC	128	9	0.14976	1	GO:0005814
chaperone complex	CC	19	2	0.149802	1	GO:0101031
sodium ion homeostasis	BP	46	4	0.149906	1	GO:0055078
regulation of modification of synaptic structure	BP	10	2	0.149952	1	GO:1905244
regulation of protein complex disassembly	BP	100	8	0.150091	1	GO:0043244
histone H3-K9 modification	BP	38	4	0.150863	1	GO:0061647
methylated histone binding	MF	56	5	0.150991	1	GO:0035064
methylation-dependent protein binding	MF	56	5	0.150991	1	GO:0140034
regulation of lipid biosynthetic process	BP	177	11	0.151029	1	GO:0046890
glucocorticoid biosynthetic process	BP	18	2	0.151108	1	GO:0006704
regulation of cytokine production involved in inflammatory response	BP	37	3	0.151128	1	GO:1900015
regulation of response to wounding	BP	156	10	0.151449	1	GO:1903034
response to activity	BP	65	5	0.151477	1	GO:0014823
extracellular matrix structural constituent	MF	148	11	0.151514	1	GO:0005201
negative regulation of actin filament polymerization	BP	53	5	0.151549	1	GO:0030837
negative regulation of neuron death	BP	194	13	0.151899	1	GO:1901215
regulation of viral process	BP	170	10	0.152205	1	GO:0050792
negative regulation of platelet-derived growth factor receptor signaling pathway	BP	13	2	0.152215	1	GO:0010642
extracellular matrix structural constituent conferring tensile strength	MF	35	4	0.152348	1	GO:0030020
Ino80 complex	CC	15	2	0.152523	1	GO:0031011
DNA helicase complex	CC	15	2	0.152523	1	GO:0033202
sodium ion export across plasma membrane	BP	14	2	0.152872	1	GO:0036376
atrioventricular valve morphogenesis	BP	22	3	0.152905	1	GO:0003181
lipid droplet organization	BP	19	2	0.153004	1	GO:0034389
oxidoreductase activity, acting on a sulfur group of donors	MF	56	4	0.153538	1	GO:0016667
response to arsenic-containing substance	BP	29	3	0.153597	1	GO:0046685
pigment metabolic process	BP	64	5	0.15403	1	GO:0042440
postsynaptic membrane organization	BP	36	4	0.154207	1	GO:0001941
lipid droplet	CC	71	5	0.154625	1	GO:0005811
metencephalon development	BP	97	8	0.154707	1	GO:0022037
establishment of spindle localization	BP	37	4	0.155283	1	GO:0051293
negative regulation of platelet aggregation	BP	11	2	0.155527	1	GO:0090331
glycosaminoglycan biosynthetic process	BP	101	8	0.156163	1	GO:0006024
negative regulation of lipid biosynthetic process	BP	52	4	0.156201	1	GO:0051055
cell death in response to oxidative stress	BP	88	6	0.156522	1	GO:0036473
positive regulation of peptidyl-lysine acetylation	BP	30	3	0.156535	1	GO:2000758
positive regulation of stem cell proliferation	BP	37	4	0.15659	1	GO:2000648
filamentous actin	CC	25	3	0.156766	1	GO:0031941
regulation of reactive oxygen species metabolic process	BP	173	11	0.156997	1	GO:2000377
histone H3-K9 trimethylation	BP	14	2	0.157097	1	GO:0036124
vacuolar transport	BP	125	9	0.157203	1	GO:0007034
modified amino acid binding	MF	82	6	0.157243	1	GO:0072341
alkali metal ion binding	MF	15	2	0.157307	1	GO:0031420
negative regulation of interleukin-8 production	BP	17	2	0.15735	1	GO:0032717
regulation of the force of heart contraction	BP	27	3	0.157488	1	GO:0002026
poly-pyrimidine tract binding	MF	28	3	0.157937	1	GO:0008187
regulation of myoblast proliferation	BP	23	2	0.15809	1	GO:2000291
regulation of androgen receptor signaling pathway	BP	26	3	0.158134	1	GO:0060765
regulation of transforming growth factor beta production	BP	30	3	0.158171	1	GO:0071634
demethylation	BP	64	5	0.158514	1	GO:0070988
positive regulation of interleukin-13 production	BP	15	2	0.158595	1	GO:0032736
neutrophil homeostasis	BP	16	2	0.158841	1	GO:0001780
regulation of G2/M transition of mitotic cell cycle	BP	145	10	0.158927	1	GO:0010389
insulin receptor substrate binding	MF	11	2	0.159196	1	GO:0043560
positive regulation of establishment of protein localization to mitochondrion	BP	55	5	0.159511	1	GO:1903749
mitogen-activated protein kinase binding	MF	27	3	0.159615	1	GO:0051019
embryonic viscerocranium morphogenesis	BP	10	2	0.159751	1	GO:0048703
deoxyribonucleotide catabolic process	BP	20	2	0.159861	1	GO:0009264
cytokine secretion involved in immune response	BP	18	2	0.159865	1	GO:0002374
embryonic digit morphogenesis	BP	61	6	0.160083	1	GO:0042733
regulation of symbiosis, encompassing mutualism through parasitism	BP	196	11	0.160152	1	GO:0043903
myosin filament organization	BP	13	2	0.160181	1	GO:0031033
myelination	BP	111	9	0.160603	1	GO:0042552
detection of light stimulus involved in visual perception	BP	15	2	0.160604	1	GO:0050908
detection of light stimulus involved in sensory perception	BP	15	2	0.160604	1	GO:0050962
regulation of histone H4 acetylation	BP	13	2	0.160951	1	GO:0090239
organic acid:sodium symporter activity	MF	28	3	0.161138	1	GO:0005343
regulation of GTP binding	BP	12	2	0.161218	1	GO:1904424
positive regulation of transforming growth factor beta receptor signaling pathway	BP	28	3	0.161478	1	GO:0030511
positive regulation of cellular response to transforming growth factor beta stimulus	BP	28	3	0.161478	1	GO:1903846
positive regulation of cellular carbohydrate metabolic process	BP	59	5	0.161958	1	GO:0010676
preribosome, large subunit precursor	CC	21	2	0.161978	1	GO:0030687
immunoglobulin secretion	BP	20	2	0.162312	1	GO:0048305
negative regulation of cellular protein catabolic process	BP	79	6	0.162376	1	GO:1903363
response to heat	BP	134	9	0.162386	1	GO:0009408
negative regulation of cysteine-type endopeptidase activity	BP	84	6	0.162583	1	GO:2000117
positive regulation of hormone metabolic process	BP	14	2	0.162772	1	GO:0032352
regulation of CD8-positive, alpha-beta T cell activation	BP	14	2	0.163216	1	GO:2001185
response to mechanical stimulus	BP	200	13	0.163224	1	GO:0009612
central nervous system neuron development	BP	70	7	0.163273	1	GO:0021954
photoreceptor cell development	BP	45	4	0.163381	1	GO:0042461
secondary alcohol metabolic process	BP	145	9	0.163806	1	GO:1902652
peripheral nervous system development	BP	74	7	0.163854	1	GO:0007422
disulfide oxidoreductase activity	MF	38	3	0.164205	1	GO:0015036
positive regulation of muscle cell apoptotic process	BP	37	3	0.164214	1	GO:0010661
T cell mediated cytotoxicity	BP	44	3	0.164227	1	GO:0001913
regulation of neuronal synaptic plasticity	BP	49	5	0.164564	1	GO:0048168
negative regulation of interleukin-6 production	BP	38	3	0.164715	1	GO:0032715
ciliary transition zone	CC	64	5	0.164837	1	GO:0035869
basement membrane	CC	87	8	0.165204	1	GO:0005604
cardiac septum morphogenesis	BP	76	7	0.165217	1	GO:0060411
cellular response to estrogen stimulus	BP	14	2	0.165254	1	GO:0071391
cGMP binding	MF	14	2	0.165385	1	GO:0030553
protein localization to cilium	BP	45	4	0.16569	1	GO:0061512
kinase regulator activity	MF	200	13	0.16585	1	GO:0019207
negative regulation of hemopoiesis	BP	143	9	0.165864	1	GO:1903707
mitochondrial RNA metabolic process	BP	39	3	0.16593	1	GO:0000959
positive regulation of protein tyrosine kinase activity	BP	51	5	0.165931	1	GO:0061098
inner ear morphogenesis	BP	94	8	0.166166	1	GO:0042472
negative regulation of vascular permeability	BP	12	2	0.166456	1	GO:0043116
regulation of cGMP-mediated signaling	BP	15	2	0.166467	1	GO:0010752
vascular endothelial growth factor signaling pathway	BP	41	4	0.16655	1	GO:0038084
regulation of peptidyl-threonine phosphorylation	BP	40	4	0.166586	1	GO:0010799
drug transmembrane transport	BP	82	6	0.166679	1	GO:0006855
positive regulation of T cell mediated cytotoxicity	BP	22	2	0.166841	1	GO:0001916
negative regulation of MAPK cascade	BP	172	11	0.167043	1	GO:0043409
positive regulation of monooxygenase activity	BP	27	3	0.167127	1	GO:0032770
limbic system development	BP	101	8	0.167166	1	GO:0021761
azurophil granule membrane	CC	54	4	0.167255	1	GO:0035577
positive regulation of cellular protein catabolic process	BP	127	9	0.167524	1	GO:1903364
negative regulation of leukocyte mediated immunity	BP	41	3	0.167805	1	GO:0002704
detection of external stimulus	BP	121	8	0.167879	1	GO:0009581
ruffle membrane	CC	89	8	0.16799	1	GO:0032587
internal peptidyl-lysine acetylation	BP	144	10	0.167999	1	GO:0018393
cellular response to arsenic-containing substance	BP	17	2	0.168057	1	GO:0071243
transcytosis	BP	16	2	0.16836	1	GO:0045056
regulation of leukocyte mediated cytotoxicity	BP	70	4	0.168735	1	GO:0001910
hydrolase activity, acting on glycosyl bonds	MF	109	7	0.169075	1	GO:0016798
mitotic cytokinesis	BP	82	6	0.169088	1	GO:0000281
secretory granule localization	BP	11	2	0.169195	1	GO:0032252
deoxyribose phosphate catabolic process	BP	21	2	0.169337	1	GO:0046386
positive regulation of ruffle assembly	BP	15	2	0.169545	1	GO:1900029
cholesterol transport	BP	97	6	0.169659	1	GO:0030301
negative regulation of binding	BP	158	10	0.170309	1	GO:0051100
intermediate filament organization	BP	21	2	0.170399	1	GO:0045109
regulation of interleukin-8 secretion	BP	23	2	0.170504	1	GO:2000482
lipoprotein metabolic process	BP	121	7	0.170535	1	GO:0042157
chaperone-mediated protein complex assembly	BP	19	2	0.171035	1	GO:0051131
SNARE complex	CC	46	4	0.171036	1	GO:0031201
stress fiber	CC	58	6	0.171114	1	GO:0001725
contractile actin filament bundle	CC	58	6	0.171114	1	GO:0097517
atrioventricular valve development	BP	24	3	0.171406	1	GO:0003171
aminoglycan biosynthetic process	BP	105	8	0.171428	1	GO:0006023
regulation of protein import into nucleus	BP	61	5	0.171665	1	GO:0042306
neurotrophin signaling pathway	BP	37	4	0.171821	1	GO:0038179
ensheathment of neurons	BP	113	9	0.172083	1	GO:0007272
axon ensheathment	BP	113	9	0.172083	1	GO:0008366
ammonium ion metabolic process	BP	187	11	0.172521	1	GO:0097164
integral component of lumenal side of endoplasmic reticulum membrane	CC	19	2	0.172674	1	GO:0071556
lumenal side of endoplasmic reticulum membrane	CC	19	2	0.172674	1	GO:0098553
negative regulation of interleukin-1 production	BP	27	2	0.172856	1	GO:0032692
gastrulation with mouth forming second	BP	27	3	0.173208	1	GO:0001702
Golgi cisterna	CC	95	7	0.173245	1	GO:0031985
heterochromatin organization	BP	17	2	0.173385	1	GO:0070828
glial cell development	BP	95	8	0.173474	1	GO:0021782
positive regulation of cholesterol efflux	BP	15	2	0.173572	1	GO:0010875
cytokine production involved in inflammatory response	BP	40	3	0.173689	1	GO:0002534
striated muscle thin filament	CC	31	3	0.173972	1	GO:0005865
intrinsic component of presynaptic membrane	CC	82	7	0.17412	1	GO:0098889
response to inactivity	BP	14	2	0.174511	1	GO:0014854
otic vesicle development	BP	14	2	0.174516	1	GO:0071599
myeloid dendritic cell differentiation	BP	18	2	0.174554	1	GO:0043011
positive regulation of binding	BP	174	12	0.174645	1	GO:0051099
intronic transcription regulatory region sequence-specific DNA binding	MF	13	2	0.174873	1	GO:0001161
intronic transcription regulatory region DNA binding	MF	13	2	0.174873	1	GO:0044213
cardiocyte differentiation	BP	159	11	0.174919	1	GO:0035051
endoplasmic reticulum exit site	CC	18	2	0.174941	1	GO:0070971
activation of transmembrane receptor protein tyrosine kinase activity	BP	13	2	0.174979	1	GO:0007171
nuclear-transcribed mRNA catabolic process, exonucleolytic	BP	35	3	0.175467	1	GO:0000291
cleavage involved in rRNA processing	BP	21	2	0.175491	1	GO:0000469
postsynaptic specialization organization	BP	32	4	0.175533	1	GO:0099084
negative regulation of protein import into nucleus	BP	13	2	0.176211	1	GO:0042308
negative regulation of protein import	BP	13	2	0.176211	1	GO:1904590
positive regulation of protein modification by small protein conjugation or removal	BP	118	8	0.17638	1	GO:1903322
cell-cell contact zone	CC	69	6	0.176664	1	GO:0044291
response to pain	BP	28	3	0.17668	1	GO:0048265
positive regulation of calcium ion transport into cytosol	BP	53	4	0.17668	1	GO:0010524
negative regulation of smooth muscle cell migration	BP	33	3	0.176927	1	GO:0014912
cardiac chamber morphogenesis	BP	129	10	0.177523	1	GO:0003206
positive regulation of endothelial cell migration	BP	117	8	0.177705	1	GO:0010595
positive regulation of carbohydrate metabolic process	BP	76	6	0.178261	1	GO:0045913
neurotransmitter:sodium symporter activity	MF	25	3	0.178404	1	GO:0005328
type B pancreatic cell differentiation	BP	25	3	0.178496	1	GO:0003309
postsynapse organization	BP	144	12	0.178554	1	GO:0099173
leukocyte mediated cytotoxicity	BP	97	5	0.178571	1	GO:0001909
regulation of protein import	BP	63	5	0.178571	1	GO:1904589
glial cell differentiation	BP	191	14	0.178945	1	GO:0010001
response to interleukin-1	BP	143	8	0.178946	1	GO:0070555
myofilament	CC	32	3	0.179183	1	GO:0036379
structural constituent of muscle	MF	43	4	0.179543	1	GO:0008307
positive regulation of protein catabolic process	BP	197	13	0.179681	1	GO:0045732
negative regulation of dendritic spine development	BP	11	2	0.179767	1	GO:0061000
juxtaparanode region of axon	CC	10	2	0.179987	1	GO:0044224
glycolipid binding	MF	20	2	0.180475	1	GO:0051861
PRC1 complex	CC	15	2	0.180542	1	GO:0035102
negative regulation of protein binding	BP	99	7	0.180977	1	GO:0032091
isoprenoid metabolic process	BP	116	7	0.181181	1	GO:0006720
phospholipid-translocating ATPase activity	MF	22	3	0.181256	1	GO:0004012
MHC protein complex binding	MF	18	2	0.181297	1	GO:0023023
regulation of postsynaptic density assembly	BP	12	2	0.18142	1	GO:0099151
regulation of neuron projection regeneration	BP	26	3	0.181682	1	GO:0070570
muscle filament sliding	BP	38	3	0.181758	1	GO:0030049
actin-myosin filament sliding	BP	38	3	0.181758	1	GO:0033275
interleukin-4 production	BP	30	3	0.182111	1	GO:0032633
spindle organization	BP	153	10	0.182154	1	GO:0007051
sulfur compound transmembrane transporter activity	MF	34	3	0.182164	1	GO:1901682
positive regulation of response to endoplasmic reticulum stress	BP	31	3	0.182178	1	GO:1905898
negative regulation of peptidyl-lysine acetylation	BP	17	2	0.182484	1	GO:2000757
modification of postsynaptic actin cytoskeleton	BP	11	2	0.182596	1	GO:0098885
nucleotide-excision repair, DNA incision, 5'-to lesion	BP	35	3	0.182681	1	GO:0006296
cytoskeletal anchoring at plasma membrane	BP	10	2	0.182933	1	GO:0007016
negative regulation of protein tyrosine kinase activity	BP	29	3	0.183389	1	GO:0061099
protein tyrosine kinase activity	MF	171	13	0.183392	1	GO:0004713
centriolar satellite	CC	29	3	0.183625	1	GO:0034451
detection of abiotic stimulus	BP	124	8	0.183659	1	GO:0009582
cell killing	BP	145	6	0.183747	1	GO:0001906
regulation of ATPase activity	BP	75	5	0.184097	1	GO:0043462
miRNA mediated inhibition of translation	BP	76	3	0.184391	1	GO:0035278
negative regulation of translation, ncRNA-mediated	BP	76	3	0.184391	1	GO:0040033
regulation of translation, ncRNA-mediated	BP	76	3	0.184391	1	GO:0045974
postsynaptic specialization assembly	BP	21	3	0.184498	1	GO:0098698
endoplasmic reticulum organization	BP	47	4	0.184512	1	GO:0007029
maturation of SSU-rRNA	BP	42	3	0.18484	1	GO:0030490
dynactin binding	MF	12	2	0.184868	1	GO:0034452
spindle localization	BP	42	4	0.18499	1	GO:0051653
response to salt	BP	18	2	0.185335	1	GO:1902074
chromatin silencing at rDNA	BP	33	2	0.185673	1	GO:0000183
L-amino acid transport	BP	63	5	0.185902	1	GO:0015807
nuclear euchromatin	CC	24	2	0.186252	1	GO:0005719
nucleotide catabolic process	BP	132	9	0.186443	1	GO:0009166
positive regulation by host of viral transcription	BP	17	2	0.186501	1	GO:0043923
neuronal ion channel clustering	BP	12	2	0.186503	1	GO:0045161
negative regulation of organelle assembly	BP	35	3	0.186825	1	GO:1902116
cellular iron ion homeostasis	BP	56	4	0.187069	1	GO:0006879
positive regulation of urine volume	BP	14	2	0.187132	1	GO:0035810
ubiquitin-specific protease binding	MF	15	2	0.187357	1	GO:1990381
microtubule associated complex	CC	140	10	0.187582	1	GO:0005875
monosaccharide transmembrane transporter activity	MF	21	2	0.187594	1	GO:0015145
internal protein amino acid acetylation	BP	148	10	0.187782	1	GO:0006475
protein kinase inhibitor activity	MF	62	5	0.188006	1	GO:0004860
regulation of neuron apoptotic process	BP	194	13	0.188101	1	GO:0043523
regulation of centriole replication	BP	19	2	0.188232	1	GO:0046599
positive regulation of oxidoreductase activity	BP	48	4	0.188515	1	GO:0051353
xenobiotic metabolic process	BP	112	6	0.188548	1	GO:0006805
vascular associated smooth muscle cell migration	BP	38	3	0.188949	1	GO:1904738
regulation of vascular associated smooth muscle cell migration	BP	38	3	0.188949	1	GO:1904752
lipoprotein transport	BP	21	2	0.188995	1	GO:0042953
lipoprotein localization	BP	21	2	0.188995	1	GO:0044872
negative regulation of proteasomal ubiquitin-dependent protein catabolic process	BP	32	3	0.189211	1	GO:0032435
nucleobase biosynthetic process	BP	16	2	0.189462	1	GO:0046112
oxidoreductase activity, acting on the CH-NH group of donors, NAD or NADP as acceptor	MF	17	2	0.189915	1	GO:0016646
centriole replication	BP	33	3	0.190315	1	GO:0007099
calcium channel complex	CC	63	6	0.190642	1	GO:0034704
mannosidase activity	MF	15	2	0.190733	1	GO:0015923
exit from mitosis	BP	30	3	0.19088	1	GO:0010458
positive regulation of lamellipodium organization	BP	26	3	0.190885	1	GO:1902745
postreplication repair	BP	49	4	0.191071	1	GO:0006301
regulation of adaptive immune response	BP	147	8	0.191132	1	GO:0002819
transforming growth factor beta production	BP	32	3	0.191261	1	GO:0071604
cellular sodium ion homeostasis	BP	16	2	0.191776	1	GO:0006883
phasic smooth muscle contraction	BP	21	2	0.19237	1	GO:0014821
mitotic spindle	CC	95	7	0.192719	1	GO:0072686
cellular response to oxygen levels	BP	177	11	0.193635	1	GO:0071453
establishment of spindle orientation	BP	29	3	0.193661	1	GO:0051294
dosage compensation by inactivation of X chromosome	BP	16	2	0.193706	1	GO:0009048
hormone receptor binding	MF	177	12	0.193854	1	GO:0051427
PERK-mediated unfolded protein response	BP	21	2	0.193883	1	GO:0036499
response to isoquinoline alkaloid	BP	32	3	0.194032	1	GO:0014072
response to morphine	BP	32	3	0.194032	1	GO:0043278
endocytic vesicle membrane	CC	143	10	0.194042	1	GO:0030666
negative regulation of GTPase activity	BP	43	4	0.194091	1	GO:0034260
virion assembly	BP	37	3	0.194227	1	GO:0019068
synaptic membrane adhesion	BP	25	3	0.194656	1	GO:0099560
export across plasma membrane	BP	32	3	0.194786	1	GO:0140115
negative regulation of mitotic cell cycle phase transition	BP	187	11	0.194952	1	GO:1901991
protein insertion into membrane	BP	45	4	0.195505	1	GO:0051205
female pregnancy	BP	176	10	0.19569	1	GO:0007565
response to hydroperoxide	BP	19	2	0.196235	1	GO:0033194
cellular response to vascular endothelial growth factor stimulus	BP	65	5	0.196522	1	GO:0035924
peptidyl-lysine acetylation	BP	152	10	0.196563	1	GO:0018394
error-free translesion synthesis	BP	19	2	0.196795	1	GO:0070987
folic acid metabolic process	BP	19	2	0.196894	1	GO:0046655
regulation of stem cell differentiation	BP	65	6	0.197101	1	GO:2000736
eye photoreceptor cell development	BP	34	3	0.197365	1	GO:0042462
regulation of membrane lipid distribution	BP	41	4	0.198072	1	GO:0097035
ribosome binding	MF	49	4	0.198113	1	GO:0043022
purine nucleobase metabolic process	BP	18	2	0.198284	1	GO:0006144
regulation of fatty acid biosynthetic process	BP	47	3	0.198674	1	GO:0042304
regulation of long-term neuronal synaptic plasticity	BP	25	3	0.198822	1	GO:0048169
regulation of postsynaptic specialization assembly	BP	13	2	0.199014	1	GO:0099150
regulation of postsynapse assembly	BP	13	2	0.199014	1	GO:0150052
heterophilic cell-cell adhesion via plasma membrane cell adhesion molecules	BP	43	4	0.199791	1	GO:0007157
phosphoprotein phosphatase activity	MF	175	12	0.199849	1	GO:0004721
metaphase plate congression	BP	57	4	0.199914	1	GO:0051310
monosaccharide binding	MF	72	5	0.199971	1	GO:0048029
positive regulation of circadian rhythm	BP	17	2	0.200121	1	GO:0042753
intracellular lipid transport	BP	34	3	0.200253	1	GO:0032365
terpenoid metabolic process	BP	97	6	0.200435	1	GO:0006721
Rho GTPase binding	MF	161	13	0.200548	1	GO:0017048
proteasome accessory complex	CC	23	2	0.200939	1	GO:0022624
enteroendocrine cell differentiation	BP	27	3	0.201004	1	GO:0035883
primary lysosome	CC	144	8	0.202175	1	GO:0005766
azurophil granule	CC	144	8	0.202175	1	GO:0042582
outward rectifier potassium channel activity	MF	16	2	0.202342	1	GO:0015271
negative regulation of supramolecular fiber organization	BP	125	9	0.203428	1	GO:1902904
Golgi localization	BP	14	2	0.203548	1	GO:0051645
positive regulation of protein targeting to mitochondrion	BP	31	3	0.203549	1	GO:1903955
tertiary granule lumen	CC	53	3	0.203755	1	GO:1904724
protein localization to chromosome, centromeric region	BP	22	2	0.204213	1	GO:0071459
regulation of vascular endothelial growth factor production	BP	31	3	0.204932	1	GO:0010574
response to gamma radiation	BP	52	4	0.205113	1	GO:0010332
sensory perception of taste	BP	63	3	0.205281	1	GO:0050909
hippocampus development	BP	76	6	0.20533	1	GO:0021766
blood coagulation, fibrin clot formation	BP	26	2	0.205856	1	GO:0072378
dioxygenase activity	MF	85	6	0.206031	1	GO:0051213
negative regulation of regulated secretory pathway	BP	20	2	0.206445	1	GO:1903306
regulation of B cell apoptotic process	BP	18	2	0.206532	1	GO:0002902
centriole assembly	BP	36	3	0.206801	1	GO:0098534
neuron cellular homeostasis	BP	31	3	0.206958	1	GO:0070050
organophosphate catabolic process	BP	194	12	0.20698	1	GO:0046434
auditory behavior	BP	13	2	0.20737	1	GO:0031223
negative regulation of homotypic cell-cell adhesion	BP	14	2	0.207447	1	GO:0034111
actin filament bundle	CC	64	6	0.20754	1	GO:0032432
regulation of protein sumoylation	BP	19	2	0.207683	1	GO:0033233
antigen processing and presentation of peptide antigen via MHC class I	BP	39	3	0.207725	1	GO:0002474
integral component of presynaptic active zone membrane	CC	14	2	0.207767	1	GO:0099059
nucleotide-excision repair, DNA incision	BP	37	3	0.207804	1	GO:0033683
cytidine to uridine editing	BP	12	1	0.208171	1	GO:0016554
cellular response to misfolded protein	BP	19	2	0.208462	1	GO:0071218
cAMP response element binding	MF	14	2	0.208816	1	GO:0035497
membrane fusion	BP	143	9	0.209052	1	GO:0061025
positive regulation of leukocyte mediated cytotoxicity	BP	50	3	0.209327	1	GO:0001912
purine ribonucleotide catabolic process	BP	27	3	0.209687	1	GO:0009154
regulation of actomyosin structure organization	BP	90	7	0.2097	1	GO:0110020
DNA biosynthetic process	BP	178	11	0.209796	1	GO:0071897
gastrulation	BP	173	12	0.209843	1	GO:0007369
regulation of tumor necrosis factor production	BP	121	7	0.210102	1	GO:0032680
regulation of phospholipase activity	BP	68	5	0.210214	1	GO:0010517
liver development	BP	133	9	0.210721	1	GO:0001889
branching involved in ureteric bud morphogenesis	BP	56	5	0.210725	1	GO:0001658
glucocorticoid metabolic process	BP	24	2	0.210907	1	GO:0008211
pancreas development	BP	76	6	0.211017	1	GO:0031016
transferase activity, transferring alkyl or aryl (other than methyl) groups	MF	51	3	0.211154	1	GO:0016765
regulation of extrinsic apoptotic signaling pathway in absence of ligand	BP	44	4	0.211172	1	GO:2001239
positive regulation of lipase activity	BP	70	5	0.211613	1	GO:0060193
disordered domain specific binding	MF	30	3	0.211868	1	GO:0097718
nucleoside phosphate catabolic process	BP	138	9	0.21192	1	GO:1901292
amino acid transmembrane transport	BP	80	6	0.211991	1	GO:0003333
chondrocyte differentiation	BP	114	9	0.21205	1	GO:0002062
arachidonic acid secretion	BP	30	2	0.212204	1	GO:0050482
arachidonate transport	BP	30	2	0.212204	1	GO:1903963
retrograde axonal transport	BP	16	2	0.212534	1	GO:0008090
G-protein alpha-subunit binding	MF	21	2	0.212541	1	GO:0001965
nucleotide-excision repair, preincision complex stabilization	BP	19	2	0.212719	1	GO:0006293
regulation of leukocyte mediated immunity	BP	183	9	0.212917	1	GO:0002703
sphingolipid catabolic process	BP	24	2	0.213142	1	GO:0030149
positive regulation of DNA biosynthetic process	BP	64	5	0.213171	1	GO:2000573
muscle alpha-actinin binding	MF	16	2	0.213439	1	GO:0051371
amino acid:sodium symporter activity	MF	14	2	0.213536	1	GO:0005283
negative regulation of peptidyl-threonine phosphorylation	BP	16	2	0.213623	1	GO:0010801
sulfur compound biosynthetic process	BP	173	10	0.213667	1	GO:0044272
RNA polymerase II distal enhancer sequence-specific DNA binding	MF	94	7	0.213803	1	GO:0000980
positive regulation of response to wounding	BP	61	4	0.214404	1	GO:1903036
exon-exon junction complex	CC	19	2	0.214421	1	GO:0035145
DNA methylation involved in gamete generation	BP	20	2	0.214659	1	GO:0043046
histone methyltransferase activity	MF	57	5	0.21535	1	GO:0042054
glycoprotein catabolic process	BP	21	2	0.215621	1	GO:0006516
regulation of telomerase activity	BP	47	4	0.215889	1	GO:0051972
negative regulation of cofactor metabolic process	BP	18	2	0.215932	1	GO:0051195
phospholipid translocation	BP	25	3	0.216274	1	GO:0045332
negative regulation of anoikis	BP	17	2	0.216322	1	GO:2000811
histone H3-K27 methylation	BP	18	2	0.216531	1	GO:0070734
regulation of interleukin-1 production	BP	72	4	0.21684	1	GO:0032652
nitric oxide metabolic process	BP	73	5	0.216892	1	GO:0046209
negative regulation of oxidative stress-induced neuron death	BP	18	2	0.217078	1	GO:1903204
neuroblast proliferation	BP	57	5	0.217094	1	GO:0007405
SWI/SNF superfamily-type complex	CC	74	6	0.217503	1	GO:0070603
phospholipid catabolic process	BP	37	3	0.21762	1	GO:0009395
neurotrophin TRK receptor signaling pathway	BP	29	3	0.217704	1	GO:0048011
interleukin-8 production	BP	70	4	0.217888	1	GO:0032637
L-alpha-amino acid transmembrane transport	BP	50	4	0.218133	1	GO:1902475
regulation of excitatory synapse assembly	BP	14	2	0.218138	1	GO:1904889
microtubule organizing center part	CC	173	11	0.218238	1	GO:0044450
regulation of renal sodium excretion	BP	19	2	0.218321	1	GO:0035813
ubiquitin binding	MF	70	5	0.218464	1	GO:0043130
aspartate family amino acid biosynthetic process	BP	23	2	0.218474	1	GO:0009067
negative regulation of response to reactive oxygen species	BP	24	2	0.218527	1	GO:1901032
negative regulation of hydrogen peroxide-induced cell death	BP	24	2	0.218527	1	GO:1903206
negative regulation of cellular response to drug	BP	24	2	0.218527	1	GO:2001039
ovarian follicle development	BP	53	4	0.21871	1	GO:0001541
negative regulation of viral process	BP	86	5	0.219674	1	GO:0048525
interleukin-8 secretion	BP	27	2	0.219759	1	GO:0072606
nuclear-transcribed mRNA catabolic process, deadenylation-dependent decay	BP	75	5	0.220188	1	GO:0000288
regulation of viral genome replication	BP	85	5	0.220571	1	GO:0045069
regulation of sensory perception of pain	BP	38	3	0.220728	1	GO:0051930
regulation of water loss via skin	BP	22	2	0.220789	1	GO:0033561
protein localization to synapse	BP	62	6	0.221184	1	GO:0035418
actomyosin structure organization	BP	185	13	0.221297	1	GO:0031032
negative regulation of protein acetylation	BP	19	2	0.221706	1	GO:1901984
ribonucleotide catabolic process	BP	28	3	0.222698	1	GO:0009261
regulation of lipopolysaccharide-mediated signaling pathway	BP	24	2	0.222954	1	GO:0031664
positive regulation of actin filament bundle assembly	BP	60	5	0.223143	1	GO:0032233
lysosomal transport	BP	96	7	0.223796	1	GO:0007041
antigen processing and presentation of exogenous peptide antigen via MHC class I, TAP-dependent	BP	20	2	0.223956	1	GO:0002479
RNA polymerase II basal transcription factor binding	MF	19	2	0.223985	1	GO:0001091
interleukin-18 production	BP	10	1	0.224223	1	GO:0032621
recycling endosome	CC	156	10	0.224357	1	GO:0055037
central nervous system myelination	BP	16	2	0.224955	1	GO:0022010
axon ensheathment in central nervous system	BP	16	2	0.224955	1	GO:0032291
regulation of histone acetylation	BP	50	4	0.224981	1	GO:0035065
regulation of tumor necrosis factor superfamily cytokine production	BP	125	7	0.225427	1	GO:1903555
membrane protein intracellular domain proteolysis	BP	17	2	0.225432	1	GO:0031293
negative regulation of chromatin organization	BP	55	4	0.225549	1	GO:1905268
positive regulation of endocytosis	BP	136	9	0.225847	1	GO:0045807
alpha-beta T cell lineage commitment	BP	18	2	0.225851	1	GO:0002363
steroid biosynthetic process	BP	187	10	0.225851	1	GO:0006694
hepatocyte proliferation	BP	16	2	0.225908	1	GO:0072574
epithelial cell proliferation involved in liver morphogenesis	BP	16	2	0.225908	1	GO:0072575
positive regulation of interleukin-4 production	BP	20	2	0.225965	1	GO:0032753
hepaticobiliary system development	BP	136	9	0.226136	1	GO:0061008
rough endoplasmic reticulum	CC	82	5	0.226365	1	GO:0005791
tRNA binding	MF	57	4	0.226433	1	GO:0000049
poly(A) binding	MF	20	2	0.226543	1	GO:0008143
regulation of potassium ion transport	BP	100	7	0.226988	1	GO:0043266
lipid translocation	BP	26	3	0.227124	1	GO:0034204
regulation of DNA biosynthetic process	BP	100	7	0.227171	1	GO:2000278
myosin II complex	CC	23	2	0.227272	1	GO:0016460
vacuolar lumen	CC	159	9	0.227468	1	GO:0005775
mitotic metaphase plate congression	BP	44	3	0.227575	1	GO:0007080
glycosaminoglycan metabolic process	BP	150	10	0.228228	1	GO:0030203
regulation of double-strand break repair via nonhomologous end joining	BP	19	2	0.228491	1	GO:2001032
negative regulation of protein localization to nucleus	BP	29	3	0.228785	1	GO:1900181
tumor necrosis factor production	BP	123	7	0.229316	1	GO:0032640
cerebellar cortex morphogenesis	BP	28	3	0.229329	1	GO:0021696
regulation of nitric oxide biosynthetic process	BP	58	4	0.229499	1	GO:0045428
kinase inhibitor activity	MF	66	5	0.229686	1	GO:0019210
neuron projection terminus	CC	131	9	0.229705	1	GO:0044306
positive regulation of lamellipodium assembly	BP	18	2	0.230027	1	GO:0010592
N-glycan processing	BP	16	2	0.230062	1	GO:0006491
retinoid metabolic process	BP	79	5	0.230552	1	GO:0001523
intrinsic component of external side of plasma membrane	CC	23	2	0.230625	1	GO:0031233
cell redox homeostasis	BP	65	4	0.231081	1	GO:0045454
integral component of presynaptic membrane	CC	74	6	0.231571	1	GO:0099056
ventricular cardiac muscle tissue morphogenesis	BP	47	4	0.232144	1	GO:0055010
regulation of interleukin-13 production	BP	20	2	0.232406	1	GO:0032656
regulation of protein dephosphorylation	BP	133	9	0.232585	1	GO:0035304
RNA polymerase II, holoenzyme	CC	76	5	0.233023	1	GO:0016591
response to magnesium ion	BP	18	2	0.23359	1	GO:0032026
early endosome to late endosome transport	BP	36	3	0.233613	1	GO:0045022
reactive nitrogen species metabolic process	BP	76	5	0.234087	1	GO:2001057
stereocilium tip	CC	16	2	0.234292	1	GO:0032426
axonal growth cone	CC	25	3	0.234608	1	GO:0044295
collagen fibril organization	BP	49	4	0.234609	1	GO:0030199
regulation of fertilization	BP	24	2	0.235169	1	GO:0080154
positive regulation of signal transduction by p53 class mediator	BP	21	2	0.23517	1	GO:1901798
iron ion homeostasis	BP	78	5	0.235521	1	GO:0055072
positive regulation of adaptive immune response based on somatic recombination of immune receptors built from immunoglobulin superfamily domains	BP	92	5	0.235559	1	GO:0002824
positive regulation of G1/S transition of mitotic cell cycle	BP	37	3	0.235931	1	GO:1900087
natural killer cell activation	BP	75	4	0.236052	1	GO:0030101
transcription elongation factor complex	CC	55	4	0.236449	1	GO:0008023
negative regulation of viral genome replication	BP	50	3	0.23673	1	GO:0045071
positive regulation of epithelial cell migration	BP	158	10	0.237275	1	GO:0010634
regulation of sensory perception	BP	39	3	0.237459	1	GO:0051931
negative regulation of extrinsic apoptotic signaling pathway	BP	100	7	0.237794	1	GO:2001237
negative regulation of viral transcription	BP	22	2	0.237853	1	GO:0032897
nuclear-transcribed mRNA catabolic process	BP	199	10	0.238074	1	GO:0000956
dynein complex binding	MF	20	2	0.238084	1	GO:0070840
semaphorin-plexin signaling pathway involved in neuron projection guidance	BP	11	2	0.238281	1	GO:1902285
nuclear DNA-directed RNA polymerase complex	CC	98	6	0.238325	1	GO:0055029
histone H3-K4 methylation	BP	51	4	0.238585	1	GO:0051568
toxin metabolic process	BP	24	2	0.238819	1	GO:0009404
protein-cysteine S-palmitoyltransferase activity	MF	24	2	0.239186	1	GO:0019706
protein-cysteine S-acyltransferase activity	MF	24	2	0.239186	1	GO:0019707
RNA-dependent DNA biosynthetic process	BP	70	5	0.239231	1	GO:0006278
renal sodium excretion	BP	20	2	0.239338	1	GO:0035812
response to pH	BP	38	3	0.239419	1	GO:0009268
regulation of response to endoplasmic reticulum stress	BP	73	5	0.239437	1	GO:1905897
antigen processing and presentation	BP	156	9	0.239549	1	GO:0019882
enhancer binding	MF	127	9	0.239693	1	GO:0035326
neuron cell-cell adhesion	BP	13	2	0.239736	1	GO:0007158
cardiac muscle fiber development	BP	17	2	0.239759	1	GO:0048739
bone resorption	BP	57	4	0.239805	1	GO:0045453
regulation of myeloid leukocyte differentiation	BP	112	7	0.24023	1	GO:0002761
positive regulation of lipid catabolic process	BP	22	2	0.240341	1	GO:0050996
negative regulation of androgen receptor signaling pathway	BP	15	2	0.240478	1	GO:0060766
Golgi stack	CC	125	8	0.240513	1	GO:0005795
somatic recombination of immunoglobulin genes involved in immune response	BP	44	3	0.240681	1	GO:0002204
somatic diversification of immunoglobulins involved in immune response	BP	44	3	0.240681	1	GO:0002208
isotype switching	BP	44	3	0.240681	1	GO:0045190
voltage-gated potassium channel activity	MF	84	6	0.240726	1	GO:0005249
E-box binding	MF	48	4	0.240849	1	GO:0070888
dosage compensation	BP	18	2	0.240892	1	GO:0007549
organellar small ribosomal subunit	CC	28	2	0.241169	1	GO:0000314
mitochondrial small ribosomal subunit	CC	28	2	0.241169	1	GO:0005763
positive regulation of cyclin-dependent protein serine/threonine kinase activity	BP	17	2	0.241187	1	GO:0045737
innervation	BP	27	3	0.241343	1	GO:0060384
negative regulation of insulin secretion	BP	37	3	0.241379	1	GO:0046676
cellular response to alcohol	BP	80	6	0.241449	1	GO:0097306
NADH metabolic process	BP	37	3	0.241771	1	GO:0006734
regulation of B cell mediated immunity	BP	47	3	0.241777	1	GO:0002712
regulation of immunoglobulin mediated immune response	BP	47	3	0.241777	1	GO:0002889
cofactor transmembrane transporter activity	MF	20	2	0.241906	1	GO:0051184
cochlea development	BP	45	4	0.24196	1	GO:0090102
muscle hypertrophy	BP	108	7	0.242148	1	GO:0014896
DNA-directed RNA polymerase complex	CC	99	6	0.242175	1	GO:0000428
modulation of excitatory postsynaptic potential	BP	37	4	0.242419	1	GO:0098815
regulation of rhodopsin mediated signaling pathway	BP	22	2	0.242607	1	GO:0022400
negative regulation of natural killer cell mediated cytotoxicity	BP	11	1	0.242626	1	GO:0045953
notochord development	BP	19	2	0.243014	1	GO:0030903
regulation of interleukin-6 production	BP	116	6	0.243051	1	GO:0032675
immune response-regulating cell surface receptor signaling pathway involved in phagocytosis	BP	73	6	0.243523	1	GO:0002433
Fc-gamma receptor signaling pathway involved in phagocytosis	BP	73	6	0.243523	1	GO:0038096
regulation of T cell mediated cytotoxicity	BP	28	2	0.244022	1	GO:0001914
regulation of extracellular matrix disassembly	BP	15	2	0.244087	1	GO:0010715
interleukin-13 production	BP	22	2	0.244393	1	GO:0032616
non-motile cilium assembly	BP	54	4	0.244457	1	GO:1905515
H4 histone acetyltransferase complex	CC	39	3	0.24462	1	GO:1902562
anoikis	BP	33	3	0.245021	1	GO:0043276
oxygen binding	MF	35	2	0.245086	1	GO:0019825
regulation of phosphatase activity	BP	165	11	0.245173	1	GO:0010921
immunoglobulin production	BP	89	5	0.245255	1	GO:0002377
negative regulation of reactive oxygen species metabolic process	BP	52	4	0.245301	1	GO:2000378
positive T cell selection	BP	34	3	0.245409	1	GO:0043368
regulation of Notch signaling pathway	BP	96	7	0.245539	1	GO:0008593
proximal promoter DNA-binding transcription repressor activity, RNA polymerase II-specific	MF	166	11	0.245642	1	GO:0001078
enhancer sequence-specific DNA binding	MF	113	8	0.245781	1	GO:0001158
regulation of histone modification	BP	131	9	0.245801	1	GO:0031056
positive regulation of cation transmembrane transport	BP	127	8	0.245828	1	GO:1904064
regulation of epithelial cell apoptotic process	BP	82	5	0.246013	1	GO:1904035
apoptotic cell clearance	BP	38	3	0.246205	1	GO:0043277
negative regulation of smooth muscle cell differentiation	BP	20	2	0.246297	1	GO:0051151
regulation of response to extracellular stimulus	BP	24	2	0.246811	1	GO:0032104
regulation of response to nutrient levels	BP	24	2	0.246811	1	GO:0032107
double-strand break repair via nonhomologous end joining	BP	78	5	0.247286	1	GO:0006303
response to leptin	BP	22	2	0.247522	1	GO:0044321
liver morphogenesis	BP	17	2	0.24756	1	GO:0072576
retina morphogenesis in camera-type eye	BP	46	4	0.248002	1	GO:0060042
negative regulation of intrinsic apoptotic signaling pathway by p53 class mediator	BP	22	2	0.248141	1	GO:1902254
ventricular septum morphogenesis	BP	45	4	0.248901	1	GO:0060412
vascular endothelial growth factor production	BP	33	3	0.248978	1	GO:0010573
neuron maturation	BP	41	4	0.249445	1	GO:0042551
Fc-gamma receptor signaling pathway	BP	76	6	0.24945	1	GO:0038094
DNA polymerase binding	MF	19	2	0.249613	1	GO:0070182
myosin filament	CC	22	2	0.249644	1	GO:0032982
response to misfolded protein	BP	21	2	0.249707	1	GO:0051788
tumor necrosis factor superfamily cytokine production	BP	129	7	0.250344	1	GO:0071706
endothelial cell apoptotic process	BP	62	4	0.250802	1	GO:0072577
intercalated disc	CC	50	4	0.251121	1	GO:0014704
dentate gyrus development	BP	16	2	0.251131	1	GO:0021542
regulation of calcium ion transmembrane transport	BP	139	9	0.251262	1	GO:1903169
regulation of cilium assembly	BP	52	4	0.251312	1	GO:1902017
sugar transmembrane transporter activity	MF	25	2	0.251457	1	GO:0051119
T cell mediated immunity	BP	92	5	0.251672	1	GO:0002456
neurotransmitter catabolic process	BP	19	2	0.251929	1	GO:0042135
drug transmembrane transporter activity	MF	94	6	0.252062	1	GO:0015238
peptidase activator activity	MF	38	3	0.252083	1	GO:0016504
mitochondrial electron transport, ubiquinol to cytochrome c	BP	11	1	0.252309	1	GO:0006122
regulation of microtubule-based movement	BP	24	2	0.252449	1	GO:0060632
positive regulation of protein acetylation	BP	40	3	0.252769	1	GO:1901985
macrophage activation	BP	77	5	0.252827	1	GO:0042116
negative regulation of cell cycle G2/M phase transition	BP	56	4	0.253164	1	GO:1902750
regulation of cell cycle G2/M phase transition	BP	161	10	0.253409	1	GO:1902749
regulation of excretion	BP	22	2	0.253482	1	GO:0044062
postsynaptic modulation of chemical synaptic transmission	BP	16	2	0.25378	1	GO:0099170
cytokine production involved in immune response	BP	89	5	0.253842	1	GO:0002367
carbohydrate derivative catabolic process	BP	178	10	0.254019	1	GO:1901136
ER to Golgi vesicle-mediated transport	BP	198	11	0.25441	1	GO:0006888
cytoplasmic mRNA processing body assembly	BP	20	2	0.255248	1	GO:0033962
regulation of vascular permeability	BP	32	3	0.255324	1	GO:0043114
histone H3 acetylation	BP	55	4	0.255434	1	GO:0043966
peptidyl-cysteine modification	BP	41	3	0.255453	1	GO:0018198
regulation of response to interferon-gamma	BP	24	2	0.255656	1	GO:0060330
regulation of interferon-gamma-mediated signaling pathway	BP	24	2	0.255656	1	GO:0060334
mitochondrial proton-transporting ATP synthase complex, coupling factor F(o)	CC	10	1	0.255696	1	GO:0000276
positive regulation of telomerase activity	BP	35	3	0.255738	1	GO:0051973
neutral amino acid transport	BP	36	3	0.255758	1	GO:0015804
cellular response to prostaglandin E stimulus	BP	15	2	0.255969	1	GO:0071380
heme metabolic process	BP	29	2	0.256052	1	GO:0042168
RNA phosphodiester bond hydrolysis, endonucleolytic	BP	71	4	0.256846	1	GO:0090502
positive regulation of organelle assembly	BP	71	5	0.257186	1	GO:1902117
positive regulation of natural killer cell mediated immunity	BP	30	2	0.257283	1	GO:0002717
negative regulation of microtubule polymerization or depolymerization	BP	31	3	0.257633	1	GO:0031111
organic anion transmembrane transporter activity	MF	198	11	0.257663	1	GO:0008514
positive regulation of nitric oxide biosynthetic process	BP	41	3	0.257667	1	GO:0045429
positive regulation of nitric oxide metabolic process	BP	41	3	0.257667	1	GO:1904407
apical junction complex	CC	132	9	0.258194	1	GO:0043296
sphingosine biosynthetic process	BP	10	1	0.25826	1	GO:0046512
positive regulation of sterol transport	BP	22	2	0.258617	1	GO:0032373
positive regulation of cholesterol transport	BP	22	2	0.258617	1	GO:0032376
male genitalia development	BP	21	2	0.258752	1	GO:0030539
chondrocyte development	BP	44	4	0.25889	1	GO:0002063
antigen processing and presentation of exogenous peptide antigen via MHC class I	BP	24	2	0.259258	1	GO:0042590
cellular modified amino acid catabolic process	BP	23	2	0.25954	1	GO:0042219
aminoglycan metabolic process	BP	159	10	0.259611	1	GO:0006022
histone binding	MF	176	11	0.259614	1	GO:0042393
positive regulation of oligodendrocyte differentiation	BP	17	2	0.260042	1	GO:0048714
presynaptic active zone membrane	CC	30	3	0.260287	1	GO:0048787
regulation of lipid kinase activity	BP	62	5	0.260395	1	GO:0043550
regulation of glial cell differentiation	BP	62	5	0.261212	1	GO:0045685
negative regulation of peptidyl-tyrosine phosphorylation	BP	49	4	0.261432	1	GO:0050732
ATPase regulator activity	MF	44	3	0.261509	1	GO:0060590
T-helper cell differentiation	BP	55	4	0.261673	1	GO:0042093
regulation of cytokine secretion	BP	173	8	0.261919	1	GO:0050707
striated muscle adaptation	BP	58	4	0.261956	1	GO:0014888
astrocyte development	BP	31	3	0.262113	1	GO:0014002
lipase activity	MF	126	7	0.262246	1	GO:0016298
exocytic vesicle	CC	190	12	0.262978	1	GO:0070382
cell differentiation in hindbrain	BP	17	2	0.263355	1	GO:0021533
membrane assembly	BP	26	3	0.263592	1	GO:0071709
lysophospholipase activity	MF	21	2	0.263619	1	GO:0004622
electron transfer activity	MF	104	5	0.263887	1	GO:0009055
protein methyltransferase activity	MF	87	6	0.263969	1	GO:0008276
5S rRNA binding	MF	10	1	0.264424	1	GO:0008097
endonuclease activity	MF	114	6	0.264497	1	GO:0004519
positive regulation of synapse assembly	BP	58	5	0.26507	1	GO:0051965
negative regulation of inflammatory response to antigenic stimulus	BP	10	1	0.265115	1	GO:0002862
phosphatidylglycerol metabolic process	BP	27	2	0.265306	1	GO:0046471
myotube differentiation	BP	105	7	0.26532	1	GO:0014902
antimicrobial humoral immune response mediated by antimicrobial peptide	BP	64	2	0.265745	1	GO:0061844
protein serine/threonine phosphatase inhibitor activity	MF	10	1	0.266028	1	GO:0004865
CD4-positive, alpha-beta T cell differentiation involved in immune response	BP	57	4	0.266151	1	GO:0002294
regulation of embryonic development	BP	123	9	0.266508	1	GO:0045995
renal tubule morphogenesis	BP	74	6	0.266524	1	GO:0061333
protein tyrosine phosphatase activity	MF	95	7	0.266687	1	GO:0004725
chondrocyte morphogenesis involved in endochondral bone morphogenesis	BP	18	2	0.266796	1	GO:0003414
growth plate cartilage chondrocyte morphogenesis	BP	18	2	0.266796	1	GO:0003429
chondrocyte morphogenesis	BP	18	2	0.266796	1	GO:0090171
regulation of establishment of protein localization to mitochondrion	BP	69	5	0.267008	1	GO:1903747
nuclear receptor binding	MF	19	2	0.267066	1	GO:0016922
negative regulation of response to DNA damage stimulus	BP	73	5	0.267532	1	GO:2001021
positive regulation of DNA binding	BP	57	4	0.268247	1	GO:0043388
positive regulation of viral transcription	BP	21	2	0.268439	1	GO:0050434
excitatory synapse	CC	42	4	0.268802	1	GO:0060076
H4 histone acetyltransferase activity	MF	19	2	0.268878	1	GO:0010485
regulation of peptidyl-lysine acetylation	BP	56	4	0.269058	1	GO:2000756
very long-chain fatty acid metabolic process	BP	29	2	0.269189	1	GO:0000038
muscle adaptation	BP	118	7	0.269575	1	GO:0043500
CD4-positive or CD8-positive, alpha-beta T cell lineage commitment	BP	20	2	0.269598	1	GO:0043369
positive regulation of synaptic transmission, glutamatergic	BP	30	3	0.26966	1	GO:0051968
alpha-beta T cell activation	BP	127	8	0.269819	1	GO:0046631
angiogenesis involved in wound healing	BP	23	2	0.270204	1	GO:0060055
dynein intermediate chain binding	MF	29	3	0.270213	1	GO:0045505
IRE1-mediated unfolded protein response	BP	60	4	0.270285	1	GO:0036498
ruffle	CC	162	12	0.2703	1	GO:0001726
lysine-acetylated histone binding	MF	17	2	0.270441	1	GO:0070577
acetylation-dependent protein binding	MF	17	2	0.270441	1	GO:0140033
regulation of cholesterol esterification	BP	11	1	0.271454	1	GO:0010872
positive regulation of actin cytoskeleton reorganization	BP	18	2	0.271503	1	GO:2000251
protein kinase C activity	MF	16	2	0.271701	1	GO:0004697
cytoplasmic ribonucleoprotein granule	CC	196	11	0.271778	1	GO:0036464
phosphatidylserine binding	MF	52	4	0.271924	1	GO:0001786
regulation of stress fiber assembly	BP	79	6	0.272197	1	GO:0051492
endosome to lysosome transport	BP	53	4	0.272215	1	GO:0008333
regulation of potassium ion transmembrane transporter activity	BP	60	4	0.27236	1	GO:1901016
growth plate cartilage morphogenesis	BP	19	2	0.27268	1	GO:0003422
RNA polymerase complex	CC	103	6	0.272749	1	GO:0030880
regulation of monocyte differentiation	BP	18	2	0.273064	1	GO:0045655
single-stranded RNA binding	MF	81	5	0.273463	1	GO:0003727
positive regulation of histone methylation	BP	36	3	0.273935	1	GO:0031062
regulation of interleukin-12 production	BP	48	3	0.273965	1	GO:0032655
one-carbon metabolic process	BP	24	2	0.274166	1	GO:0006730
hormone biosynthetic process	BP	83	5	0.274778	1	GO:0042446
alpha-beta T cell activation involved in immune response	BP	58	4	0.27505	1	GO:0002287
alpha-beta T cell differentiation involved in immune response	BP	58	4	0.27505	1	GO:0002293
regulation of transcription involved in cell fate commitment	BP	17	2	0.275206	1	GO:0060850
regulation of single stranded viral RNA replication via double stranded DNA intermediate	BP	12	1	0.275341	1	GO:0045091
negative regulation of steroid biosynthetic process	BP	28	2	0.275401	1	GO:0010894
perinuclear endoplasmic reticulum	CC	15	2	0.275535	1	GO:0097038
reflex	BP	19	2	0.27566	1	GO:0060004
cellular response to fluid shear stress	BP	20	2	0.275731	1	GO:0071498
positive regulation of immunoglobulin secretion	BP	11	1	0.276033	1	GO:0051024
membrane lipid catabolic process	BP	28	2	0.276875	1	GO:0046466
RNA polymerase II repressing transcription factor binding	MF	37	3	0.27727	1	GO:0001103
positive regulation of proteolysis involved in cellular protein catabolic process	BP	110	7	0.277606	1	GO:1903052
negative regulation of natural killer cell mediated immunity	BP	12	1	0.277741	1	GO:0002716
CXCR chemokine receptor binding	MF	11	1	0.27785	1	GO:0045236
immunoglobulin production involved in immunoglobulin mediated immune response	BP	48	3	0.277866	1	GO:0002381
water-soluble vitamin metabolic process	BP	83	5	0.277973	1	GO:0006767
GPI anchor biosynthetic process	BP	30	2	0.27812	1	GO:0006506
regulation of NAD(P)H oxidase activity	BP	10	1	0.278312	1	GO:0033860
Fc receptor mediated stimulatory signaling pathway	BP	78	6	0.278329	1	GO:0002431
glandular epithelial cell differentiation	BP	47	4	0.279257	1	GO:0002067
regulation of hormone metabolic process	BP	36	3	0.28001	1	GO:0032350
positive regulation of protein localization to nucleus	BP	76	5	0.280268	1	GO:1900182
ureteric bud morphogenesis	BP	61	5	0.280726	1	GO:0060675
translation initiation factor activity	MF	44	3	0.280772	1	GO:0003743
stem cell proliferation	BP	110	8	0.280856	1	GO:0072089
preganglionic parasympathetic fiber development	BP	16	2	0.280958	1	GO:0021783
regulation of viral life cycle	BP	134	7	0.281154	1	GO:1903900
cardiac cell development	BP	90	6	0.281672	1	GO:0055006
cardiac muscle cell differentiation	BP	125	8	0.282085	1	GO:0055007
interleukin-1 production	BP	82	4	0.282177	1	GO:0032612
nucleobase-containing small molecule biosynthetic process	BP	173	10	0.282326	1	GO:0034404
regulation of epithelial tube formation	BP	18	2	0.282379	1	GO:1905276
positive regulation of transcription regulatory region DNA binding	BP	24	2	0.282409	1	GO:2000679
proton-transporting ATP synthase complex, coupling factor F(o)	CC	11	1	0.282773	1	GO:0045263
spermatid differentiation	BP	143	7	0.282958	1	GO:0048515
basal transcription machinery binding	MF	65	4	0.28337	1	GO:0001098
basal RNA polymerase II transcription machinery binding	MF	65	4	0.28337	1	GO:0001099
microtubule polymerization	BP	68	5	0.283588	1	GO:0046785
sphingoid biosynthetic process	BP	11	1	0.283952	1	GO:0046520
centrosome cycle	BP	115	7	0.284495	1	GO:0007098
positive regulation of leukocyte mediated immunity	BP	121	6	0.284621	1	GO:0002705
negative regulation of epithelial cell apoptotic process	BP	44	3	0.28463	1	GO:1904036
GPI anchor metabolic process	BP	31	2	0.284872	1	GO:0006505
positive regulation of cell killing	BP	59	3	0.284966	1	GO:0031343
nucleoside-triphosphate diphosphatase activity	MF	10	1	0.285112	1	GO:0047429
regulation of T cell differentiation	BP	134	8	0.285275	1	GO:0045580
peptidyl-tyrosine dephosphorylation	BP	97	7	0.285344	1	GO:0035335
superoxide metabolic process	BP	62	4	0.285579	1	GO:0006801
anatomical structure arrangement	BP	16	2	0.28583	1	GO:0048532
long-chain fatty acid transporter activity	MF	11	1	0.286583	1	GO:0005324
ESCRT complex	CC	27	2	0.286721	1	GO:0036452
positive regulation of adaptive immune response	BP	97	5	0.287127	1	GO:0002821
positive regulation of phospholipase activity	BP	58	4	0.287232	1	GO:0010518
sterol transport	BP	107	6	0.287588	1	GO:0015918
regulation of urine volume	BP	20	2	0.287664	1	GO:0035809
negative regulation of neuron apoptotic process	BP	142	9	0.287826	1	GO:0043524
tube formation	BP	142	10	0.28813	1	GO:0035148
regulation of phagocytosis	BP	78	5	0.288301	1	GO:0050764
diterpenoid metabolic process	BP	85	5	0.288339	1	GO:0016101
vitamin transmembrane transporter activity	MF	25	2	0.288366	1	GO:0090482
regulation of MHC class II biosynthetic process	BP	11	1	0.288458	1	GO:0045346
striatum development	BP	18	2	0.288469	1	GO:0021756
epithelial tube formation	BP	129	9	0.288614	1	GO:0072175
mitochondrial respiratory chain complex III	CC	12	1	0.289059	1	GO:0005750
respiratory chain complex III	CC	12	1	0.289059	1	GO:0045275
negative regulation of viral life cycle	BP	73	4	0.289365	1	GO:1903901
mesonephric tubule morphogenesis	BP	62	5	0.289456	1	GO:0072171
peptide catabolic process	BP	25	2	0.289771	1	GO:0043171
cerebral cortex neuron differentiation	BP	20	2	0.28981	1	GO:0021895
coated vesicle membrane	CC	158	9	0.290206	1	GO:0030662
mitogen-activated protein kinase kinase kinase binding	MF	19	2	0.291007	1	GO:0031435
cytokine secretion	BP	199	9	0.291129	1	GO:0050663
SCF ubiquitin ligase complex	CC	56	4	0.29113	1	GO:0019005
negative regulation of platelet activation	BP	18	2	0.291131	1	GO:0010544
regulation of anoikis	BP	24	2	0.291568	1	GO:2000209
regulation of type 2 immune response	BP	29	2	0.291843	1	GO:0002828
cytokinesis	BP	155	9	0.291868	1	GO:0000910
main axon	CC	68	6	0.29236	1	GO:0044304
negative regulation of stem cell differentiation	BP	19	2	0.292547	1	GO:2000737
single-stranded DNA endodeoxyribonuclease activity	MF	10	1	0.292685	1	GO:0000014
modulation by virus of host morphology or physiology	BP	35	3	0.292772	1	GO:0019048
regulation of oxidative stress-induced neuron death	BP	23	2	0.292772	1	GO:1903203
regulation of regulatory T cell differentiation	BP	30	2	0.293141	1	GO:0045589
p53 binding	MF	62	5	0.293237	1	GO:0002039
ear morphogenesis	BP	114	8	0.293699	1	GO:0042471
spectrin binding	MF	28	3	0.293844	1	GO:0030507
adult behavior	BP	137	9	0.294062	1	GO:0030534
non-recombinational repair	BP	83	5	0.294377	1	GO:0000726
transport vesicle membrane	CC	187	11	0.294456	1	GO:0030658
polysome	CC	66	4	0.294699	1	GO:0005844
Rac protein signal transduction	BP	32	3	0.295115	1	GO:0016601
interleukin-6 production	BP	125	6	0.295321	1	GO:0032635
negative regulation of type I interferon production	BP	44	3	0.295512	1	GO:0032480
amino acid:cation symporter activity	MF	20	2	0.296187	1	GO:0005416
positive regulation of cell-substrate adhesion	BP	116	8	0.296269	1	GO:0010811
metalloaminopeptidase activity	MF	22	2	0.296345	1	GO:0070006
interleukin-12 production	BP	50	3	0.296503	1	GO:0032615
neuron death in response to oxidative stress	BP	24	2	0.296955	1	GO:0036475
sulfur compound transport	BP	41	3	0.297228	1	GO:0072348
Toll-like receptor binding	MF	11	1	0.2973	1	GO:0035325
pigment cell differentiation	BP	32	3	0.297642	1	GO:0050931
positive regulation of triglyceride lipase activity	BP	10	1	0.298113	1	GO:0061365
somatic recombination of immunoglobulin gene segments	BP	47	3	0.298119	1	GO:0016447
regulation of hydrogen peroxide-induced cell death	BP	29	2	0.29837	1	GO:1903205
dendrite cytoplasm	CC	33	3	0.298962	1	GO:0032839
protein quality control for misfolded or incompletely synthesized proteins	BP	24	2	0.299025	1	GO:0006515
T cell differentiation involved in immune response	BP	64	4	0.299554	1	GO:0002292
SUMO transferase activity	MF	23	2	0.299959	1	GO:0019789
response to ischemia	BP	40	3	0.300148	1	GO:0002931
positive regulation of endothelial cell proliferation	BP	108	6	0.300436	1	GO:0001938
cardiac atrium development	BP	34	3	0.300697	1	GO:0003230
phosphatidic acid binding	MF	18	2	0.300779	1	GO:0070300
phosphoprotein binding	MF	78	6	0.301198	1	GO:0051219
negative regulation of osteoclast differentiation	BP	27	2	0.301427	1	GO:0045671
regulatory T cell differentiation	BP	32	2	0.301822	1	GO:0045066
positive regulation of inflammatory response	BP	129	6	0.301887	1	GO:0050729
response to cholesterol	BP	25	2	0.301963	1	GO:0070723
phagocytic vesicle membrane	CC	61	4	0.302	1	GO:0030670
neurotransmitter metabolic process	BP	141	8	0.30203	1	GO:0042133
regulation of synaptic plasticity	BP	168	12	0.302495	1	GO:0048167
cellular response to angiotensin	BP	23	2	0.303207	1	GO:1904385
translation regulator activity	MF	51	4	0.303578	1	GO:0045182
cristae formation	BP	27	2	0.30371	1	GO:0042407
intrinsic component of synaptic membrane	CC	161	11	0.304452	1	GO:0099240
inclusion body assembly	BP	21	2	0.304625	1	GO:0070841
kinetochore	CC	126	7	0.305137	1	GO:0000776
nucleotide-excision repair, preincision complex assembly	BP	26	2	0.305172	1	GO:0006294
phospholipid efflux	BP	12	1	0.305429	1	GO:0033700
single stranded viral RNA replication via double stranded DNA intermediate	BP	13	1	0.305446	1	GO:0039692
positive regulation of protein import into nucleus	BP	41	3	0.305815	1	GO:0042307
potassium ion import across plasma membrane	BP	39	3	0.305941	1	GO:1990573
small ribosomal subunit rRNA binding	MF	10	1	0.306131	1	GO:0070181
S-acyltransferase activity	MF	28	2	0.306416	1	GO:0016417
regulation of DNA methylation	BP	27	2	0.306648	1	GO:0044030
BH domain binding	MF	10	1	0.307163	1	GO:0051400
negative regulation of ATP metabolic process	BP	22	2	0.307308	1	GO:1903579
mitotic DNA damage checkpoint	BP	97	6	0.30745	1	GO:0044773
positive regulation of mitotic cell cycle	BP	149	9	0.30746	1	GO:0045931
intrinsic apoptotic signaling pathway in response to DNA damage by p53 class mediator	BP	42	3	0.308078	1	GO:0042771
negative regulation of nucleocytoplasmic transport	BP	21	2	0.308189	1	GO:0046823
regulation of fibrinolysis	BP	14	1	0.30835	1	GO:0051917
multicellular organismal response to stress	BP	70	5	0.308433	1	GO:0033555
protoporphyrinogen IX metabolic process	BP	10	1	0.308509	1	GO:0046501
leukocyte migration involved in inflammatory response	BP	11	1	0.308647	1	GO:0002523
central nervous system neuron differentiation	BP	168	12	0.308988	1	GO:0021953
B cell apoptotic process	BP	23	2	0.30902	1	GO:0001783
mitochondrial tRNA processing	BP	10	1	0.309075	1	GO:0090646
lens morphogenesis in camera-type eye	BP	19	2	0.309128	1	GO:0002089
cerebellar cortex formation	BP	19	2	0.309417	1	GO:0021697
ribosomal large subunit export from nucleus	BP	10	1	0.309452	1	GO:0000055
positive regulation of proteasomal protein catabolic process	BP	97	6	0.309915	1	GO:1901800
reversible differentiation	BP	12	1	0.310551	1	GO:0090677
cellular response to hydrogen peroxide	BP	90	5	0.310627	1	GO:0070301
membrane biogenesis	BP	31	3	0.310933	1	GO:0044091
negative regulation of vasculature development	BP	175	8	0.310997	1	GO:1901343
acidic amino acid transport	BP	55	4	0.311043	1	GO:0015800
susceptibility to natural killer cell mediated cytotoxicity	BP	12	1	0.31122	1	GO:0042271
membrane depolarization	BP	88	6	0.311325	1	GO:0051899
glucagon secretion	BP	10	1	0.311607	1	GO:0070091
negative regulation of steroid metabolic process	BP	30	2	0.311633	1	GO:0045939
positive regulation of protein import	BP	42	3	0.311883	1	GO:1904591
negative regulation of protein complex disassembly	BP	67	5	0.312322	1	GO:0043242
regulation of vascular endothelial growth factor signaling pathway	BP	21	2	0.312683	1	GO:1900746
histone acetyltransferase complex	CC	76	5	0.312981	1	GO:0000123
nucleosome positioning	BP	16	1	0.312987	1	GO:0016584
negative regulation of stress fiber assembly	BP	22	2	0.313635	1	GO:0051497
telomere maintenance via telomere lengthening	BP	78	5	0.313802	1	GO:0010833
negative regulation of angiogenesis	BP	161	7	0.313872	1	GO:0016525
negative regulation of smooth muscle cell apoptotic process	BP	13	1	0.314241	1	GO:0034392
transferase activity, transferring sulfur-containing groups	MF	67	4	0.314303	1	GO:0016782
negative regulation of peptide hormone secretion	BP	44	3	0.314427	1	GO:0090278
regulation of proteasomal ubiquitin-dependent protein catabolic process	BP	114	7	0.31476	1	GO:0032434
fusion of sperm to egg plasma membrane involved in single fertilization	BP	17	1	0.314891	1	GO:0007342
hippocampal mossy fiber to CA3 synapse	CC	31	3	0.315035	1	GO:0098686
cofactor catabolic process	BP	61	3	0.315227	1	GO:0051187
regulation of synapse assembly	BP	93	7	0.316309	1	GO:0051963
N-methyltransferase activity	MF	94	6	0.316334	1	GO:0008170
neuromuscular process controlling balance	BP	50	4	0.316468	1	GO:0050885
cellular response to prostaglandin stimulus	BP	21	2	0.316539	1	GO:0071379
ribosomal small subunit biogenesis	BP	61	3	0.316605	1	GO:0042274
aminopeptidase activity	MF	44	3	0.317609	1	GO:0004177
sperm chromatin condensation	BP	12	1	0.317618	1	GO:0035092
regulation of protein localization to cell periphery	BP	105	7	0.317674	1	GO:1904375
atrial septum development	BP	20	2	0.317748	1	GO:0003283
negative regulation of secretion by cell	BP	185	9	0.317931	1	GO:1903531
positive regulation of T cell differentiation	BP	80	5	0.318031	1	GO:0045582
positive regulation of positive chemotaxis	BP	24	2	0.318152	1	GO:0050927
oligodendrocyte development	BP	37	3	0.318215	1	GO:0014003
inactivation of MAPK activity	BP	24	2	0.318301	1	GO:0000188
negative regulation of response to food	BP	12	1	0.318313	1	GO:0032096
negative regulation of appetite	BP	12	1	0.318313	1	GO:0032099
regulation of platelet aggregation	BP	17	2	0.318562	1	GO:0090330
astrocyte differentiation	BP	68	5	0.318715	1	GO:0048708
inflammasome complex	CC	14	1	0.318881	1	GO:0061702
negative regulation of cellular senescence	BP	22	2	0.318899	1	GO:2000773
positive regulation of embryonic development	BP	36	3	0.31911	1	GO:0040019
actin filament bundle assembly	BP	145	10	0.319868	1	GO:0051017
multivesicular body assembly	BP	30	2	0.320128	1	GO:0036258
regulation of type I interferon-mediated signaling pathway	BP	28	2	0.320393	1	GO:0060338
sequence-specific mRNA binding	MF	10	1	0.320489	1	GO:1990825
glial cell projection	CC	22	2	0.32067	1	GO:0097386
production of molecular mediator of immune response	BP	175	8	0.320927	1	GO:0002440
regulation of cell-matrix adhesion	BP	112	8	0.321076	1	GO:0001952
regulation of lipid transport	BP	120	6	0.321183	1	GO:0032368
sphingosine metabolic process	BP	12	1	0.321232	1	GO:0006670
regulation of lymphocyte differentiation	BP	160	9	0.321254	1	GO:0045619
chromosome, centromeric region	CC	183	10	0.321277	1	GO:0000775
ventricular cardiac muscle tissue development	BP	54	4	0.321413	1	GO:0003229
cellular response to acid chemical	BP	199	12	0.321585	1	GO:0071229
positive regulation of glucose metabolic process	BP	40	3	0.321832	1	GO:0010907
cargo receptor activity	MF	83	5	0.323499	1	GO:0038024
osteoblast development	BP	19	2	0.323508	1	GO:0002076
negative regulation of fibroblast migration	BP	10	1	0.323704	1	GO:0010764
autophagosome	CC	84	5	0.324068	1	GO:0005776
myelin assembly	BP	19	2	0.324532	1	GO:0032288
regulation of miRNA metabolic process	BP	10	1	0.324718	1	GO:2000628
negative regulation of carbohydrate metabolic process	BP	41	3	0.324749	1	GO:0045912
interstrand cross-link repair	BP	47	3	0.3248	1	GO:0036297
histidine metabolic process	BP	10	1	0.324981	1	GO:0006547
growth plate cartilage development	BP	36	3	0.325077	1	GO:0003417
viral latency	BP	10	1	0.325115	1	GO:0019042
posttranslational protein targeting to endoplasmic reticulum membrane	BP	10	1	0.325446	1	GO:0006620
ephrin receptor activity	MF	19	2	0.325458	1	GO:0005003
protein K63-linked deubiquitination	BP	29	2	0.325671	1	GO:0070536
renal system process	BP	108	7	0.326124	1	GO:0003014
negative regulation of immune response	BP	125	6	0.326363	1	GO:0050777
intermediate filament cytoskeleton organization	BP	48	3	0.326438	1	GO:0045104
cellular response to vitamin	BP	27	2	0.326667	1	GO:0071295
intrinsic component of synaptic vesicle membrane	CC	43	3	0.326977	1	GO:0098563
protein localization to non-motile cilium	BP	11	1	0.327131	1	GO:0097499
negative regulation of purine nucleotide metabolic process	BP	24	2	0.327378	1	GO:1900543
cellular response to xenobiotic stimulus	BP	165	8	0.327454	1	GO:0071466
cellular transition metal ion homeostasis	BP	101	5	0.327495	1	GO:0046916
deoxyribonucleoside monophosphate biosynthetic process	BP	11	1	0.327563	1	GO:0009157
adhesion of symbiont to host cell	BP	10	1	0.327578	1	GO:0044650
negative regulation of blood vessel morphogenesis	BP	163	7	0.327647	1	GO:2000181
alanine transport	BP	10	1	0.327704	1	GO:0032328
response to hydrogen peroxide	BP	134	7	0.327965	1	GO:0042542
actin filament capping	BP	37	3	0.328047	1	GO:0051693
synaptonemal complex	CC	34	2	0.328072	1	GO:0000795
synaptonemal structure	CC	34	2	0.328072	1	GO:0099086
adipose tissue development	BP	39	3	0.328074	1	GO:0060612
response to ketone	BP	182	10	0.328113	1	GO:1901654
recycling endosome membrane	CC	68	4	0.328486	1	GO:0055038
negative regulation of growth of symbiont in host	BP	13	1	0.328637	1	GO:0044130
regulation of vascular smooth muscle cell proliferation	BP	78	4	0.328706	1	GO:1904705
vascular smooth muscle cell proliferation	BP	78	4	0.328706	1	GO:1990874
aspartate family amino acid metabolic process	BP	50	3	0.32909	1	GO:0009066
nuclear ubiquitin ligase complex	CC	42	3	0.329184	1	GO:0000152
endonucleolytic cleavage involved in rRNA processing	BP	11	1	0.32969	1	GO:0000478
endonucleolytic cleavage of tricistronic rRNA transcript (SSU-rRNA, 5.8S rRNA, LSU-rRNA)	BP	11	1	0.32969	1	GO:0000479
regulation of intrinsic apoptotic signaling pathway by p53 class mediator	BP	29	2	0.330246	1	GO:1902253
syntaxin-1 binding	MF	22	2	0.330435	1	GO:0017075
organophosphate ester transport	BP	98	6	0.330446	1	GO:0015748
lung secretory cell differentiation	BP	10	1	0.330649	1	GO:0061140
MHC class II biosynthetic process	BP	12	1	0.330856	1	GO:0045342
sulfurtransferase activity	MF	12	1	0.330902	1	GO:0016783
phosphatidylinositol-3,4,5-trisphosphate binding	MF	34	3	0.330912	1	GO:0005547
insulin receptor signaling pathway	BP	128	8	0.331187	1	GO:0008286
calcium ion transport into cytosol	BP	144	9	0.331535	1	GO:0060402
response to oxygen radical	BP	28	2	0.331713	1	GO:0000305
negative regulation of heart contraction	BP	27	2	0.331746	1	GO:0045822
plasma membrane receptor complex	CC	178	11	0.331839	1	GO:0098802
positive regulation of ion transmembrane transport	BP	139	8	0.331906	1	GO:0034767
type B pancreatic cell development	BP	20	2	0.332128	1	GO:0003323
protein hydroxylation	BP	27	2	0.332254	1	GO:0018126
negative regulation of lipid localization	BP	56	3	0.332263	1	GO:1905953
regulation of positive chemotaxis	BP	25	2	0.332523	1	GO:0050926
sulfotransferase activity	MF	48	3	0.332651	1	GO:0008146
protein acetylation	BP	181	10	0.332818	1	GO:0006473
labyrinthine layer morphogenesis	BP	21	2	0.333011	1	GO:0060713
tetrapyrrole metabolic process	BP	58	3	0.333273	1	GO:0033013
negative regulation of cell growth involved in cardiac muscle cell development	BP	10	1	0.333349	1	GO:0061052
intermediate filament-based process	BP	49	3	0.333418	1	GO:0045103
negative regulation of low-density lipoprotein particle clearance	BP	16	1	0.33362	1	GO:0010989
phosphorus-oxygen lyase activity	MF	21	2	0.333914	1	GO:0016849
histone deubiquitination	BP	21	2	0.334092	1	GO:0016578
retinal cone cell differentiation	BP	10	1	0.33413	1	GO:0042670
retinal cone cell development	BP	10	1	0.33413	1	GO:0046549
intrinsic apoptotic signaling pathway in response to oxidative stress	BP	43	3	0.334139	1	GO:0008631
regulation of protein targeting to mitochondrion	BP	43	3	0.334164	1	GO:1903214
endoderm development	BP	73	5	0.334632	1	GO:0007492
actin filament depolymerization	BP	53	4	0.334634	1	GO:0030042
tertiary granule	CC	156	7	0.33503	1	GO:0070820
establishment of cell polarity	BP	124	9	0.335068	1	GO:0030010
porphyrin-containing compound metabolic process	BP	36	2	0.33521	1	GO:0006778
response to angiotensin	BP	25	2	0.335611	1	GO:1990776
negative regulation of blood coagulation	BP	52	3	0.336535	1	GO:0030195
negative regulation of hemostasis	BP	52	3	0.336535	1	GO:1900047
negative regulation of B cell activation	BP	26	2	0.336613	1	GO:0050869
BMP binding	MF	10	1	0.3367	1	GO:0036122
regulation of myelination	BP	34	3	0.337105	1	GO:0031641
3',5'-cyclic-AMP phosphodiesterase activity	MF	15	2	0.337301	1	GO:0004115
negative regulation of growth of symbiont involved in interaction with host	BP	14	1	0.337377	1	GO:0044146
bicellular tight junction	CC	113	7	0.337456	1	GO:0005923
negative regulation of nucleotide metabolic process	BP	25	2	0.337461	1	GO:0045980
nucleotide-sugar transmembrane transport	BP	10	1	0.337516	1	GO:0015780
negative regulation of adaptive immune response based on somatic recombination of immune receptors built from immunoglobulin superfamily domains	BP	34	2	0.337875	1	GO:0002823
positive regulation of calcium-mediated signaling	BP	43	3	0.3381	1	GO:0050850
negative regulation of intracellular steroid hormone receptor signaling pathway	BP	35	3	0.338323	1	GO:0033144
epithelial cell apoptotic process	BP	105	6	0.338333	1	GO:1904019
positive regulation of muscle cell differentiation	BP	109	6	0.33834	1	GO:0051149
regulation of phosphatidylinositol 3-kinase activity	BP	53	4	0.338407	1	GO:0043551
tumor necrosis factor receptor binding	MF	29	2	0.338409	1	GO:0005164
cerebellum development	BP	88	6	0.338581	1	GO:0021549
regulation of platelet-derived growth factor receptor signaling pathway	BP	23	2	0.338782	1	GO:0010640
ciliary tip	CC	44	3	0.339059	1	GO:0097542
regulation of bile acid biosynthetic process	BP	11	1	0.339628	1	GO:0070857
protein phosphatase regulator activity	MF	77	5	0.339675	1	GO:0019888
regulation of lymphocyte apoptotic process	BP	55	3	0.339708	1	GO:0070228
modulation by virus of host process	BP	22	2	0.339863	1	GO:0019054
maturation of SSU-rRNA from tricistronic rRNA transcript (SSU-rRNA, 5.8S rRNA, LSU-rRNA)	BP	32	2	0.339867	1	GO:0000462
response to prostaglandin E	BP	22	2	0.33996	1	GO:0034695
cardiac septum development	BP	109	8	0.340169	1	GO:0003279
negative regulation of intrinsic apoptotic signaling pathway	BP	92	5	0.340173	1	GO:2001243
positive regulation of cell cycle G1/S phase transition	BP	46	3	0.34076	1	GO:1902808
negative regulation of muscle cell apoptotic process	BP	54	3	0.340811	1	GO:0010656
regulation of signal transduction by p53 class mediator	BP	127	7	0.34105	1	GO:1901796
regulation of hematopoietic progenitor cell differentiation	BP	35	3	0.341276	1	GO:1901532
cerebellum morphogenesis	BP	35	3	0.341362	1	GO:0021587
negative regulation of G1/S transition of mitotic cell cycle	BP	112	6	0.341416	1	GO:2000134
plasma membrane tubulation	BP	21	2	0.341648	1	GO:0097320
Notch binding	MF	22	2	0.341651	1	GO:0005112
actin filament bundle organization	BP	148	10	0.341951	1	GO:0061572
negative regulation of glial cell differentiation	BP	23	2	0.342128	1	GO:0045686
steroid esterification	BP	14	1	0.342334	1	GO:0034433
sterol esterification	BP	14	1	0.342334	1	GO:0034434
cholesterol esterification	BP	14	1	0.342334	1	GO:0034435
negative regulation of exocytosis	BP	28	2	0.342407	1	GO:0045920
postsynaptic density organization	BP	30	3	0.343331	1	GO:0097106
positive regulation of nucleocytoplasmic transport	BP	64	4	0.343801	1	GO:0046824
negative regulation of telomere maintenance via telomere lengthening	BP	24	2	0.343888	1	GO:1904357
deadenylation-dependent decapping of nuclear-transcribed mRNA	BP	10	1	0.344178	1	GO:0000290
establishment or maintenance of cell polarity	BP	193	13	0.34419	1	GO:0007163
regulation of cellular response to vascular endothelial growth factor stimulus	BP	22	2	0.344598	1	GO:1902547
neurotransmitter reuptake	BP	23	2	0.344748	1	GO:0098810
positive regulation of neuroblast proliferation	BP	22	2	0.344924	1	GO:0002052
multivesicular body organization	BP	31	2	0.345113	1	GO:0036257
imidazole-containing compound metabolic process	BP	12	1	0.34555	1	GO:0052803
regulation of lysosomal lumen pH	BP	11	1	0.345776	1	GO:0035751
disaccharide metabolic process	BP	12	1	0.345962	1	GO:0005984
regulation of cyclin-dependent protein kinase activity	BP	88	5	0.346225	1	GO:1904029
voltage-gated cation channel activity	MF	136	9	0.346309	1	GO:0022843
thioesterase binding	MF	10	1	0.346526	1	GO:0031996
PcG protein complex	CC	44	3	0.346901	1	GO:0031519
cochlea morphogenesis	BP	23	2	0.346948	1	GO:0090103
regulation of transcription by RNA polymerase III	BP	23	2	0.347004	1	GO:0006359
negative regulation of leukocyte mediated cytotoxicity	BP	14	1	0.347257	1	GO:0001911
negative regulation of coagulation	BP	55	3	0.347272	1	GO:0050819
cardiac chamber development	BP	167	11	0.347274	1	GO:0003205
negative regulation of type 2 immune response	BP	14	1	0.347731	1	GO:0002829
integral component of synaptic membrane	CC	150	10	0.347933	1	GO:0099699
amyloid-beta clearance	BP	20	2	0.348199	1	GO:0097242
cyclase activity	MF	21	2	0.34825	1	GO:0009975
inorganic cation import across plasma membrane	BP	74	5	0.348598	1	GO:0098659
inorganic ion import across plasma membrane	BP	74	5	0.348598	1	GO:0099587
nucleoside triphosphate catabolic process	BP	13	1	0.348746	1	GO:0009143
brain morphogenesis	BP	34	3	0.348756	1	GO:0048854
fructose 1,6-bisphosphate metabolic process	BP	10	1	0.34897	1	GO:0030388
positive regulation of glial cell differentiation	BP	38	3	0.349001	1	GO:0045687
cortical cytoskeleton	CC	97	7	0.34902	1	GO:0030863
polyubiquitin modification-dependent protein binding	MF	43	3	0.349401	1	GO:0031593
extrinsic component of plasma membrane	CC	156	10	0.349585	1	GO:0019897
negative regulation of cellular response to oxidative stress	BP	53	3	0.349588	1	GO:1900408
negative regulation of oxidative stress-induced cell death	BP	53	3	0.349588	1	GO:1903202
oligosaccharide binding	MF	15	1	0.349778	1	GO:0070492
cardioblast differentiation	BP	19	2	0.349969	1	GO:0010002
small nucleolar ribonucleoprotein complex assembly	BP	11	1	0.350091	1	GO:0000491
T cell homeostasis	BP	35	2	0.350121	1	GO:0043029
negative regulation of type I interferon-mediated signaling pathway	BP	10	1	0.35015	1	GO:0060339
annealing activity	MF	10	1	0.350305	1	GO:0097617
photoreceptor cell differentiation	BP	61	4	0.350534	1	GO:0046530
cellular response to iron ion	BP	10	1	0.350748	1	GO:0071281
regulation of calcium ion import	BP	34	2	0.350803	1	GO:0090279
production of molecular mediator involved in inflammatory response	BP	58	3	0.351239	1	GO:0002532
antimicrobial humoral response	BP	106	3	0.351324	1	GO:0019730
sarcolemma	CC	131	9	0.351388	1	GO:0042383
mitotic G1 DNA damage checkpoint	BP	63	4	0.351425	1	GO:0031571
mitotic G1/S transition checkpoint	BP	63	4	0.351425	1	GO:0044819
nitric oxide biosynthetic process	BP	69	4	0.351678	1	GO:0006809
steroid hormone receptor binding	MF	88	6	0.351781	1	GO:0035258
nuclear-transcribed mRNA catabolic process, nonsense-mediated decay	BP	113	5	0.35189	1	GO:0000184
positive regulation of striated muscle cell differentiation	BP	69	4	0.351953	1	GO:0051155
ER to Golgi transport vesicle membrane	CC	50	3	0.352002	1	GO:0012507
positive regulation of vascular associated smooth muscle cell apoptotic process	BP	12	1	0.35216	1	GO:1905461
TFIID-class transcription factor complex binding	MF	11	1	0.35314	1	GO:0001094
regulation of growth of symbiont in host	BP	14	1	0.353309	1	GO:0044126
ER-nucleus signaling pathway	BP	45	3	0.353361	1	GO:0006984
organ growth	BP	181	11	0.353451	1	GO:0035265
eosinophil chemotaxis	BP	20	1	0.354177	1	GO:0048245
negative regulation of cardiac muscle tissue growth	BP	27	2	0.354204	1	GO:0055022
negative regulation of heart growth	BP	27	2	0.354204	1	GO:0061117
ncRNA catabolic process	BP	31	2	0.354278	1	GO:0034661
regulation of isotype switching to IgG isotypes	BP	12	1	0.354778	1	GO:0048302
modification by symbiont of host morphology or physiology	BP	41	3	0.354869	1	GO:0044003
negative regulation of cytokine-mediated signaling pathway	BP	52	3	0.355189	1	GO:0001960
response to folic acid	BP	10	1	0.3552	1	GO:0051593
establishment of chromosome localization	BP	74	4	0.356305	1	GO:0051303
regulation of interleukin-1 beta production	BP	61	3	0.356428	1	GO:0032651
T cell lineage commitment	BP	25	2	0.356643	1	GO:0002360
interleukin-1 receptor binding	MF	15	1	0.357084	1	GO:0005149
regulation of hormone biosynthetic process	BP	25	2	0.357743	1	GO:0046885
positive regulation of transmembrane transport	BP	181	10	0.357768	1	GO:0034764
smooth muscle cell apoptotic process	BP	34	2	0.358197	1	GO:0034390
regulation of smooth muscle cell apoptotic process	BP	34	2	0.358197	1	GO:0034391
excitatory extracellular ligand-gated ion channel activity	MF	32	2	0.358236	1	GO:0005231
integrin binding	MF	124	8	0.358327	1	GO:0005178
positive regulation of wound healing	BP	54	3	0.358636	1	GO:0090303
embryo implantation	BP	49	3	0.358914	1	GO:0007566
negative regulation of vascular endothelial growth factor signaling pathway	BP	12	1	0.359064	1	GO:1900747
endoribonuclease activity	MF	58	3	0.359177	1	GO:0004521
positive regulation of plasma membrane bounded cell projection assembly	BP	95	6	0.359274	1	GO:0120034
promoter-specific chromatin binding	MF	44	3	0.359636	1	GO:1990841
negative regulation of cardiac muscle cell apoptotic process	BP	34	2	0.359829	1	GO:0010667
alpha-beta T cell differentiation	BP	97	6	0.359848	1	GO:0046632
ISWI-type complex	CC	10	1	0.359916	1	GO:0031010
regulation of interleukin-6 biosynthetic process	BP	14	1	0.35996	1	GO:0045408
regulation of G1/S transition of mitotic cell cycle	BP	158	8	0.360025	1	GO:2000045
positive regulation of RNA polymerase II transcriptional preinitiation complex assembly	BP	11	1	0.360221	1	GO:0045899
negative regulation of T cell proliferation	BP	53	3	0.36087	1	GO:0042130
protein monoubiquitination	BP	63	4	0.36087	1	GO:0006513
ESCRT I complex	CC	10	1	0.361079	1	GO:0000813
cyclic nucleotide biosynthetic process	BP	23	2	0.361289	1	GO:0009190
cyclic purine nucleotide metabolic process	BP	23	2	0.361289	1	GO:0052652
NAD metabolic process	BP	70	4	0.361348	1	GO:0019674
negative regulation of cell cycle G1/S phase transition	BP	117	6	0.361361	1	GO:1902807
pigment biosynthetic process	BP	49	3	0.361551	1	GO:0046148
negative regulation of Notch signaling pathway	BP	38	3	0.361617	1	GO:0045746
modulation of growth of symbiont involved in interaction with host	BP	15	1	0.361728	1	GO:0044144
maturation of LSU-rRNA from tricistronic rRNA transcript (SSU-rRNA, 5.8S rRNA, LSU-rRNA)	BP	13	1	0.362033	1	GO:0000463
regulation of phenotypic switching	BP	14	1	0.362089	1	GO:1900239
myosin binding	MF	65	4	0.362136	1	GO:0017022
N-acetylneuraminate metabolic process	BP	10	1	0.362254	1	GO:0006054
phosphatidylserine metabolic process	BP	30	2	0.362358	1	GO:0006658
multicellular organismal water homeostasis	BP	62	4	0.362378	1	GO:0050891
neurotransmitter uptake	BP	41	3	0.362521	1	GO:0001504
attachment of mitotic spindle microtubules to kinetochore	BP	13	1	0.362682	1	GO:0051315
5'-nucleotidase activity	MF	12	1	0.362861	1	GO:0008253
adenine nucleotide transmembrane transporter activity	MF	12	1	0.363135	1	GO:0000295
purine ribonucleotide transmembrane transporter activity	MF	12	1	0.363135	1	GO:0005346
basic amino acid transmembrane transporter activity	MF	10	1	0.363416	1	GO:0015174
complement activation, lectin pathway	BP	13	1	0.363769	1	GO:0001867
negative regulation of lipid transport	BP	41	2	0.364194	1	GO:0032369
retrograde transport, endosome to Golgi	BP	76	5	0.364278	1	GO:0042147
neural precursor cell proliferation	BP	140	9	0.3643	1	GO:0061351
UV protection	BP	13	1	0.364691	1	GO:0009650
regulation of intracellular steroid hormone receptor signaling pathway	BP	74	5	0.364773	1	GO:0033143
somatic diversification of immunoglobulins	BP	55	3	0.365244	1	GO:0016445
glutathione derivative metabolic process	BP	20	1	0.365533	1	GO:1901685
glutathione derivative biosynthetic process	BP	20	1	0.365533	1	GO:1901687
regulation of endothelial cell apoptotic process	BP	56	3	0.365975	1	GO:2000351
RNA polymerase II transcription factor complex	CC	154	9	0.366053	1	GO:0090575
positive regulation of DNA-templated transcription, elongation	BP	30	2	0.366058	1	GO:0032786
collagen trimer	CC	84	5	0.366138	1	GO:0005581
regulation of interleukin-1 beta secretion	BP	39	2	0.366759	1	GO:0050706
negative regulation of cell activation	BP	178	9	0.366839	1	GO:0050866
regulation of toll-like receptor 2 signaling pathway	BP	11	1	0.366889	1	GO:0034135
eye photoreceptor cell differentiation	BP	45	3	0.367153	1	GO:0001754
postsynaptic density assembly	BP	18	2	0.367247	1	GO:0097107
nephron tubule morphogenesis	BP	70	5	0.367275	1	GO:0072078
positive regulation of interleukin-8 secretion	BP	15	1	0.367369	1	GO:2000484
mast cell chemotaxis	BP	11	1	0.367403	1	GO:0002551
oxidoreductase activity, acting on a sulfur group of donors, NAD(P) as acceptor	MF	10	1	0.367415	1	GO:0016668
negative regulation of endothelial cell apoptotic process	BP	33	2	0.367434	1	GO:2000352
positive regulation of axonogenesis	BP	75	6	0.367434	1	GO:0050772
regulation of transcription involved in G1/S transition of mitotic cell cycle	BP	27	2	0.367519	1	GO:0000083
response to sterol	BP	29	2	0.367579	1	GO:0036314
negative regulation of T cell mediated immunity	BP	14	1	0.367616	1	GO:0002710
histone acetylation	BP	139	8	0.367788	1	GO:0016573
negative regulation of protein kinase B signaling	BP	53	3	0.367995	1	GO:0051898
regulation of synaptic transmission, glutamatergic	BP	65	5	0.368039	1	GO:0051966
negative regulation of signal transduction by p53 class mediator	BP	31	2	0.36822	1	GO:1901797
cellular hyperosmotic response	BP	10	1	0.368319	1	GO:0071474
mitochondrial ATP synthesis coupled proton transport	BP	15	1	0.368346	1	GO:0042776
regulation of interleukin-8 production	BP	63	3	0.369211	1	GO:0032677
dihydrolipoyl dehydrogenase complex	CC	11	1	0.369588	1	GO:0045240
mitotic DNA integrity checkpoint	BP	106	6	0.369801	1	GO:0044774
Cajal body	CC	69	3	0.369969	1	GO:0015030
cardiac vascular smooth muscle cell differentiation	BP	11	1	0.370069	1	GO:0060947
endothelial cell activation	BP	11	1	0.370187	1	GO:0042118
positive regulation of cation channel activity	BP	64	4	0.370244	1	GO:2001259
cardiac muscle hypertrophy	BP	104	6	0.370269	1	GO:0003300
G1 DNA damage checkpoint	BP	64	4	0.370421	1	GO:0044783
2'-deoxyribonucleotide metabolic process	BP	32	2	0.370766	1	GO:0009394
glycosyl compound catabolic process	BP	41	2	0.370867	1	GO:1901658
low-density lipoprotein particle remodeling	BP	14	1	0.370872	1	GO:0034374
homeostasis of number of cells within a tissue	BP	29	2	0.370885	1	GO:0048873
UV-damage excision repair	BP	11	1	0.370978	1	GO:0070914
regulation of macrophage activation	BP	51	3	0.37118	1	GO:0043030
negative regulation of synapse organization	BP	21	2	0.371274	1	GO:1905809
negative regulation of myeloid leukocyte differentiation	BP	47	3	0.371528	1	GO:0002762
glutathione transferase activity	MF	22	1	0.371961	1	GO:0004364
L-serine metabolic process	BP	11	1	0.371975	1	GO:0006563
fucosyltransferase activity	MF	13	1	0.372114	1	GO:0008417
positive regulation of receptor internalization	BP	22	2	0.372759	1	GO:0002092
opsonin binding	MF	14	1	0.372826	1	GO:0001846
phosphatidylinositol-4-phosphate binding	MF	27	2	0.373011	1	GO:0070273
regulation of NMDA receptor activity	BP	19	2	0.373775	1	GO:2000310
negative regulation of neural precursor cell proliferation	BP	21	2	0.373883	1	GO:2000178
regulation of cilium beat frequency	BP	11	1	0.374047	1	GO:0003356
L-phenylalanine metabolic process	BP	11	1	0.374097	1	GO:0006558
L-phenylalanine catabolic process	BP	11	1	0.374097	1	GO:0006559
erythrose 4-phosphate/phosphoenolpyruvate family amino acid metabolic process	BP	11	1	0.374097	1	GO:1902221
erythrose 4-phosphate/phosphoenolpyruvate family amino acid catabolic process	BP	11	1	0.374097	1	GO:1902222
positive regulation of type I interferon-mediated signaling pathway	BP	11	1	0.374121	1	GO:0060340
AMPA glutamate receptor complex	CC	23	2	0.374462	1	GO:0032281
protection from non-homologous end joining at telomere	BP	10	1	0.374645	1	GO:0031848
T-helper 2 cell cytokine production	BP	12	1	0.374841	1	GO:0035745
carbohydrate transport	BP	138	7	0.374866	1	GO:0008643
retina development in camera-type eye	BP	138	9	0.375319	1	GO:0060041
response to monoamine	BP	37	3	0.375462	1	GO:0071867
response to catecholamine	BP	37	3	0.375462	1	GO:0071869
negative regulation of ubiquitin-dependent protein catabolic process	BP	44	3	0.375463	1	GO:2000059
negative regulation of multi-organism process	BP	160	7	0.375568	1	GO:0043901
chromosome localization	BP	75	4	0.375931	1	GO:0050000
regulation of transcription regulatory region DNA binding	BP	48	3	0.376359	1	GO:2000677
dipeptidyl-peptidase activity	MF	12	1	0.376752	1	GO:0008239
regulation of protein acetylation	BP	68	4	0.377753	1	GO:1901983
histone-serine phosphorylation	BP	11	1	0.377791	1	GO:0035404
axon terminus	CC	114	7	0.377888	1	GO:0043679
ficolin-1-rich granule lumen	CC	121	6	0.377987	1	GO:1904813
intracellular steroid hormone receptor signaling pathway	BP	131	8	0.378059	1	GO:0030518
Derlin-1 retrotranslocation complex	CC	10	1	0.378279	1	GO:0036513
ligand-gated ion channel activity	MF	134	8	0.378899	1	GO:0015276
ligand-gated channel activity	MF	134	8	0.378899	1	GO:0022834
phenotypic switching	BP	17	1	0.379035	1	GO:0036166
neuron projection organization	BP	76	6	0.379279	1	GO:0106027
ribosomal large subunit biogenesis	BP	70	3	0.37939	1	GO:0042273
ovulation cycle process	BP	47	3	0.379395	1	GO:0022602
cytoplasm organization	BP	10	1	0.379412	1	GO:0007028
negative regulation of intrinsic apoptotic signaling pathway in response to DNA damage	BP	30	2	0.379441	1	GO:1902230
cellular response to interferon-beta	BP	20	1	0.379626	1	GO:0035458
vascular endothelial growth factor receptor binding	MF	10	1	0.379643	1	GO:0005172
carbohydrate transmembrane transporter activity	MF	35	2	0.379882	1	GO:0015144
nephron epithelium morphogenesis	BP	72	5	0.379922	1	GO:0072088
aromatic amino acid family metabolic process	BP	38	2	0.379979	1	GO:0009072
negative regulation of DNA binding	BP	50	3	0.380097	1	GO:0043392
intracellular cyclic nucleotide activated cation channel activity	MF	10	1	0.380142	1	GO:0005221
cyclic nucleotide-gated ion channel activity	MF	10	1	0.380142	1	GO:0043855
mitotic G2/M transition checkpoint	BP	30	2	0.380432	1	GO:0044818
purine ribonucleotide transport	BP	13	1	0.380671	1	GO:0015868
adenine nucleotide transport	BP	13	1	0.380671	1	GO:0051503
anatomical structure regression	BP	10	1	0.380807	1	GO:0060033
coenzyme catabolic process	BP	15	1	0.381573	1	GO:0009109
negative regulation of response to extracellular stimulus	BP	14	1	0.381591	1	GO:0032105
negative regulation of response to nutrient levels	BP	14	1	0.381591	1	GO:0032108
cellular copper ion homeostasis	BP	12	1	0.381689	1	GO:0006878
protein acetyltransferase complex	CC	85	5	0.381869	1	GO:0031248
acetyltransferase complex	CC	85	5	0.381869	1	GO:1902493
positive regulation of hormone biosynthetic process	BP	10	1	0.381972	1	GO:0046886
regulation of response to biotic stimulus	BP	126	6	0.382208	1	GO:0002831
sarcomere organization	BP	46	3	0.382237	1	GO:0045214
endosome to melanosome transport	BP	10	1	0.382287	1	GO:0035646
endosome to pigment granule transport	BP	10	1	0.382287	1	GO:0043485
pigment granule maturation	BP	10	1	0.382287	1	GO:0048757
regulation of lipoprotein metabolic process	BP	13	1	0.38235	1	GO:0050746
regulation of protein insertion into mitochondrial membrane involved in apoptotic signaling pathway	BP	24	2	0.382514	1	GO:1900739
positive regulation of protein insertion into mitochondrial membrane involved in apoptotic signaling pathway	BP	24	2	0.382514	1	GO:1900740
protein sumoylation	BP	49	3	0.382729	1	GO:0016925
peptidyl-methionine modification	BP	12	1	0.382986	1	GO:0018206
negative regulation of glycoprotein metabolic process	BP	14	1	0.383331	1	GO:1903019
heparan sulfate proteoglycan biosynthetic process	BP	24	2	0.383388	1	GO:0015012
transmembrane receptor protein tyrosine phosphatase activity	MF	17	2	0.383404	1	GO:0005001
transmembrane receptor protein phosphatase activity	MF	17	2	0.383404	1	GO:0019198
negative regulation of actin filament depolymerization	BP	40	3	0.383426	1	GO:0030835
negative regulation of T cell activation	BP	102	5	0.383617	1	GO:0050868
negative regulation of reactive oxygen species biosynthetic process	BP	29	2	0.384462	1	GO:1903427
protein K11-linked ubiquitination	BP	28	2	0.384599	1	GO:0070979
pyrimidine deoxyribonucleotide catabolic process	BP	13	1	0.384657	1	GO:0009223
pyrimidine nucleoside salvage	BP	10	1	0.384793	1	GO:0043097
anterograde axonal transport	BP	42	3	0.384957	1	GO:0008089
striated muscle hypertrophy	BP	106	6	0.385121	1	GO:0014897
diol biosynthetic process	BP	17	1	0.385201	1	GO:0034312
T-helper 17 cell lineage commitment	BP	12	1	0.385366	1	GO:0072540
regulation of microtubule polymerization	BP	42	3	0.385502	1	GO:0031113
negative regulation of protein catabolic process	BP	120	7	0.385879	1	GO:0042177
positive regulation of ATP biosynthetic process	BP	25	2	0.385976	1	GO:2001171
lysosomal lumen	CC	88	5	0.386245	1	GO:0043202
renal system process involved in regulation of blood volume	BP	13	1	0.386537	1	GO:0001977
protein hexamerization	BP	12	1	0.386554	1	GO:0034214
regulation of photoreceptor cell differentiation	BP	10	1	0.386736	1	GO:0046532
eukaryotic translation initiation factor 4F complex	CC	10	1	0.386854	1	GO:0016281
negative regulation of protein homooligomerization	BP	10	1	0.387152	1	GO:0032463
response to vitamin E	BP	11	1	0.387163	1	GO:0033197
negative regulation of small molecule metabolic process	BP	95	5	0.387224	1	GO:0062014
phosphorylation of RNA polymerase II C-terminal domain	BP	10	1	0.387433	1	GO:0070816
glycolipid metabolic process	BP	101	5	0.387455	1	GO:0006664
regulation of cysteine-type endopeptidase activity involved in apoptotic process	BP	200	10	0.387833	1	GO:0043281
fibroblast growth factor receptor signaling pathway	BP	106	6	0.387855	1	GO:0008543
cardiac muscle cell development	BP	84	5	0.388258	1	GO:0055013
protein transporter activity	MF	81	4	0.388338	1	GO:0008565
peptidyl-proline 4-dioxygenase activity	MF	11	1	0.388633	1	GO:0031545
isotype switching to IgG isotypes	BP	13	1	0.388726	1	GO:0048291
glycosphingolipid catabolic process	BP	12	1	0.388789	1	GO:0046479
microtubule organizing center organization	BP	129	7	0.389187	1	GO:0031023
striated muscle cell development	BP	158	9	0.389389	1	GO:0055002
spermatid development	BP	137	6	0.389409	1	GO:0007286
regulation of removal of superoxide radicals	BP	10	1	0.389534	1	GO:2000121
lipopolysaccharide-mediated signaling pathway	BP	55	3	0.389877	1	GO:0031663
nephron tubule development	BP	88	6	0.389912	1	GO:0072080
carboxylic ester hydrolase activity	MF	136	6	0.39035	1	GO:0052689
organelle transport along microtubule	BP	74	5	0.390433	1	GO:0072384
regulation of neuromuscular junction development	BP	10	1	0.390508	1	GO:1904396
negative regulation of osteoblast differentiation	BP	48	3	0.39058	1	GO:0045668
regulation of extent of cell growth	BP	98	7	0.390797	1	GO:0061387
positive regulation of histone H3-K9 methylation	BP	10	1	0.391039	1	GO:0051574
DNA unwinding involved in DNA replication	BP	10	1	0.391482	1	GO:0006268
mitochondrial transcription	BP	14	1	0.391784	1	GO:0006390
genitalia development	BP	45	3	0.391801	1	GO:0048806
regulation of RNA splicing	BP	122	7	0.392031	1	GO:0043484
RNA polymerase III regulatory region DNA binding	MF	10	1	0.392233	1	GO:0001016
pons development	BP	10	1	0.392244	1	GO:0021548
chemical synaptic transmission, postsynaptic	BP	105	7	0.392254	1	GO:0099565
tight junction	CC	118	7	0.392312	1	GO:0070160
negative regulation of response to oxidative stress	BP	55	3	0.3924	1	GO:1902883
synaptic vesicle	CC	175	10	0.392494	1	GO:0008021
regulation of cation channel activity	BP	155	9	0.392856	1	GO:2001257
multicellular organismal signaling	BP	170	10	0.39286	1	GO:0035637
chondrocyte development involved in endochondral bone morphogenesis	BP	23	2	0.393002	1	GO:0003433
leading edge membrane	CC	162	11	0.393025	1	GO:0031256
GDP binding	MF	57	3	0.393163	1	GO:0019003
mitotic spindle elongation	BP	11	1	0.393174	1	GO:0000022
Schwann cell differentiation	BP	36	3	0.393425	1	GO:0014037
developmental pigmentation	BP	41	3	0.393765	1	GO:0048066
positive regulation of protein import into nucleus, translocation	BP	12	1	0.394011	1	GO:0033160
potassium ion import	BP	43	3	0.39402	1	GO:0010107
transcription cofactor binding	MF	40	3	0.394423	1	GO:0001221
vacuole organization	BP	150	8	0.394451	1	GO:0007033
protein N-terminus binding	MF	104	6	0.394586	1	GO:0047485
positive regulation of production of molecular mediator of immune response	BP	87	4	0.39499	1	GO:0002702
blood coagulation, intrinsic pathway	BP	16	1	0.395246	1	GO:0007597
nucleotidase activity	MF	14	1	0.395483	1	GO:0008252
positive regulation of vascular endothelial growth factor production	BP	26	2	0.39551	1	GO:0010575
vagina development	BP	10	1	0.395623	1	GO:0060068
positive regulation of fatty acid metabolic process	BP	32	2	0.395824	1	GO:0045923
regulation of cellular response to heat	BP	45	3	0.396212	1	GO:1900034
negative regulation of cilium assembly	BP	11	1	0.396364	1	GO:1902018
positive regulation of cellular senescence	BP	15	1	0.396372	1	GO:2000774
negative regulation of adaptive immune response	BP	37	2	0.396488	1	GO:0002820
regulation of ketone biosynthetic process	BP	13	1	0.396711	1	GO:0010566
lipoprotein catabolic process	BP	13	1	0.396762	1	GO:0042159
hindbrain morphogenesis	BP	39	3	0.396813	1	GO:0021575
plasma membrane fusion	BP	21	1	0.397027	1	GO:0045026
primary alcohol biosynthetic process	BP	11	1	0.397092	1	GO:0034309
gastro-intestinal system smooth muscle contraction	BP	12	1	0.397446	1	GO:0014831
autophagosome maturation	BP	34	2	0.397526	1	GO:0097352
icosanoid secretion	BP	43	2	0.397603	1	GO:0032309
positive regulation of epithelial cell apoptotic process	BP	34	2	0.397632	1	GO:1904037
regulation of bile acid metabolic process	BP	13	1	0.397654	1	GO:1904251
neural tube closure	BP	87	6	0.397798	1	GO:0001843
S-adenosylmethionine metabolic process	BP	13	1	0.397856	1	GO:0046500
growth of symbiont in host	BP	17	1	0.39816	1	GO:0044117
catecholamine binding	MF	19	1	0.398163	1	GO:1901338
neuromuscular synaptic transmission	BP	30	2	0.398203	1	GO:0007274
negative regulation of receptor internalization	BP	10	1	0.398355	1	GO:0002091
calcium-dependent cell-cell adhesion via plasma membrane cell adhesion molecules	BP	48	3	0.398402	1	GO:0016339
positive regulation of gene expression, epigenetic	BP	60	3	0.398448	1	GO:0045815
chemokine (C-X-C motif) ligand 2 production	BP	11	1	0.398639	1	GO:0072567
macrophage activation involved in immune response	BP	11	1	0.398672	1	GO:0002281
response to temperature stimulus	BP	192	10	0.398763	1	GO:0009266
secondary metabolic process	BP	58	3	0.398807	1	GO:0019748
regulation of lipid localization	BP	150	7	0.398848	1	GO:1905952
regulation of DNA damage response, signal transduction by p53 class mediator	BP	31	2	0.398874	1	GO:0043516
interleukin-6 biosynthetic process	BP	16	1	0.399149	1	GO:0042226
pyrimidine-containing compound salvage	BP	11	1	0.399901	1	GO:0008655
positive regulation of axon extension	BP	35	3	0.399928	1	GO:0045773
oxidoreductase complex	CC	94	4	0.40013	1	GO:1990204
cortical actin cytoskeleton	CC	72	5	0.400134	1	GO:0030864
protein kinase C-activating G protein-coupled receptor signaling pathway	BP	27	2	0.400154	1	GO:0007205
azurophil granule lumen	CC	84	4	0.400447	1	GO:0035578
positive regulation of brown fat cell differentiation	BP	10	1	0.400715	1	GO:0090336
cell proliferation in external granule layer	BP	10	1	0.400772	1	GO:0021924
cerebellar granule cell precursor proliferation	BP	10	1	0.400772	1	GO:0021930
heart growth	BP	99	6	0.400823	1	GO:0060419
regulation of autophagosome maturation	BP	10	1	0.400935	1	GO:1901096
glycine metabolic process	BP	16	1	0.401069	1	GO:0006544
cellular response to antibiotic	BP	134	7	0.401187	1	GO:0071236
purine nucleotide transmembrane transporter activity	MF	13	1	0.401378	1	GO:0015216
subpallium development	BP	24	2	0.401658	1	GO:0021544
liposaccharide metabolic process	BP	102	5	0.401952	1	GO:1903509
sodium:dicarboxylate symporter activity	MF	10	1	0.402004	1	GO:0017153
positive regulation of cell size	BP	10	1	0.402109	1	GO:0045793
regulation of pri-miRNA transcription by RNA polymerase II	BP	36	3	0.402112	1	GO:1902893
chromatin silencing	BP	95	4	0.402218	1	GO:0006342
neuronal stem cell population maintenance	BP	22	2	0.402271	1	GO:0097150
regulation of ubiquitin-dependent protein catabolic process	BP	139	8	0.402347	1	GO:2000058
cholinergic synapse	CC	10	1	0.402387	1	GO:0098981
positive regulation of cell growth	BP	152	9	0.402489	1	GO:0030307
[truncated: 5,458 more rows]
