# Supplementary material for: Large epigenome-wide association study of childhood ADHD identifies peripheral DNA methylation associated with disease and polygenic risk burden
Source: Transl Psychiatry. 2020 Jan 21;10:8. doi: 10.1038/s41398-020-0710-4 (PMC7026179; doi:10.1038/s41398-020-0710-4)
Supplement: Supplementary file 6 — Supplemental Table S9 [file 41398_2020_710_MOESM6_ESM.xlsx]

## Sheet: GeneHancer
Supplementary Table S9A. GeneHancer regulatory regions
Gene Enhancer URL:
SLC7A8	https://genome.ucsc.edu/cgi-bin/hgTracks?db=hg19&lastVirtModeType=default&lastVirtModeExtraState=&virtModeType=default&virtMode=0&nonVirtPosition=&position=chr14%3A23627270-23660785&hgsid=718971493_EXrCTUkQII8AebI93eYlSetJMAGh
MARK2	https://genome.ucsc.edu/cgi-bin/hgTracks?db=hg19&lastVirtModeType=default&lastVirtModeExtraState=&virtModeType=default&virtMode=0&nonVirtPosition=&position=chr11%3A63594939-63694938&hgsid=718980087_KCuhuyhwYrnCi5UFHfNqNlURqhVt
PDLIM5	https://genome.ucsc.edu/cgi-bin/hgTracks?db=hg19&lastVirtModeType=default&lastVirtModeExtraState=&virtModeType=default&virtMode=0&nonVirtPosition=&position=chr4%3A95370790-95385789&hgsid=718985333_onAT1KUIjKXarp249g6QFOPinQfn
VPS28	https://genome.ucsc.edu/cgi-bin/hgTracks?db=hg19&lastVirtModeType=default&lastVirtModeExtraState=&virtModeType=default&virtMode=0&nonVirtPosition=&position=chr8%3A145648044-145654710&hgsid=718985333_onAT1KUIjKXarp249g6QFOPinQfn
RBMS-AS1	https://genome.ucsc.edu/cgi-bin/hgTracks?db=hg19&lastVirtModeType=default&lastVirtModeExtraState=&virtModeType=default&virtMode=0&nonVirtPosition=&position=chr8%3A30237047-30247046&hgsid=718968563_GqS73ANdfTDHWwAKxEPdszZNCAA8
VIPR2	https://genome.ucsc.edu/cgi-bin/hgTracks?db=hg19&lastVirtModeType=default&lastVirtModeExtraState=&virtModeType=default&virtMode=0&nonVirtPosition=&position=chr7%3A158793609-158853608&hgsid=719346357_2tdUsuFoCMDlaRXpCJe4AFIodduN
GART/SON	https://genome.ucsc.edu/cgi-bin/hgTracks?db=hg19&lastVirtModeType=default&lastVirtModeExtraState=&virtModeType=default&virtMode=0&nonVirtPosition=&position=chr21%3A34910099-34920098&hgsid=719389565_7CG7zU0qo7ooYRK4d8ox6F3ivqU1
LRIG1	https://genome.ucsc.edu/cgi-bin/hgTracks?db=hg19&lastVirtModeType=default&lastVirtModeExtraState=&virtModeType=default&virtMode=0&nonVirtPosition=&position=chr3%3A66447996-66487995&hgsid=719389565_7CG7zU0qo7ooYRK4d8ox6F3ivqU1
PLB1	https://genome.ucsc.edu/cgi-bin/hgTracks?db=hg19&lastVirtModeType=default&lastVirtModeExtraState=&virtModeType=default&virtMode=0&nonVirtPosition=&position=chr2%3A28812593-28862592&hgsid=719389565_7CG7zU0qo7ooYRK4d8ox6F3ivqU1
USP31	https://genome.ucsc.edu/cgi-bin/hgTracks?db=hg19&lastVirtModeType=default&lastVirtModeExtraState=&virtModeType=default&virtMode=0&nonVirtPosition=&position=chr16%3A23143833-23166332&hgsid=719389565_7CG7zU0qo7ooYRK4d8ox6F3ivqU1
KPTN	https://genome.ucsc.edu/cgi-bin/hgTracks?db=hg19&lastVirtModeType=default&lastVirtModeExtraState=&virtModeType=default&virtMode=0&nonVirtPosition=&position=chr19%3A47984338-47991004&hgsid=719389565_7CG7zU0qo7ooYRK4d8ox6F3ivqU1
CLK3	https://genome.ucsc.edu/cgi-bin/hgTracks?db=hg19&lastVirtModeType=default&lastVirtModeExtraState=&virtModeType=default&virtMode=0&nonVirtPosition=&position=chr15%3A74901396-74911395&hgsid=719389565_7CG7zU0qo7ooYRK4d8ox6F3ivqU1
CHST11	https://genome.ucsc.edu/cgi-bin/hgTracks?db=hg19&lastVirtModeType=default&lastVirtModeExtraState=&virtModeType=default&virtMode=0&nonVirtPosition=&position=chr12%3A104846172-104856171&hgsid=719389565_7CG7zU0qo7ooYRK4d8ox6F3ivqU1
DNAJB11/TBCCD1	https://genome.ucsc.edu/cgi-bin/hgTracks?db=hg19&lastVirtModeType=default&lastVirtModeExtraState=&virtModeType=default&virtMode=0&nonVirtPosition=&position=chr3%3A186283595-186292594&hgsid=719389565_7CG7zU0qo7ooYRK4d8ox6F3ivqU1
IGFR2_AS	https://genome.ucsc.edu/cgi-bin/hgTracks?db=hg19&lastVirtModeType=default&lastVirtModeExtraState=&virtModeType=default&virtMode=0&nonVirtPosition=&position=chr11%3A2147537-2177536&hgsid=719548259_vHUE0n7j2xXzetstdgbqATY6u1DY

## Sheet: ADHD
Supplementary Table S9B. Gene annotated to the top hits in the ADHD vs Control model:
gene	ensembl_gene_id	description	gene_chr_hg19	gene_start_hg19	gene_end_hg19	gene_strand	gene_chr_hg38	gene_start_hg38	gene_end_hg38	DATE.ADDED.TO.CATALOG	PUBMEDID	FIRST.AUTHOR	DATE	JOURNAL	LINK	STUDY	DISEASE.TRAIT	INITIAL.SAMPLE.SIZE	REPLICATION.SAMPLE.SIZE	REGION	CHR_ID_hg38	CHR_POS_hg38	REPORTED.GENE.S.	MAPPED_GENE	UPSTREAM_GENE_ID	DOWNSTREAM_GENE_ID	SNP_GENE_IDS	UPSTREAM_GENE_DISTANCE	DOWNSTREAM_GENE_DISTANCE	STRONGEST.SNP.RISK.ALLELE	SNPS	MERGED	SNP_ID_CURRENT	CONTEXT	INTERGENIC	RISK.ALLELE.FREQUENCY	P.VALUE	PVALUE_MLOG	P.VALUE.TEXT.	OR.or.BETA	95%.CI.TEXT.	PLATFORM.SNPS.PASSING.QC.	CNV	UNIQID
GAREM1							18	32124877	32470484	2012-08-20	22747683	Eriksson N	2012-06-30	BMC Med Genet	www.ncbi.nlm.nih.gov/pubmed/22747683	Genetic variants associated with breast size also influence breast cancer risk.	Breast size	16,175 European ancestry female individuals		18q12.1	18	32399612	NOL4	GAREM			64762			rs58263042-C	rs58263042	0	58263042	intron_variant	0	0.061	9e-06	5.04576		0.165	[0.092-0.238] cup size decrease	Illumina [7422970] (imputed)	N	10320
GAREM1							18	32124877	32470484	2017-03-27	27798624	Eppinga RN	2016-10-31	Nat Genet	www.ncbi.nlm.nih.gov/pubmed/27798624	Identification of genomic loci associated with resting heart rate and shared genetic predictors with all-cause mortality.	Resting heart rate	127,919 European ancestry individuals, 2,478 Asian ancestry individuals, 1,734 Black individuals, 684 Mixed ancestry individuals, 1,436 individuals	130,795 European ancestry individuals	18q12.1	18	32423359	GAREM	GAREM			64762			rs11081761-A	rs11081761	0	11081761	intron_variant	0	0.15	1e-08	8		0.2669	[0.17-0.36] unit decrease	Affymetrix [19941912] (imputed)	N	22117
GAREM1							18	32124877	32470484	2015-04-01	25035420	Hong KW	2014-07-17	Hum Mol Genet	www.ncbi.nlm.nih.gov/pubmed/25035420	Identification of three novel genetic variations associated with electrocardiographic traits (QRS duration and PR interval) in East Asians.	PR interval	6,085 Korean ancestry individuals	7,295 Japanese ancestry individuals	18q12.1	18	32452562	GAREM	GAREM			64762			rs17744182-A	rs17744182	0	17744182	intron_variant	0	0.39	6e-08	7.22185		1.43	[NR] unit increase	Affymetrix [2100000] (imputed)	N	37143
GAREM1							18	32124877	32470484	2017-08-04	27989323	Ahola-Olli AV	2016-12-13	Am J Hum Genet	www.ncbi.nlm.nih.gov/pubmed/27989323	Genome-wide Association Study Identifies 27 Loci Influencing Concentrations of Circulating Cytokines and Growth Factors.	TRAIL levels	8,186 Finnish ancestry individuals		18q12.1	18	32203390	MEP1B	MEP1B			4225			rs192989810-C	rs192989810	0	192989810	intron_variant	0		8e-175	174.097		2.2207	[2.07-2.37] SD units decrease	NR [10700000] (imputed)	N	43443
GAREM1							18	32124877	32470484	2017-08-04	27989323	Ahola-Olli AV	2016-12-13	Am J Hum Genet	www.ncbi.nlm.nih.gov/pubmed/27989323	Genome-wide Association Study Identifies 27 Loci Influencing Concentrations of Circulating Cytokines and Growth Factors.	TRAIL levels	8,186 Finnish ancestry individuals		18q12.1	18	32304224	NR	GAREM			64762			rs112394247-C	rs112394247	0	112394247	intron_variant	0		1e-08	8		0.1983	[0.13-0.27] SD units increase	NR [10700000] (imputed)	N	43444
GAREM1							18	32124877	32470484	2017-12-19	29058716	Milne RL	2017-10-23	Nat Genet	www.ncbi.nlm.nih.gov/pubmed/29058716	Identification of ten variants associated with risk of estrogen-receptor-negative breast cancer.	Breast cancer (estrogen-receptor negative)	14,135 European ancestry cases, 58,126 European ancestry controls	7,333 European ancestry cases, 42,468 European ancestry controls	18q12.1	18	32397726	NR	GAREM			64762			rs117618124-T	rs117618124	0	117618124	intron_variant	0	0.95	5e-06	5.30103		1.19048	[1.1-1.3] (Oncoarray)	Illumina [~ 11500000] (imputed)	N	45575
GAREM1							18	32124877	32470484	2017-11-30	29059683	Michailidou K	2017-10-23	Nature	www.ncbi.nlm.nih.gov/pubmed/29059683	Association analysis identifies 65 new breast cancer risk loci.	Breast cancer	76,192 European ancestry cases, 63,082 European ancestry controls	46,785 European ancestry cases, 42,892 European ancestry controls, 14,068 East Asian ancestry cases, 13,104 East Asian ancestry controls	18q12.1	18	32397726	GAREM1	GAREM			64762			rs117618124-C	rs117618124	0	117618124	intron_variant	0	0.95	6e-12	11.2218	(EA)	1.1236	[1.09-1.18] (Oncoarray)	Illumina [~ 11800000] (imputed)	N	49775
GAREM1							18	32124877	32470484	2018-07-28	29403010	Kanai M	2018-02-05	Nat Genet	www.ncbi.nlm.nih.gov/pubmed/29403010	Genetic analysis of quantitative traits in the Japanese population links cell types to complex human diseases.	Left ventricular internal dimension in diastole	19,676 Japanese ancestry individuals		18q12.1	18	32497896	GAREM1, WBP11P1	GAREM - WBP11P1	64762	441818		27378	13767	rs11874741-?	rs11874741	0	11874741	intron_variant	1	NR	5e-08	7.30103		0.0576	[0.037-0.078] unit increase	Illumina [6108953] (imputed)	N	78001
GAREM1							18	32124877	32470484	2018-07-28	29403010	Kanai M	2018-02-05	Nat Genet	www.ncbi.nlm.nih.gov/pubmed/29403010	Genetic analysis of quantitative traits in the Japanese population links cell types to complex human diseases.	Left ventricular internal dimension in systole	19,586 Japanese ancestry individuals		18q12.1	18	32497896	GAREM1, WBP11P1	GAREM - WBP11P1	64762	441818		27378	13767	rs11874741-?	rs11874741	0	11874741	intron_variant	1	NR	5e-08	7.30103		0.05786	[0.037-0.079] unit increase	Illumina [6108953] (imputed)	N	78004
MARK2	ENSG00000072518	MAP/microtubule affinity-regulating kinase 2 [Source:HGNC Symbol;Acc:3332]	11	63606400	63678491	1	11	63838928	63911019	2016-07-23	26198764	Goes FS	2015-07-21	Am J Med Genet B Neuropsychiatr Genet	www.ncbi.nlm.nih.gov/pubmed/26198764	Genome-wide association study of schizophrenia in Ashkenazi Jews.	Schizophrenia	592 Ashkenazi Jewish ancestry cases, 505 Ashkenazi Jewish ancestry controls, 36,989 cases, 113,075 controls		11q13.1	11	63881101	NR	MARK2			2011			rs11231629-C	rs11231629	0	11231629	intron_variant	0	NR	1e-06	6		1.05263	[NR]	Illumina [7158791] (imputed)	N	30637
MARK2	ENSG00000072518	MAP/microtubule affinity-regulating kinase 2 [Source:HGNC Symbol;Acc:3332]	11	63606400	63678491	1	11	63838928	63911019	2014-07-01	21130132	Mick E	2010-12-01	Prog Neuropsychopharmacol Biol Psychiatry	www.ncbi.nlm.nih.gov/pubmed/21130132	Genome-wide association study of blood pressure response to methylphenidate treatment of attention-deficit/hyperactivity disorder.	Response to methylphenidate treatment in attention-deficit/hyperactivity disorder (blood pressure)	140 child cases		11q13.1	11	63899472	MARK2	MARK2			2011			rs12099085-A	rs12099085	0	12099085	intron_variant	0	0.007	5e-06	5.30103				Affymetrix [316934]	N	7299
PDLIM5	ENSG00000163110	PDZ and LIM domain 5 [Source:HGNC Symbol;Acc:17468]	4	95373037	95589377	1	4	94451857	94668227	2013-06-26	23518928	Liu M	2013-03-21	Mol Endocrinol	www.ncbi.nlm.nih.gov/pubmed/23518928	TSPYL5 SNPs: association with plasma estradiol concentrations and aromatase expression.	Estradiol plasma levels (breast cancer)	700 European ancestry cases, 50 African ancestry cases, 17 Asian ancestry cases, 5 American Indian ancestry cases		4q22.3	4	94694618	NR	PDLIM5 - BMPR1B-AS1	10611	100507012		26391	49050	rs4699587-?	rs4699587	0	4699587	intron_variant	1	0.048	5e-07	6.30103		1.763	[1.416-2.194] unit increase	Illumina [563945]	N	39531
PDLIM5	ENSG00000163110	PDZ and LIM domain 5 [Source:HGNC Symbol;Acc:17468]	4	95373037	95589377	1	4	94451857	94668227	2015-09-19	25089948	Theusch E	2014-10-01	Pharmacogenet Genomics	www.ncbi.nlm.nih.gov/pubmed/25089948	Ancestry and other genetic associations with plasma PCSK9 response to simvastatin.	Response to simvastatin treatment (PCSK9 protein level change)	562 European ancestry individuals	287 African American individuals	4q22.3	4	94595365	PDLIM5	PDLIM5			10611			rs17336353-G	rs17336353	0	17336353	intron_variant	0	0.19	5e-06	5.30103	(EA)	0.151	[NR] unit increase	Illumina [570422]	N	40396
PDLIM5	ENSG00000163110	PDZ and LIM domain 5 [Source:HGNC Symbol;Acc:17468]	4	95373037	95589377	1	4	94451857	94668227	2012-03-31	22219177	Tao S	2012-01-04	Carcinogenesis	www.ncbi.nlm.nih.gov/pubmed/22219177	A genome-wide search for loci interacting with known prostate cancer risk-associated genetic variants.	Prostate cancer (SNP x SNP interaction)	4,723 European ancestry cases, 4,792 European ancestry controls		3p12.1 x 4q22.3	3 x 4	86845328 x 94641726	VGLL3 x PDLIM5	LOC101927518 - LOC105377196 x PDLIM5						rs9757252-? x rs17021918-?	rs9757252 x rs17021918	0		intergenic_variant x intron_variant		NR	5e-06	5.30103		1.25	[1.13-1.37]	Affymetrix, Illumina [1117531] (imputed)	N	28339
PDLIM5	ENSG00000163110	PDZ and LIM domain 5 [Source:HGNC Symbol;Acc:17468]	4	95373037	95589377	1	4	94451857	94668227	2018-01-29	29212778	van der Harst P	2017-12-06	Circ Res	www.ncbi.nlm.nih.gov/pubmed/29212778	Identification of 64 Novel Genetic Loci Provides an Expanded View on the Genetic Architecture of Coronary Artery Disease.	Coronary artery disease	88,192 cases, 162,544 controls	34,541 cases, 261,984 controls	4q22.3	4	94575731	PDLIM5	PDLIM5			10611			rs2452600-T	rs2452600	0	2452600	missense_variant	0	0.3075	1e-07	7		0.0365	[0.023-0.05] unit decrease	NR [8041861] (imputed)	N	57760
PDLIM5	ENSG00000163110	PDZ and LIM domain 5 [Source:HGNC Symbol;Acc:17468]	4	95373037	95589377	1	4	94451857	94668227	2016-12-22	27114598	Liu C	2016-04-25	J Clin Oncol	www.ncbi.nlm.nih.gov/pubmed/27114598	Clinical and Genetic Risk Factors for Acute Pancreatitis in Patients With Acute Lymphoblastic Leukemia.	Asparaginase-induced acute pancreatitis in acute lymphoblastic leukemia (onset time)	46 European ancestry cases with pancreatitis, 3,023 European ancestry cases without pancreatitis, 11 Black cases with pancreatitis, 339 Black cases without pancreatitis, 46 Hispanic cases with pancreatitis, 1,131 Hispanic cases without pancreatitis, 1 Asian ancestry case with pancreatitis, 98 Asian ancestry cases without pancreatitis, 13 cases with with pancreatitis, 477 cases without pancreatitis		4q22.3	4	94573377	PDLIM5	PDLIM5			10611			rs200495769-T	rs200495769	0	200495769	missense_variant	0	2.0E-4	3e-07	6.52288		5.7		Affymetrix [at least 751455]	N	71418
PDLIM5	ENSG00000163110	PDZ and LIM domain 5 [Source:HGNC Symbol;Acc:17468]	4	95373037	95589377	1	4	94451857	94668227	2013-01-30	23166209	Smith JG	2012-11-19	Circ Cardiovasc Genet	www.ncbi.nlm.nih.gov/pubmed/23166209	Impact of ancestry and common genetic variants on QT interval in African Americans.	QT interval	13,105 African American individuals		4q22.3	4	94722806	NR	PDLIM5 - BMPR1B-AS1	10611	100507012		54579	20862	rs10027628-C	rs10027628	0	10027628	intergenic_variant	1	0.26	6e-06	5.22185		1.81	[1.05-2.57] unit decrease	Affymetrix, Illumina [2800000] (imputed)	N	17514
PDLIM5	ENSG00000163110	PDZ and LIM domain 5 [Source:HGNC Symbol;Acc:17468]	4	95373037	95589377	1	4	94451857	94668227	2015-07-28	25188341	Beecham GW	2014-09-04	PLoS Genet	www.ncbi.nlm.nih.gov/pubmed/25188341	Genome-wide association meta-analysis of neuropathologic features of Alzheimer's disease and related dementias.	Lewy body disease	up to 3,526 individuals		4q22.3	4	94555568	PDLIM5	PDLIM5			10611			rs2452591-A	rs2452591	0	2452591	intron_variant	0	0.3832	8e-06	5.09691	(Ordinal I)	0.2693	[0.15-0.39] unit decrease	Affymetrix, Illumina [NR] (imputed)	N	40476
PDLIM5	ENSG00000163110	PDZ and LIM domain 5 [Source:HGNC Symbol;Acc:17468]	4	95373037	95589377	1	4	94451857	94668227	2012-08-17	22589738	Fox CS	2012-05-10	PLoS Genet	www.ncbi.nlm.nih.gov/pubmed/22589738	Genome-wide association for abdominal subcutaneous and visceral adipose reveals a novel locus for visceral fat in women.	Visceral fat	5,560 European ancestry female individuals, 4,997 European ancestry male individuals		4q22.3	4	94693127	PDLIM5	PDLIM5 - BMPR1B-AS1	10611	100507012		24900	50541	rs17022027-C	rs17022027	0	17022027	intron_variant	1	0.94	9e-06	5.04576	(men)			Affymetrix, Illumina [2500000] (imputed)	N	10456
PDLIM5	ENSG00000163110	PDZ and LIM domain 5 [Source:HGNC Symbol;Acc:17468]	4	95373037	95589377	1	4	94451857	94668227	2009-12-29	19767753	Eeles RA	2009-09-20	Nat Genet	www.ncbi.nlm.nih.gov/pubmed/19767753	Identification of seven new prostate cancer susceptibility loci through a genome-wide association study.	Prostate cancer	1,854 European ancestry cases, 1,894 European ancestry controls	19,879 cases and 18,761 controls of European, East Asian, African American, Latino, and Hawaiian ancestry	4q22.3	4	94641726	PDLIM5	PDLIM5			10611			rs17021918-?	rs17021918	0	17021918	intron_variant	0	0.65	4e-15	14.3979		1.11	[1.08-1.15]	Illumina [541129]	N	12212
PDLIM5	ENSG00000163110	PDZ and LIM domain 5 [Source:HGNC Symbol;Acc:17468]	4	95373037	95589377	1	4	94451857	94668227	2009-12-29	19767753	Eeles RA	2009-09-20	Nat Genet	www.ncbi.nlm.nih.gov/pubmed/19767753	Identification of seven new prostate cancer susceptibility loci through a genome-wide association study.	Prostate cancer	1,854 European ancestry cases, 1,894 European ancestry controls	19,879 cases and 18,761 controls of European, East Asian, African American, Latino, and Hawaiian ancestry	4q22.3	4	94593458	PDLIM5	PDLIM5			10611			rs12500426-?	rs12500426	0	12500426	intron_variant	0	0.46	1e-11	11		1.08	[1.05-1.12]	Illumina [541129]	N	12230
PDLIM5	ENSG00000163110	PDZ and LIM domain 5 [Source:HGNC Symbol;Acc:17468]	4	95373037	95589377	1	4	94451857	94668227	2014-10-06	24529757	Xie T	2014-01-17	Neurobiol Aging	www.ncbi.nlm.nih.gov/pubmed/24529757	Genome-wide association study combining pathway analysis for typical sporadic amyotrophic lateral sclerosis in Chinese Han populations.	Amyotrophic lateral sclerosis (sporadic)	250 Han Chinese ancestry cases, 250 Han Chinese ancestry controls		4q22.3	4	94673465	BMPR1B	PDLIM5 - BMPR1B-AS1	10611	100507012		5238	70203	rs13133845-?	rs13133845	0	13133845	intergenic_variant	1		6e-06	5.22185				Illumina [859311]	N	16680
PDLIM5	ENSG00000163110	PDZ and LIM domain 5 [Source:HGNC Symbol;Acc:17468]	4	95373037	95589377	1	4	94451857	94668227	2018-08-14	29892016	Schumacher FR	2018-06-11	Nat Genet	www.ncbi.nlm.nih.gov/pubmed/29892016	Association analyses of more than 140,000 men identify 63 new prostate cancer susceptibility loci.	Prostate cancer	79,148 European ancestry cases, 61,106 European ancestry controls		4q22.3	4	94641726	Intergenic	PDLIM5			10611			rs17021918-C	rs17021918	0	17021918	intron_variant	0	0.65	1e-24	24		1.09	[1.07-1.11]	Illumina [20370935] (imputed)	N	89711
PDLIM5	ENSG00000163110	PDZ and LIM domain 5 [Source:HGNC Symbol;Acc:17468]	4	95373037	95589377	1	4	94451857	94668227	2018-10-18	30048462	Kim SK	2018-07-26	PLoS One	www.ncbi.nlm.nih.gov/pubmed/30048462	Identification of 613 new loci associated with heel bone mineral density and a polygenic risk score for bone mineral density, osteoporosis and fracture.	Heel bone mineral density	394,929 European ancestry individuals		4q22.3	4	94636417		PDLIM5			10611			rs71581597-?	rs71581597	0	71581597	intron_variant	0	NR	4e-15	14.3979		0.0188892	[0.014-0.024] unit increase	Affymetrix [20259828] (imputed)	N	100125
PDLIM5	ENSG00000163110	PDZ and LIM domain 5 [Source:HGNC Symbol;Acc:17468]	4	95373037	95589377	1	4	94451857	94668227	2017-08-30	27863252	Astle WJ	2016-11-17	Cell	www.ncbi.nlm.nih.gov/pubmed/27863252	The Allelic Landscape of Human Blood Cell Trait Variation and Links to Common Complex Disease.	Mean platelet volume	164,454 European ancestry individuals		4q22.3	4	94534108	PDLIM5	PDLIM5			10611			rs11731606-T	rs11731606	0	11731606	intron_variant	0	0.2237	3e-09	8.52288		0.0259829	[0.017-0.035] unit decrease	Affymetrix [~ 2500000] (imputed)	N	73431
RBPMS	ENSG00000157110	RNA binding protein with multiple splicing [Source:HGNC Symbol;Acc:19097]	8	30241944	30429778	1	8	30384479	30572261	2017-05-11	27182965	Pickrell JK	2016-05-16	Nat Genet	www.ncbi.nlm.nih.gov/pubmed/27182965	Detection and interpretation of shared genetic influences on 42 human traits.	Breast size	33,790 European ancestry individuals		8p12	8	30384102	DCTN6, RBPMS	RBPMS-AS1			100128750			rs113198678-?	rs113198678	0	113198678	intron_variant	0	NR	1e-06	6		0.12	[0.169-0.072] unit decrease	Illumina [12039487] (imputed)	N	23543
RBPMS	ENSG00000157110	RNA binding protein with multiple splicing [Source:HGNC Symbol;Acc:19097]	8	30241944	30429778	1	8	30384479	30572261	2017-05-11	28017375	van Rooij FJA	2016-12-22	Am J Hum Genet	www.ncbi.nlm.nih.gov/pubmed/28017375	Genome-wide Trans-ethnic Meta-analysis Identifies Seven Genetic Loci Influencing Erythrocyte Traits and a Role for RBPMS in Erythropoiesis.	Mean corpuscular volume	up to 29,946 European ancestry individuals, up to 6150 African American individuals, 15,074 East Asian individuals.	16,389 individuals of European and African American ancestry.	8p12	8	30423317	RBPMS	RBPMS			11030			rs2979489p-A	rs2979489	0	2979489	intron_variant	0	NR	1e-10	10		0.002	[0.0012-0.0028] unit decrease	NR [2500000] (imputed)	N	23101
RBPMS	ENSG00000157110	RNA binding protein with multiple splicing [Source:HGNC Symbol;Acc:19097]	8	30241944	30429778	1	8	30384479	30572261	2017-05-11	28017375	van Rooij FJA	2016-12-22	Am J Hum Genet	www.ncbi.nlm.nih.gov/pubmed/28017375	Genome-wide Trans-ethnic Meta-analysis Identifies Seven Genetic Loci Influencing Erythrocyte Traits and a Role for RBPMS in Erythropoiesis.	Mean corpuscular hemoglobin	up to 21,020 European ancestry individuals, up to 3,621 African American individuals, up to 15,062 East Asian individuals.	16,389 individuals of European and African American ancestry.	8p12	8	30423317	RBPMS	RBPMS			11030			rs2979489-A	rs2979489	0	2979489	intron_variant	0	NR	5e-07	6.30103		0.002	[0.0012-0.0028] unit decrease	NR [2500000] (imputed)	N	23158
RBPMS	ENSG00000157110	RNA binding protein with multiple splicing [Source:HGNC Symbol;Acc:19097]	8	30241944	30429778	1	8	30384479	30572261	2018-07-28	29403010	Kanai M	2018-02-05	Nat Genet	www.ncbi.nlm.nih.gov/pubmed/29403010	Genetic analysis of quantitative traits in the Japanese population links cell types to complex human diseases.	Mean corpuscular volume	108,256 Japanese ancestry individuals		8p12	8	30543850	RBPMS	RBPMS			11030			rs2915594-?	rs2915594	0	2915594	intron_variant	0	NR	3e-08	7.52288		0.03483	[0.023-0.047] unit increase novel	Illumina [6108953] (imputed)	N	81107
RBPMS	ENSG00000157110	RNA binding protein with multiple splicing [Source:HGNC Symbol;Acc:19097]	8	30241944	30429778	1	8	30384479	30572261	2012-01-11	22174390	Rankinen T	2011-12-15	J Appl Physiol (1985)	www.ncbi.nlm.nih.gov/pubmed/22174390	Heritability of submaximal exercise heart rate response to exercise training is accounted for by nine SNPs.	Heart rate variability traits	472 European ancestry individuals from 99 families		8p12	8	30405270	RBPMS	RBPMS			11030			rs2979481-?	rs2979481	0	2979481	intron_variant	0	NR	4e-06	5.39794				Illumina [320000]	N	937
RBPMS	ENSG00000157110	RNA binding protein with multiple splicing [Source:HGNC Symbol;Acc:19097]	8	30241944	30429778	1	8	30384479	30572261	2017-08-30	27863252	Astle WJ	2016-11-17	Cell	www.ncbi.nlm.nih.gov/pubmed/27863252	The Allelic Landscape of Human Blood Cell Trait Variation and Links to Common Complex Disease.	Mean corpuscular volume	172,433 European ancestry individuals		8p12	8	30421955	RBPMS	RBPMS			11030			rs35091702-C	rs35091702	0	35091702	intron_variant	0	0.743	1e-12	12		0.0288037	[0.021-0.037] unit decrease	Affymetrix [~ 2500000] (imputed)	N	73180
RBPMS	ENSG00000157110	RNA binding protein with multiple splicing [Source:HGNC Symbol;Acc:19097]	8	30241944	30429778	1	8	30384479	30572261	2017-08-30	27863252	Astle WJ	2016-11-17	Cell	www.ncbi.nlm.nih.gov/pubmed/27863252	The Allelic Landscape of Human Blood Cell Trait Variation and Links to Common Complex Disease.	Mean corpuscular hemoglobin	172,332 European ancestry individuals		8p12	8	30421955	RBPMS	RBPMS			11030			rs35091702-C	rs35091702	0	35091702	intron_variant	0	0.7431	3e-12	11.5229		0.0282288	[0.02-0.036] unit decrease	Affymetrix [~ 2500000] (imputed)	N	73988
RBPMS	ENSG00000157110	RNA binding protein with multiple splicing [Source:HGNC Symbol;Acc:19097]	8	30241944	30429778	1	8	30384479	30572261	2017-08-30	27863252	Astle WJ	2016-11-17	Cell	www.ncbi.nlm.nih.gov/pubmed/27863252	The Allelic Landscape of Human Blood Cell Trait Variation and Links to Common Complex Disease.	Sum basophil neutrophil counts	170,143 European ancestry individuals		8p12	8	30423317	RBPMS	RBPMS			11030			rs2979489-A	rs2979489	0	2979489	intron_variant	0	0.7425	6e-12	11.2218		0.0281168	[0.02-0.036] unit increase	Affymetrix [~ 2500000] (imputed)	N	42771
RBPMS	ENSG00000157110	RNA binding protein with multiple splicing [Source:HGNC Symbol;Acc:19097]	8	30241944	30429778	1	8	30384479	30572261	2018-07-19	29782485	Rueger S	2018-05-21	PLoS Genet	www.ncbi.nlm.nih.gov/pubmed/29782485	Evaluation and application of summary statistic imputation to discover new height-associated loci.	Height	253,288 European ancestry individuals	336,474 European ancestry individuals	8p12	8	30525496	NR	RBPMS			11030			rs2979531-G	rs2979531	0	2979531	intron_variant	0	0.485056863263686	1e-07	7				NR [9276018] (imputed)	N	88930
RBPMS	ENSG00000157110	RNA binding protein with multiple splicing [Source:HGNC Symbol;Acc:19097]	8	30241944	30429778	1	8	30384479	30572261	2017-08-30	27863252	Astle WJ	2016-11-17	Cell	www.ncbi.nlm.nih.gov/pubmed/27863252	The Allelic Landscape of Human Blood Cell Trait Variation and Links to Common Complex Disease.	Granulocyte count	169,822 European ancestry individuals		8p12	8	30423317	RBPMS	RBPMS			11030			rs2979489-A	rs2979489	0	2979489	intron_variant	0	0.7425	1e-12	12		0.0291902	[0.021-0.037] unit increase	Affymetrix [~ 2500000] (imputed)	N	41571
RBPMS	ENSG00000157110	RNA binding protein with multiple splicing [Source:HGNC Symbol;Acc:19097]	8	30241944	30429778	1	8	30384479	30572261	2017-08-30	27863252	Astle WJ	2016-11-17	Cell	www.ncbi.nlm.nih.gov/pubmed/27863252	The Allelic Landscape of Human Blood Cell Trait Variation and Links to Common Complex Disease.	Sum neutrophil eosinophil counts	170,384 European ancestry individuals		8p12	8	30423317	RBPMS	RBPMS			11030			rs2979489-A	rs2979489	0	2979489	intron_variant	0	0.7425	4e-13	12.3979		0.0296142	[0.022-0.038] unit increase	Affymetrix [~ 2500000] (imputed)	N	42620
RBPMS	ENSG00000157110	RNA binding protein with multiple splicing [Source:HGNC Symbol;Acc:19097]	8	30241944	30429778	1	8	30384479	30572261	2017-08-30	27863252	Astle WJ	2016-11-17	Cell	www.ncbi.nlm.nih.gov/pubmed/27863252	The Allelic Landscape of Human Blood Cell Trait Variation and Links to Common Complex Disease.	Platelet count	166,066 European ancestry individuals		8p12	8	30462021	RBPMS	RBPMS			11030			rs11993146-A	rs11993146	0	11993146	intron_variant	0	0.2328	6e-10	9.22185		0.0266021	[0.018-0.035] unit decrease	Affymetrix [~ 2500000] (imputed)	N	60714
RBPMS	ENSG00000157110	RNA binding protein with multiple splicing [Source:HGNC Symbol;Acc:19097]	8	30241944	30429778	1	8	30384479	30572261	2017-08-30	27863252	Astle WJ	2016-11-17	Cell	www.ncbi.nlm.nih.gov/pubmed/27863252	The Allelic Landscape of Human Blood Cell Trait Variation and Links to Common Complex Disease.	Lymphocyte percentage of white cells	171,748 European ancestry individuals		8p12	8	30434188	RBPMS	RBPMS			11030			rs2979472-C	rs2979472	0	2979472	intron_variant	0	0.7663	3e-11	10.5229		0.0280328	[0.02-0.036] unit decrease	Affymetrix [~ 2500000] (imputed)	N	72415
RBPMS	ENSG00000157110	RNA binding protein with multiple splicing [Source:HGNC Symbol;Acc:19097]	8	30241944	30429778	1	8	30384479	30572261	2017-08-30	27863252	Astle WJ	2016-11-17	Cell	www.ncbi.nlm.nih.gov/pubmed/27863252	The Allelic Landscape of Human Blood Cell Trait Variation and Links to Common Complex Disease.	Myeloid white cell count	169,219 European ancestry individuals		8p12	8	30423317	RBPMS	RBPMS			11030			rs2979489-A	rs2979489	0	2979489	intron_variant	0	0.7425	8e-13	12.0969		0.0293553	[0.021-0.037] unit increase	Affymetrix [~ 2500000] (imputed)	N	72580
RBPMS	ENSG00000157110	RNA binding protein with multiple splicing [Source:HGNC Symbol;Acc:19097]	8	30241944	30429778	1	8	30384479	30572261	2017-08-30	27863252	Astle WJ	2016-11-17	Cell	www.ncbi.nlm.nih.gov/pubmed/27863252	The Allelic Landscape of Human Blood Cell Trait Variation and Links to Common Complex Disease.	Neutrophil count	170,702 European ancestry individuals		8p12	8	30423317	RBPMS	RBPMS			11030			rs2979489-A	rs2979489	0	2979489	intron_variant	0	0.7425	4e-12	11.3979		0.0283293	[0.02-0.036] unit increase	Affymetrix [~ 2500000] (imputed)	N	60075
RBPMS	ENSG00000157110	RNA binding protein with multiple splicing [Source:HGNC Symbol;Acc:19097]	8	30241944	30429778	1	8	30384479	30572261	2017-08-30	27863252	Astle WJ	2016-11-17	Cell	www.ncbi.nlm.nih.gov/pubmed/27863252	The Allelic Landscape of Human Blood Cell Trait Variation and Links to Common Complex Disease.	Plateletcrit	164,339 European ancestry individuals		8p12	8	30423317	RBPMS	RBPMS			11030			rs2979489-A	rs2979489	0	2979489	intron_variant	0	0.7422	5e-14	13.301		0.0314112	[0.023-0.04] unit increase	Affymetrix [~ 2500000] (imputed)	N	60437
RBPMS	ENSG00000157110	RNA binding protein with multiple splicing [Source:HGNC Symbol;Acc:19097]	8	30241944	30429778	1	8	30384479	30572261	2017-11-30	29059683	Michailidou K	2017-10-23	Nature	www.ncbi.nlm.nih.gov/pubmed/29059683	Association analysis identifies 65 new breast cancer risk loci.	Breast cancer	76,192 European ancestry cases, 63,082 European ancestry controls	46,785 European ancestry cases, 42,892 European ancestry controls, 14,068 East Asian ancestry cases, 13,104 East Asian ancestry controls	8p12	8	30372068	NR	TUBBP1 - RBPMS-AS1	92755	100128750		18547	10051	rs7834448-C	rs7834448	0	7834448	intergenic_variant	1	0.667	7e-06	5.1549	(EA)	0.0309	[0.017-0.044] unit decrease	Illumina [~ 11800000] (imputed)	N	45427
RBPMS-AS1	ENSG00000254109	RBPMS antisense RNA 1 [Source:HGNC Symbol;Acc:48721]	8	30242917	30239635	-1	8	30385401	30382119	2017-05-11	27182965	Pickrell JK	2016-05-16	Nat Genet	www.ncbi.nlm.nih.gov/pubmed/27182965	Detection and interpretation of shared genetic influences on 42 human traits.	Breast size	33,790 European ancestry individuals		8p12	8	30384102	DCTN6, RBPMS	RBPMS-AS1			100128750			rs113198678-?	rs113198678	0	113198678	intron_variant	0	NR	1e-06	6		0.12	[0.169-0.072] unit decrease	Illumina [12039487] (imputed)	N	23543
RBPMS-AS1	ENSG00000254109	RBPMS antisense RNA 1 [Source:HGNC Symbol;Acc:48721]	8	30242917	30239635	-1	8	30385401	30382119	2017-11-30	29059683	Michailidou K	2017-10-23	Nature	www.ncbi.nlm.nih.gov/pubmed/29059683	Association analysis identifies 65 new breast cancer risk loci.	Breast cancer	76,192 European ancestry cases, 63,082 European ancestry controls	46,785 European ancestry cases, 42,892 European ancestry controls, 14,068 East Asian ancestry cases, 13,104 East Asian ancestry controls	8p12	8	30372068	NR	TUBBP1 - RBPMS-AS1	92755	100128750		18547	10051	rs7834448-C	rs7834448	0	7834448	intergenic_variant	1	0.667	7e-06	5.1549	(EA)	0.0309	[0.017-0.044] unit decrease	Illumina [~ 11800000] (imputed)	N	45427
SLC7A8	ENSG00000092068	solute carrier family 7 (amino acid transporter light chain, L system), member 8 [Source:HGNC Symbol;Acc:11066]	14	23652883	23594504	-1	14	23183674	23125295	2009-09-04	19684604	Papaemmanuil E	2009-08-16	Nat Genet	www.ncbi.nlm.nih.gov/pubmed/19684604	Loci on 7p12.2, 10q21.2 and 14q11.2 are associated with risk of childhood acute lymphoblastic leukemia.	Acute lymphoblastic leukemia (childhood)	907 European ancestry cases, 2,398 European ancestry controls		14q11.2	14	23119848	CEBPE	CEBPE - SLC7A8	1053	23428		237	5447	rs2239633-G	rs2239633	0	2239633	regulatory_region_variant	1	0.52	3e-07	6.52288		1.34	[1.22-1.45]	Illumina [291473]	N	6809
SLC7A8	ENSG00000092068	solute carrier family 7 (amino acid transporter light chain, L system), member 8 [Source:HGNC Symbol;Acc:11066]	14	23652883	23594504	-1	14	23183674	23125295	2017-08-30	27863252	Astle WJ	2016-11-17	Cell	www.ncbi.nlm.nih.gov/pubmed/27863252	The Allelic Landscape of Human Blood Cell Trait Variation and Links to Common Complex Disease.	Eosinophil percentage of granulocytes	170,536 European ancestry individuals		14q11.2	14	23119848	CEBPE	CEBPE - SLC7A8	1053	23428		237	5447	rs2239633-A	rs2239633	0	2239633	regulatory_region_variant	1	0.4845	3e-31	30.5229		0.0415284	[0.035-0.049] unit increase	Affymetrix [~ 2500000] (imputed)	N	41274
SLC7A8	ENSG00000092068	solute carrier family 7 (amino acid transporter light chain, L system), member 8 [Source:HGNC Symbol;Acc:11066]	14	23652883	23594504	-1	14	23183674	23125295	2014-03-18	23996088	Migliorini G	2013-08-30	Blood	www.ncbi.nlm.nih.gov/pubmed/23996088	Variation at 10p12.2 and 10p14 influences risk of childhood B-cell acute lymphoblastic leukemia and phenotype.	Acute lymphoblastic leukemia (B-cell precursor)	1,658 European ancestry child cases, 4,723 European ancestry controls	1,449 European ancestry child cases, 1,488 European ancestry controls	14q11.2	14	23119848	CEBPE	CEBPE - SLC7A8	1053	23428		237	5447	rs2239633-?	rs2239633	0	2239633	regulatory_region_variant	1	NR	1e-16	16				Illumina [382776] (imputed)	N	16139
SLC7A8	ENSG00000092068	solute carrier family 7 (amino acid transporter light chain, L system), member 8 [Source:HGNC Symbol;Acc:11066]	14	23652883	23594504	-1	14	23183674	23125295	2017-08-30	27863252	Astle WJ	2016-11-17	Cell	www.ncbi.nlm.nih.gov/pubmed/27863252	The Allelic Landscape of Human Blood Cell Trait Variation and Links to Common Complex Disease.	Eosinophil percentage of white cells	172,378 European ancestry individuals		14q11.2	14	23119848	CEBPE	CEBPE - SLC7A8	1053	23428		237	5447	rs2239633-A	rs2239633	0	2239633	regulatory_region_variant	1	0.4845	4e-29	28.3979		0.0398281	[0.033-0.047] unit increase	Affymetrix [~ 2500000] (imputed)	N	36197
SLC7A8	ENSG00000092068	solute carrier family 7 (amino acid transporter light chain, L system), member 8 [Source:HGNC Symbol;Acc:11066]	14	23652883	23594504	-1	14	23183674	23125295	2017-08-30	27863252	Astle WJ	2016-11-17	Cell	www.ncbi.nlm.nih.gov/pubmed/27863252	The Allelic Landscape of Human Blood Cell Trait Variation and Links to Common Complex Disease.	Eosinophil counts	172,275 European ancestry individuals		14q11.2	14	23119848	CEBPE	CEBPE - SLC7A8	1053	23428		237	5447	rs2239633-A	rs2239633	0	2239633	regulatory_region_variant	1	0.4844	1e-32	32		0.0423929	[0.035-0.049] unit increase	Affymetrix [~ 2500000] (imputed)	N	36442
SLC7A8	ENSG00000092068	solute carrier family 7 (amino acid transporter light chain, L system), member 8 [Source:HGNC Symbol;Acc:11066]	14	23652883	23594504	-1	14	23183674	23125295	2017-08-30	27863252	Astle WJ	2016-11-17	Cell	www.ncbi.nlm.nih.gov/pubmed/27863252	The Allelic Landscape of Human Blood Cell Trait Variation and Links to Common Complex Disease.	Monocyte count	170,721 European ancestry individuals		14q11.2	14	23120140	CEBPE	CEBPE - SLC7A8	1053	23428		529	5155	rs2239630-G	rs2239630	0	2239630	regulatory_region_variant	1	0.5595	1e-52	52		0.0552272	[0.048-0.062] unit increase	Affymetrix [~ 2500000] (imputed)	N	50562
SLC7A8	ENSG00000092068	solute carrier family 7 (amino acid transporter light chain, L system), member 8 [Source:HGNC Symbol;Acc:11066]	14	23652883	23594504	-1	14	23183674	23125295	2018-07-10	29632299	Vijayakrishnan J	2018-04-09	Nat Commun	www.ncbi.nlm.nih.gov/pubmed/29632299	Genome-wide association study identifies susceptibility loci for B-cell childhood acute lymphoblastic leukemia.	Acute lymphoblastic leukemia in childhood (B cell precursor)	2,442 European ancestry cases, 14,609 European ancestry controls		14q11.2	14	23119848	CEBPE	CEBPE - SLC7A8	1053	23428		237	5447	rs2239633-?	rs2239633	0	2239633	regulatory_region_variant	1	NR	5e-14	13.301		1.36986	[1.28-1.45]	Illumina [6755715] (imputed)	N	51023
SLC7A8	ENSG00000092068	solute carrier family 7 (amino acid transporter light chain, L system), member 8 [Source:HGNC Symbol;Acc:11066]	14	23652883	23594504	-1	14	23183674	23125295	2018-07-28	29403010	Kanai M	2018-02-05	Nat Genet	www.ncbi.nlm.nih.gov/pubmed/29403010	Genetic analysis of quantitative traits in the Japanese population links cell types to complex human diseases.	Monocyte count	62,076 Japanese ancestry individuals		14q11.2	14	23120140	CEBPE	CEBPE - SLC7A8	1053	23428		529	5155	rs2239630-?	rs2239630	0	2239630	regulatory_region_variant	1	NR	4e-10	9.39794		0.03734	[0.026-0.049] unit increase novel	Illumina [6108953] (imputed)	N	54925
SLC7A8	ENSG00000092068	solute carrier family 7 (amino acid transporter light chain, L system), member 8 [Source:HGNC Symbol;Acc:11066]	14	23652883	23594504	-1	14	23183674	23125295	2015-05-08	22076464	Ellinghaus E	2011-11-11	Leukemia	www.ncbi.nlm.nih.gov/pubmed/22076464	Identification of germline susceptibility loci in ETV6-RUNX1-rearranged childhood acute lymphoblastic leukemia.	Acute lymphoblastic leukemia (childhood)	419 European ancestry ETV6-RUNX1 positive cases, 474 European ancestry controls	951 European ancestry ETV6-RUNX1 positive cases, 326 European ancestry ETV6-RUNX1 negative cases, 3,061 European ancestry controls	14q11.2	14	23119848	CEBPE	CEBPE - SLC7A8	1053	23428		237	5447	rs2239633-C	rs2239633	0	2239633	regulatory_region_variant	1	0.5	2e-08	7.69897	(ETV6-RUNX1 positive)	1.33333	[1.2-1.49]	Affymetrix [355750]	N	5392
SLC7A8	ENSG00000092068	solute carrier family 7 (amino acid transporter light chain, L system), member 8 [Source:HGNC Symbol;Acc:11066]	14	23652883	23594504	-1	14	23183674	23125295	2015-05-08	22076464	Ellinghaus E	2011-11-11	Leukemia	www.ncbi.nlm.nih.gov/pubmed/22076464	Identification of germline susceptibility loci in ETV6-RUNX1-rearranged childhood acute lymphoblastic leukemia.	Acute lymphoblastic leukemia (childhood)	419 European ancestry ETV6-RUNX1 positive cases, 474 European ancestry controls	951 European ancestry ETV6-RUNX1 positive cases, 326 European ancestry ETV6-RUNX1 negative cases, 3,061 European ancestry controls	14q11.2	14	23119848	CEBPE	CEBPE - SLC7A8	1053	23428		237	5447	rs2239633-C	rs2239633	0	2239633	regulatory_region_variant	1	0.5	4e-10	9.39794		1.35135	[1.22-1.47]	Affymetrix [355750]	N	5397
SLC7A8	ENSG00000092068	solute carrier family 7 (amino acid transporter light chain, L system), member 8 [Source:HGNC Symbol;Acc:11066]	14	23652883	23594504	-1	14	23183674	23125295	2017-08-30	27863252	Astle WJ	2016-11-17	Cell	www.ncbi.nlm.nih.gov/pubmed/27863252	The Allelic Landscape of Human Blood Cell Trait Variation and Links to Common Complex Disease.	White blood cell count (basophil)	171,846 European ancestry individuals		14q11.2	14	23123308	CEBPE	CEBPE - SLC7A8	1053	23428		3697	1987	rs28479481-T	rs28479481	0	28479481	intergenic_variant	1	0.0616	3e-22	21.5229		0.0706755	[0.056-0.085] unit increase	Affymetrix [~ 2500000] (imputed)	N	69027
SLC7A8	ENSG00000092068	solute carrier family 7 (amino acid transporter light chain, L system), member 8 [Source:HGNC Symbol;Acc:11066]	14	23652883	23594504	-1	14	23183674	23125295	2017-08-30	27863252	Astle WJ	2016-11-17	Cell	www.ncbi.nlm.nih.gov/pubmed/27863252	The Allelic Landscape of Human Blood Cell Trait Variation and Links to Common Complex Disease.	Neutrophil percentage of white cells	171,542 European ancestry individuals		14q11.2	14	23120140	CEBPE	CEBPE - SLC7A8	1053	23428		529	5155	rs2239630-G	rs2239630	0	2239630	regulatory_region_variant	1	0.5597	4e-09	8.39794		0.0212082	[0.014-0.028] unit decrease	Affymetrix [~ 2500000] (imputed)	N	69147
SLC7A8	ENSG00000092068	solute carrier family 7 (amino acid transporter light chain, L system), member 8 [Source:HGNC Symbol;Acc:11066]	14	23652883	23594504	-1	14	23183674	23125295	2017-08-30	27863252	Astle WJ	2016-11-17	Cell	www.ncbi.nlm.nih.gov/pubmed/27863252	The Allelic Landscape of Human Blood Cell Trait Variation and Links to Common Complex Disease.	Basophil percentage of white cells	171,996 European ancestry individuals		14q11.2	14	23123308	CEBPE	CEBPE - SLC7A8	1053	23428		3697	1987	rs28479481-T	rs28479481	0	28479481	intergenic_variant	1	0.0616	6e-28	27.2218		0.0790895	[0.065-0.093] unit increase	Affymetrix [~ 2500000] (imputed)	N	69192
SLC7A8	ENSG00000092068	solute carrier family 7 (amino acid transporter light chain, L system), member 8 [Source:HGNC Symbol;Acc:11066]	14	23652883	23594504	-1	14	23183674	23125295	2017-08-30	27863252	Astle WJ	2016-11-17	Cell	www.ncbi.nlm.nih.gov/pubmed/27863252	The Allelic Landscape of Human Blood Cell Trait Variation and Links to Common Complex Disease.	Monocyte percentage of white cells	170,494 European ancestry individuals		14q11.2	14	23120140	CEBPE	CEBPE - SLC7A8	1053	23428		529	5155	rs2239630-G	rs2239630	0	2239630	regulatory_region_variant	1	0.5596	3e-53	52.5229		0.055419	[0.048-0.062] unit increase	Affymetrix [~ 2500000] (imputed)	N	72824
SLC7A8	ENSG00000092068	solute carrier family 7 (amino acid transporter light chain, L system), member 8 [Source:HGNC Symbol;Acc:11066]	14	23652883	23594504	-1	14	23183674	23125295	2018-10-31	29942085	Nagel M	2018-06-25	Nat Genet	www.ncbi.nlm.nih.gov/pubmed/29942085	Meta-analysis of genome-wide association studies for neuroticism in 449,484 individuals identifies novel genetic loci and pathways.	Neuroticism	449,484 European ancestry individuals		14q11.2	14	23136764	NR	SLC7A8			23428			rs3783436-T	rs3783436	0	3783436	intron_variant	0	NR	8e-09	8.09691		5.767	z score increase	Affymetrix [10847151] (imputed)	N	98070
SLC7A8	ENSG00000092068	solute carrier family 7 (amino acid transporter light chain, L system), member 8 [Source:HGNC Symbol;Acc:11066]	14	23652883	23594504	-1	14	23183674	23125295	2017-08-30	27863252	Astle WJ	2016-11-17	Cell	www.ncbi.nlm.nih.gov/pubmed/27863252	The Allelic Landscape of Human Blood Cell Trait Variation and Links to Common Complex Disease.	Granulocyte percentage of myeloid white cells	169,545 European ancestry individuals		14q11.2	14	23120140	CEBPE	CEBPE - SLC7A8	1053	23428		529	5155	rs2239630-G	rs2239630	0	2239630	regulatory_region_variant	1	0.5596	6e-41	40.2218		0.0484531	[0.041-0.056] unit decrease	Affymetrix [~ 2500000] (imputed)	N	41814
SLC7A8	ENSG00000092068	solute carrier family 7 (amino acid transporter light chain, L system), member 8 [Source:HGNC Symbol;Acc:11066]	14	23652883	23594504	-1	14	23183674	23125295	2017-08-30	27863252	Astle WJ	2016-11-17	Cell	www.ncbi.nlm.nih.gov/pubmed/27863252	The Allelic Landscape of Human Blood Cell Trait Variation and Links to Common Complex Disease.	Sum eosinophil basophil counts	171,771 European ancestry individuals		14q11.2	14	23120140	CEBPE	CEBPE - SLC7A8	1053	23428		529	5155	rs2239630-G	rs2239630	0	2239630	regulatory_region_variant	1	0.5597	2e-38	37.699		0.0467949	[0.04-0.054] unit increase	Affymetrix [~ 2500000] (imputed)	N	42327
SLC7A8	ENSG00000092068	solute carrier family 7 (amino acid transporter light chain, L system), member 8 [Source:HGNC Symbol;Acc:11066]	14	23652883	23594504	-1	14	23183674	23125295	2017-08-30	27863252	Astle WJ	2016-11-17	Cell	www.ncbi.nlm.nih.gov/pubmed/27863252	The Allelic Landscape of Human Blood Cell Trait Variation and Links to Common Complex Disease.	Basophil percentage of granulocytes	170,223 European ancestry individuals		14q11.2	14	23123308	CEBPE	CEBPE - SLC7A8	1053	23428		3697	1987	rs28479481-T	rs28479481	0	28479481	intergenic_variant	1	0.0615	5e-27	26.301		0.0784061	[0.064-0.093] unit increase	Affymetrix [~ 2500000] (imputed)	N	42864
SLC7A8	ENSG00000092068	solute carrier family 7 (amino acid transporter light chain, L system), member 8 [Source:HGNC Symbol;Acc:11066]	14	23652883	23594504	-1	14	23183674	23125295	2017-08-30	27863252	Astle WJ	2016-11-17	Cell	www.ncbi.nlm.nih.gov/pubmed/27863252	The Allelic Landscape of Human Blood Cell Trait Variation and Links to Common Complex Disease.	Neutrophil percentage of granulocytes	170,672 European ancestry individuals		14q11.2	14	23120140	CEBPE	CEBPE - SLC7A8	1053	23428		529	5155	rs2239630-G	rs2239630	0	2239630	regulatory_region_variant	1	0.5597	2e-37	36.699		0.0463072	[0.039-0.053] unit decrease	Affymetrix [~ 2500000] (imputed)	N	60280
SLC7A8	ENSG00000092068	solute carrier family 7 (amino acid transporter light chain, L system), member 8 [Source:HGNC Symbol;Acc:11066]	14	23652883	23594504	-1	14	23183674	23125295	2018-02-23	29348612	Wiemels JL	2018-01-18	Nat Commun	www.ncbi.nlm.nih.gov/pubmed/29348612	GWAS in childhood acute lymphoblastic leukemia reveals novel genetic associations at chromosomes 17q12 and 8q24.21.	Acute lymphoblastic leukemia (childhood)	1,949 Latino cases, 8,584 Latino controls, 1,184 European ancestry cases, 3551 European ancestry controls, 130 African American cases, 3,842 African American controls	959 European ancestry cases, 2,624 European ancestry controls, 530 Latino cases, 511 Latino controls	14q11.2	14	23119848	CEBPE	CEBPE - SLC7A8	1053	23428		237	5447	rs2239633-T	rs2239633	0	2239633	regulatory_region_variant	1	NR	7e-13	12.1549		1.26582	[NR]	Affymetrix [757935]	N	58563
VPS28	ENSG00000160948	vacuolar protein sorting 28 homolog (S. cerevisiae) [Source:HGNC Symbol;Acc:18178]	8	145653931	145649000	-1	8	144428563	144423601	2015-05-08	25201988	Rietveld CA	2014-09-08	Proc Natl Acad Sci U S A	www.ncbi.nlm.nih.gov/pubmed/25201988	Common genetic variants associated with cognitive performance identified using the proxy-phenotype method.	Educational attainment	106,736 European ancestry individuals		8q24.3	8	144519045	GPT, PPP1R16A, VPS28, MFSD3, RECQL4, LRRC14, ARHGAP39, FOXH1, KIFC2, CYHR1, CPSF1, SCRT1, LRRC24	LRRC14			9684			rs2721173-T	rs2721173	0	2721173	intron_variant	0	0.473	9e-06	5.04576		0.02	[NR] unit decrease	Affymetrix, Illumina [NR] (imputed)	N	5321
ZNF706	ENSG00000120963	zinc finger protein 706 [Source:HGNC Symbol;Acc:24992]	8	102218421	102190106	-1	8	101206193	101177878	2011-01-08	21107309	McClay JL	2010-11-24	Neuropsychopharmacology	www.ncbi.nlm.nih.gov/pubmed/21107309	Genome-wide pharmacogenomic study of neurocognition as an indicator of antipsychotic treatment response in schizophrenia.	Response to antipsychotic treatment in schizophrenia (reasoning)	738 European ancestry, African American, and other ancestry cases		8q22.3	8	101215695	ZNF706	LOC107984005			107984005			rs1264202-?	rs1264202	0	1264202	intergenic_variant	0	0.31	2e-06	5.69897	(quetiapine)			Affymetrix [492900]	N	1745
ZNF706	ENSG00000120963	zinc finger protein 706 [Source:HGNC Symbol;Acc:24992]	8	102218421	102190106	-1	8	101206193	101177878	2018-07-24	26426971	Winkler TW	2015-10-01	PLoS Genet	www.ncbi.nlm.nih.gov/pubmed/26426971	The Influence of Age and Sex on Genetic Associations with Adult Body Size and Shape: A Large-Scale Genome-Wide Interaction Study.	Body mass index	up to 309,889 European ancestry individuals		8q22.3	8	100935225	ANKRD46, SNX31, PABPC1, FLJ42969, ZNF706, NACAP1	YWHAZ			7534			rs3134353-A	rs3134353	0	3134353	intron_variant	0	0.406446407693097	2e-08	7.69897		0.017468	unit decrease	Affymetrix, Illumina, Perlegen [up to 2800000] (imputed)	N	47587

## Sheet: ADHD-by-sex
Supplementary Table S9C. Gene annotated to the top hits in the ADHD x Sex model:
gene	ensembl_gene_id	description	gene_chr_hg19	gene_start_hg19	gene_end_hg19	gene_strand	gene_chr_hg38	gene_start_hg38	gene_end_hg38	DATE.ADDED.TO.CATALOG	PUBMEDID	FIRST.AUTHOR	DATE	JOURNAL	LINK	STUDY	DISEASE.TRAIT	INITIAL.SAMPLE.SIZE	REPLICATION.SAMPLE.SIZE	REGION	CHR_ID_hg38	CHR_POS_hg38	REPORTED.GENE.S.	MAPPED_GENE	UPSTREAM_GENE_ID	DOWNSTREAM_GENE_ID	SNP_GENE_IDS	UPSTREAM_GENE_DISTANCE	DOWNSTREAM_GENE_DISTANCE	STRONGEST.SNP.RISK.ALLELE	SNPS	MERGED	SNP_ID_CURRENT	CONTEXT	INTERGENIC	RISK.ALLELE.FREQUENCY	P.VALUE	PVALUE_MLOG	P.VALUE.TEXT.	OR.or.BETA	95%.CI.TEXT.	PLATFORM.SNPS.PASSING.QC.	CNV	UNIQID
COL11A2	ENSG00000204248	collagen, type XI, alpha 2 [Source:HGNC Symbol;Acc:2187]	6	33160276	33130458	-1	6	33192499	33162681	2008-09-16	18193043	Willer CJ	2008-01-13	Nat Genet	www.ncbi.nlm.nih.gov/pubmed/18193043	Newly identified loci that influence lipid concentrations and risk of coronary artery disease.	LDL cholesterol	8,589 European ancestry individuals	12,981 European ancestry individuals	6p21.32	6	33176171	B3GALT4	COL11A2			1302			rs2254287-G	rs2254287	0	2254287	intron_variant	0	0.38	5e-08	7.30103		1.91	[NR] mg/dl increase	Affymetrix, Illumina [~ 2261000] (imputed)	N	2065
COL11A2	ENSG00000204248	collagen, type XI, alpha 2 [Source:HGNC Symbol;Acc:2187]	6	33160276	33130458	-1	6	33192499	33162681	2013-12-10	23740775	Xie G	2013-09-01	Arthritis Rheum	www.ncbi.nlm.nih.gov/pubmed/23740775	Association of granulomatosis with polyangiitis (Wegener's) with HLA-DPB1*04 and SEMA6A gene variants: evidence from genome-wide analysis.	Wegener's granulomatosis	459 European ancestry cases, 1,503 European ancestry controls	291 European ancestry cases, 317 European ancestry controls	6p21.32	6	33087761	HLA-DOA, HSD17B8, RING1, COL11A2, RXRB, HLA-DPB1*04, HLA-DPB1, HLA-DPB2	HLA-DPB1			3115			rs9277554-C	rs9277554	0	9277554	intergenic_variant	0	0.708	2e-50	49.699		4.17	[3.33-5.00]	Illumina [287802]	N	4322
COL11A2	ENSG00000204248	collagen, type XI, alpha 2 [Source:HGNC Symbol;Acc:2187]	6	33160276	33130458	-1	6	33192499	33162681	2014-04-04	24097066	Li Y	2013-10-06	Nat Genet	www.ncbi.nlm.nih.gov/pubmed/24097066	A genome-wide association study in Han Chinese identifies a susceptibility locus for primary Sjögren's syndrome at 7q11.23.	Sjögren's syndrome	542 Han Chinese ancestry cases, 1,050 Han Chinese ancestry controls	1,303 Han Chinese ancestry cases, 2,727 Han Chinese ancestry controls	6p21.32	6	33104395	COL11A2, HLA-DPB1, HLA-DPA1	COL11A2P1			394214			rs4282438-G	rs4282438	0	4282438	intron_variant	0	0.3546	9e-25	24.0458		1.58	[1.45-1.72]	Affymetrix [556134]	N	9605
COL11A2	ENSG00000204248	collagen, type XI, alpha 2 [Source:HGNC Symbol;Acc:2187]	6	33160276	33130458	-1	6	33192499	33162681	2012-09-27	22808956	Lyons PA	2012-07-19	N Engl J Med	www.ncbi.nlm.nih.gov/pubmed/22808956	Genetically distinct subsets within ANCA-associated vasculitis.	Antineutrophil cytoplasmic antibody-associated vasculitis	914 European ancestry cases, 5,259 European ancestry controls	1,454 European ancestry cases, 1,666 European ancestry controls	6p21.32	6	33102116	HLA-DP, COL11A2	HLA-DPA2 - COL11A2P1	646702	394214		8802	1577	rs3117242-?	rs3117242	0	3117242	regulatory_region_variant	1	NR	1e-71	71		3.67	[NR]	Affymetrix [NR]	N	10519
COL11A2	ENSG00000204248	collagen, type XI, alpha 2 [Source:HGNC Symbol;Acc:2187]	6	33160276	33130458	-1	6	33192499	33162681	2017-09-18	28604730	McKay JD	2017-06-12	Nat Genet	www.ncbi.nlm.nih.gov/pubmed/28604730	Large-scale association analysis identifies new lung cancer susceptibility loci and heterogeneity in genetic susceptibility across histological subtypes.	Lung cancer	29,266 European ancestry cases, 56,450 European ancestry controls		6p21.32	6	33157965	HLA-DPB2, COL11A2	HCG24 - COL11A2	414768	1302		9165	4727	rs114393147-A	rs114393147	1	9296088	intergenic_variant	1	0.957630621	1e-06	6		1.14825	[1.09-1.21]	Illumina [10439017] (imputed)	N	50727
COL11A2	ENSG00000204248	collagen, type XI, alpha 2 [Source:HGNC Symbol;Acc:2187]	6	33160276	33130458	-1	6	33192499	33162681	2017-07-01	28135244	Warren HR	2017-01-30	Nat Genet	www.ncbi.nlm.nih.gov/pubmed/28135244	Genome-wide association analysis identifies novel blood pressure loci and offers biological insights into cardiovascular risk.	Diastolic blood pressure	140,886 European ancestry individuals	190,318 European ancestry individuals	6p21.32	6	33148887	HLA	HCG24 - COL11A2	414768	1302		87	13805	rs538617339-?	rs538617339	1	10685489	intergenic_variant	1	0.663141494	2e-07	6.69897		0.153	[0.095-0.211] unit increase	Affymetrix [~ 9800000] (imputed)	N	70613
COL11A2	ENSG00000204248	collagen, type XI, alpha 2 [Source:HGNC Symbol;Acc:2187]	6	33160276	33130458	-1	6	33192499	33162681	2018-11-12	30038396	Lee JJ	2018-07-23	Nat Genet	www.ncbi.nlm.nih.gov/pubmed/30038396	Gene discovery and polygenic prediction from a genome-wide association study of educational attainment in 1.1 million individuals.	Educational attainment (MTAG)	1,311,438 European ancestry individuals		6p21.32	6	33168861	Intergenic	COL11A2			1302			rs2855446-A	rs2855446	0	2855446	intron_variant	0	0.6847	4e-09	8.39794	(MTAG)	0.0083	[0.0056-0.011] unit decrease	Affymetrix, Illumina [7100000] (imputed)	N	76646
COL11A2	ENSG00000204248	collagen, type XI, alpha 2 [Source:HGNC Symbol;Acc:2187]	6	33160276	33130458	-1	6	33192499	33162681	2018-07-04	29771307	Aponte JL	2018-05-16	Hum Mol Genet	www.ncbi.nlm.nih.gov/pubmed/29771307	Assessment of rosacea symptom severity by genome-wide association study and expression analysis highlights immuno-inflammatory and skin pigmentation genes.	Rosacea symptom severity	73,265 European ancestry individuals		6p21.32	6	33184103	COL11A2	COL11A2			1302			rs41317102-C	rs41317102	0	41317102	intron_variant	0	NR	2e-07	6.69897		0.247907	[0.15-0.34] unit increase	Illumina [at least 950000] (imputed)	N	78618
COL11A2	ENSG00000204248	collagen, type XI, alpha 2 [Source:HGNC Symbol;Acc:2187]	6	33160276	33130458	-1	6	33192499	33162681	2018-07-05	29875488	Sun BB	2018-06-06	Nature	www.ncbi.nlm.nih.gov/pubmed/29875488	Genomic atlas of the human plasma proteome.	Blood protein levels	3,301 European ancestry individuals		6p21.32	6	33192440	NR	COL11A2			1302			rs144092339-T	rs144092339	0	144092339	5_prime_UTR_variant	0	0.037	1e-22	22	(Collagen alpha-2(XI) chain, COL11A2.11278.4.3)	0.63	[0.51-0.75] unit increase	Affymetrix [10572788] (imputed)	N	82569
COL11A2	ENSG00000204248	collagen, type XI, alpha 2 [Source:HGNC Symbol;Acc:2187]	6	33160276	33130458	-1	6	33192499	33162681	2018-07-05	29875488	Sun BB	2018-06-06	Nature	www.ncbi.nlm.nih.gov/pubmed/29875488	Genomic atlas of the human plasma proteome.	Blood protein levels	3,301 European ancestry individuals		6p21.32	6	33158082	COL11A2	HCG24 - COL11A2	414768	1302		9282	4610	rs3129205-T	rs3129205	0	3129205	intergenic_variant	1	0.348	3e-25	24.5229	(Collagen alpha-2(XI) chain, COL11A2.11278.4.3)	0.27	[0.21-0.33] unit increase	Affymetrix [10572788] (imputed)	N	84050
COL11A2	ENSG00000204248	collagen, type XI, alpha 2 [Source:HGNC Symbol;Acc:2187]	6	33160276	33130458	-1	6	33192499	33162681	2018-11-16	30072576	Emilsson V	2018-08-02	Science	www.ncbi.nlm.nih.gov/pubmed/30072576	Co-regulatory networks of human serum proteins link genetics to disease.	Blood protein levels	3,200 European ancestry individuals		6p21.32	6	33193884	COL11A2	RXRB			6257			rs1050673-G	rs1050673	0	1050673	3_prime_UTR_variant	0	0.647	4e-21	20.3979	(COL11A2)	0.245	[0.19-0.3] unit increase	Illumina [> 1000000] (imputed)	N	95773
COL11A2	ENSG00000204248	collagen, type XI, alpha 2 [Source:HGNC Symbol;Acc:2187]	6	33160276	33130458	-1	6	33192499	33162681	2018-11-16	30072576	Emilsson V	2018-08-02	Science	www.ncbi.nlm.nih.gov/pubmed/30072576	Co-regulatory networks of human serum proteins link genetics to disease.	Blood protein levels	3,200 European ancestry individuals		6p21.32	6	33193884	COL11A2	RXRB			6257			rs1050673-G	rs1050673	0	1050673	3_prime_UTR_variant	0	0.64734375	3e-09	8.52288	(MICA)	0.154626	[NR] unit increase	Illumina [> 1000000] (imputed)	N	97880
CR1L	ENSG00000197721	complement component (3b/4b) receptor 1-like [Source:HGNC Symbol;Acc:2335]	1	207818458	207911761	1	1	207645113	207738416	2009-01-14	19060910	Sabatti C	2008-12-07	Nat Genet	www.ncbi.nlm.nih.gov/pubmed/19060910	Genome-wide association analysis of metabolic traits in a birth cohort from a founder population.	LDL cholesterol	4,763 Northern Finnish founder individuals		1q32.2	1	207701830	CR1L	CR1L			1379			rs4844614-A	rs4844614	0	4844614	intron_variant	0	0.32	2e-07	6.69897		0.1	[0.06-0.14] mmol/l increase	Illumina [329091]	N	2997
CR1L	ENSG00000197721	complement component (3b/4b) receptor 1-like [Source:HGNC Symbol;Acc:2335]	1	207818458	207911761	1	1	207645113	207738416	2011-07-13	21700265	Kullo IJ	2011-06-22	Am J Hum Genet	www.ncbi.nlm.nih.gov/pubmed/21700265	Complement receptor 1 gene variants are associated with erythrocyte sedimentation rate.	Erythrocyte sedimentation rate	1,979 European ancestry individuals	5,628 European ancestry individuals	1q32.2	1	207698945	CR1L	CR1L			1379			rs7527798-?	rs7527798	0	7527798	intron_variant	0	NR	2e-09	8.69897		0.1	[NR] unit increase	Illumina [476395]	N	8786
CR1L	ENSG00000197721	complement component (3b/4b) receptor 1-like [Source:HGNC Symbol;Acc:2335]	1	207818458	207911761	1	1	207645113	207738416	2017-05-15	27846195	Li Q	2016-11-11	Pharmacogenet Genomics	www.ncbi.nlm.nih.gov/pubmed/27846195	Genome-wide association study of paliperidone efficacy.	Response to paliperidone in schizophrenia (negative Marder score)	1,390 European ancestry cases		1q32.2	1	207703232		CR1L			1379			rs4562622-C	rs4562622	0	4562622	intron_variant	0	NR	6e-06	5.22185	(GLM)	1.6989	[NR] unit increase	Illumina [~ 9000000] (imputed)	N	23393
CR1L	ENSG00000197721	complement component (3b/4b) receptor 1-like [Source:HGNC Symbol;Acc:2335]	1	207818458	207911761	1	1	207645113	207738416	2015-04-16	25056061	Ripke S	2014-07-22	Nature	www.ncbi.nlm.nih.gov/pubmed/25056061	Biological insights from 108 schizophrenia-associated genetic loci.	Schizophrenia	32,405 European ancestry cases, 42,221 European ancestry controls, 1,235 European ancestry cases and 1,235 European ancestry controls from 1235 parent-offspring trios, 1,836 East Asian ancestry cases, 3,383 East Asian ancestry controls	1,513 European ancestry cases, 66,236 European ancestry controls	1q32.2	1	207803738	C1orf132, CD46, CR1L	C1orf132			100128537			rs7523273-A	rs7523273	0	7523273	non_coding_transcript_exon_variant	0	0.685	4e-08	7.39794		1.063	[1.040-1.087]	Affymetrix, Illumina [9005918] (imputed)	N	37704
CR1L	ENSG00000197721	complement component (3b/4b) receptor 1-like [Source:HGNC Symbol;Acc:2335]	1	207818458	207911761	1	1	207645113	207738416	2018-07-20	29777097	Marioni RE	2018-05-18	Transl Psychiatry	www.ncbi.nlm.nih.gov/pubmed/29777097	GWAS on family history of Alzheimer's disease.	Alzheimer's disease or family history of Alzheimer's disease	up to 42,034 British ancestry individuals with parental history of Alzheimer's disease, at least 272,244 British ancestry individuals with no parental history of Alzheimer's disease, 25,580 Alzheimer's disease cases, 48,466 controls		1q32.2	1	207677194	NR	CR1L			1379			rs11118328-?	rs11118328	0	11118328	intron_variant	0	NR	5e-08	7.30103				Affymetrix [7795605] (imputed)	N	88733
CYB5B	ENSG00000103018	cytochrome b5 type B (outer mitochondrial membrane) [Source:HGNC Symbol;Acc:24374]	16	69458428	69500169	1	16	69424525	69466266	2015-06-23	25189868	Sung YJ	2014-09-03	Am J Hypertens	www.ncbi.nlm.nih.gov/pubmed/25189868	Gene-smoking interactions identify several novel blood pressure loci in the Framingham Heart Study.	Blood pressure (smoking interaction)	Up to 6,889 individuals		16q22.1	16	69463300	CYB5B	CYB5B			80777			rs12149862-?	rs12149862	0	12149862	3_prime_UTR_variant	0	NR	4e-09	8.39794	(SBP,Pack-years)			Affymetrix [2485435] (imputed)	N	37596
CYB5B	ENSG00000103018	cytochrome b5 type B (outer mitochondrial membrane) [Source:HGNC Symbol;Acc:24374]	16	69458428	69500169	1	16	69424525	69466266	2018-07-24	26426971	Winkler TW	2015-10-01	PLoS Genet	www.ncbi.nlm.nih.gov/pubmed/26426971	The Influence of Age and Sex on Genetic Associations with Adult Body Size and Shape: A Large-Scale Genome-Wide Interaction Study.	Body mass index	up to 309,889 European ancestry individuals		16q22.1	16	69522812	MIR1538, CYB5B, TERF2, VPS4A, PDF, COG8, NIP7, TMED6, SNTB2, TANGO6, HAS3, CHTF8, CIRH1A, NQO1, NOB1, WWP2, MIR140, CLEC18A, PDXDC2P	LOC105371325			105371325			rs889398-T	rs889398	0	889398	intergenic_variant	0	0.430194282716135	5e-11	10.301		0.0177869	unit decrease	Affymetrix, Illumina, Perlegen [up to 2800000] (imputed)	N	47612
CYB5B	ENSG00000103018	cytochrome b5 type B (outer mitochondrial membrane) [Source:HGNC Symbol;Acc:24374]	16	69458428	69500169	1	16	69424525	69466266	2017-06-29	28360221	Boger CA	2017-03-30	J Am Soc Nephrol	www.ncbi.nlm.nih.gov/pubmed/28360221	NFAT5 and SLC4A10 Loci Associate with Plasma Osmolality.	Blood osmolality (transformed sodium)	45,889 European ancestry individuals, up to 8,765 Asian Indian ancestry individuals, up to 7,215 African ancestry individuals	17,637 European ancestry individuals	16q22.1	16	69703565	NFAT5, NQO1, NOB1, CYB5B	NFAT5			10725			rs9980-G	rs9980	0	9980	3_prime_UTR_variant	0	0.14	6e-12	11.2218		0.06	unit increase	Affymetrix, Illumina, Perlegen [~ 2500000] (imputed)	N	70426
CYB5B	ENSG00000103018	cytochrome b5 type B (outer mitochondrial membrane) [Source:HGNC Symbol;Acc:24374]	16	69458428	69500169	1	16	69424525	69466266	2014-05-13	24204828	Zheng JS	2013-10-28	PLoS One	www.ncbi.nlm.nih.gov/pubmed/24204828	Genome-wide contribution of genotype by environment interaction to variation of diabetes-related traits.	Homeostasis model assessment of beta-cell function (dietary factor interaction)	820 European ancestry individuals		16q22.1	16	69508473	CYB5B, NFAT5	CYB5B - LOC105371325	80777	105371325		42209	14164	rs744972-C	rs744972	0	744972	intergenic_variant	1	0.256	9e-06	5.04576	(Protein (control))			Affymetrix [590000]	N	9788
CYB5B	ENSG00000103018	cytochrome b5 type B (outer mitochondrial membrane) [Source:HGNC Symbol;Acc:24374]	16	69458428	69500169	1	16	69424525	69466266	2018-07-28	29403010	Kanai M	2018-02-05	Nat Genet	www.ncbi.nlm.nih.gov/pubmed/29403010	Genetic analysis of quantitative traits in the Japanese population links cell types to complex human diseases.	Serum uric acid levels	109,029 Japanese ancestry individuals		16q22.1	16	69556463	CYB5B, MIR1538	LOC105371325 - MIR1538	105371325	100302119		31906	9345	rs1549287-?	rs1549287	0	1549287	intergenic_variant	1	NR	1e-08	8		0.03315	[0.022-0.045] unit decrease novel	Illumina [6108953] (imputed)	N	81776
CYB5B	ENSG00000103018	cytochrome b5 type B (outer mitochondrial membrane) [Source:HGNC Symbol;Acc:24374]	16	69458428	69500169	1	16	69424525	69466266	2018-10-19	30181555	Strawbridge RJ	2018-09-04	Transl Psychiatry	www.ncbi.nlm.nih.gov/pubmed/30181555	Genetics of self-reported risk-taking behaviour, trans-ethnic consistency and relevance to brain gene expression.	Self-reported risk-taking behaviour	83,677 British ancestry cases, 244,662 British ancestry controls	2,764 South Asian ancestry cases, 3,139 African Caribbean ancestry cases, 16,169 European ancestry cases, 3,866 mixed ancestry cases, 4,267 South Asian ancestry controls, 4,341 African Caribbean ancestry controls, 31,814 European ancestry controls, 5,988 mixed ancestry controls	16q22.1	16	69516583	NFAT5	CYB5B - LOC105371325	80777	105371325		50319	6054	rs145206681-T	rs145206681	0	145206681	intergenic_variant	1	0.06	3e-07	6.52288		0.056	[0.034-0.078] unit increase	Affymetrix [NR] (imputed)	N	92570
CYB5B	ENSG00000103018	cytochrome b5 type B (outer mitochondrial membrane) [Source:HGNC Symbol;Acc:24374]	16	69458428	69500169	1	16	69424525	69466266	2017-06-29	28360221	Boger CA	2017-03-30	J Am Soc Nephrol	www.ncbi.nlm.nih.gov/pubmed/28360221	NFAT5 and SLC4A10 Loci Associate with Plasma Osmolality.	Blood osmolality (transformed sodium)	45,889 European ancestry individuals, up to 8,765 Asian Indian ancestry individuals, up to 7,215 African ancestry individuals	17,637 European ancestry individuals	16q22.1	16	69703565	NFAT5, NQO1, NOB1, CYB5B	NFAT5			10725			rs9980-G	rs9980	0	9980	3_prime_UTR_variant	0	0.14	6e-10	9.22185	(EA)	0.06	unit increase	Affymetrix, Illumina, Perlegen [~ 2500000] (imputed)	N	70432
RAB5B	ENSG00000111540	RAB5B, member RAS oncogene family [Source:HGNC Symbol;Acc:9784]	12	56367697	56388490	1	12	55973913	55996683	2018-11-01	30061609	Wyss AB	2018-07-30	Nat Commun	www.ncbi.nlm.nih.gov/pubmed/30061609	Multiethnic meta-analysis identifies ancestry-specific and cross-ancestry loci for pulmonary function.	Lung function (FEV1)	60,552 European ancestry individuals, 8,429 African individuals, 9,959 Korean ancestry individuals, 11,775 Hispanic individuals		12q13.2	12	55996580	RAB5B	RAB5B			5869			rs772920-C	rs772920	0	772920	3_prime_UTR_variant	0	0.72	2e-08	7.69897		13.86	[8.98-18.74] ml increase	Affymetrix, Illumina [10900000] (imputed)	N	95237
RAB5B	ENSG00000111540	RAB5B, member RAS oncogene family [Source:HGNC Symbol;Acc:9784]	12	56367697	56388490	1	12	55973913	55996683	2017-07-19	28494655	Duncan L	2017-05-12	Am J Psychiatry	www.ncbi.nlm.nih.gov/pubmed/28494655	Significant Locus and Metabolic Genetic Correlations Revealed in Genome-Wide Association Study of Anorexia Nervosa.	Anorexia nervosa	3,495 European ancestry cases, 10,982 European ancestry controls		12q13.2	12	56075401	IKZF4, RPS26, ERBB3, PA2G4, RPL41, ZC3H10, ESYT1, SUOX, RAB5B, CDK2, PMEL, DGKA	RPS26 - ERBB3	6231	2065		31178	4624	rs4622308-T	rs4622308	0	4622308	intergenic_variant	1	0.44	4e-09	8.39794		1.2	[1.14-1.26]	Illumina [10641224] (imputed)	N	20522
RAB5B	ENSG00000111540	RAB5B, member RAS oncogene family [Source:HGNC Symbol;Acc:9784]	12	56367697	56388490	1	12	55973913	55996683	2008-06-16	18198356	Hakonarson H	2008-01-15	Diabetes	www.ncbi.nlm.nih.gov/pubmed/18198356	A novel susceptibility locus for type 1 diabetes on Chr12q13 identified by a genome-wide association study.	Type 1 diabetes	467 European ancestry trios, 561 European ancestry cases, 1,143 European ancestry controls	946 European ancestry cases and 1,098 European ancestry controls from 549 families, 364 European ancestry trios	12q13.2	12	56018703	CDK2, RAB5B, SUOX, IKZF4, ERBB3	IKZF4, LOC105369781			64375, 105369781			rs1701704-C	rs1701704	0	1701704	intron_variant	0	0.35	9e-10	9.04576		1.25	[1.12-1.40]	Illumina [543071]	N	2051
RAB5B	ENSG00000111540	RAB5B, member RAS oncogene family [Source:HGNC Symbol;Acc:9784]	12	56367697	56388490	1	12	55973913	55996683	2012-10-09	22885925	Shi Y	2012-08-12	Nat Genet	www.ncbi.nlm.nih.gov/pubmed/22885925	Genome-wide association study identifies eight new risk loci for polycystic ovary syndrome.	Polycystic ovary syndrome	2,254 Han Chinese ancestry cases, 3,001 Han Chinese ancestry controls	8,226 Han Chinese ancestry cases, 7,578 Han Chinese ancestry controls	12q13.2	12	55996852	RAB5B, SUOX	SUOX			6821			rs705702-G	rs705702	0	705702	regulatory_region_variant	0	0.245	9e-26	25.0458		1.27	[NR]	Affymetrix [NR] (imputed)	N	10662
RAB5B	ENSG00000111540	RAB5B, member RAS oncogene family [Source:HGNC Symbol;Acc:9784]	12	56367697	56388490	1	12	55973913	55996683	2012-11-04	22951725	Tang XF	2012-09-06	J Invest Dermatol	www.ncbi.nlm.nih.gov/pubmed/22951725	Association analyses identify three susceptibility Loci for vitiligo in the Chinese Han population.	Vitiligo	1,117 Han Chinese ancestry cases, 1,701 Han Chinese ancestry controls	5,740 Han Chinese ancestry cases, 10,324 Han Chinese ancestry controls	12q13.2	12	56007301	PMEL, DGKA, CDK2, RAB5B, ZNFN1A4, PA2G4, SUOX, RPS26, ERBB3	SUOX - IKZF4	6821	64375		1776	346	rs10876864-G	rs10876864	0	10876864	regulatory_region_variant	1	0.24	8e-12	11.0969		1.18	[1.13-1.24]	Illumina [493909]	N	10879
RAB5B	ENSG00000111540	RAB5B, member RAS oncogene family [Source:HGNC Symbol;Acc:9784]	12	56367697	56388490	1	12	55973913	55996683	2018-10-19	30038396	Lee JJ	2018-07-23	Nat Genet	www.ncbi.nlm.nih.gov/pubmed/30038396	Gene discovery and polygenic prediction from a genome-wide association study of educational attainment in 1.1 million individuals.	Educational attainment (years of education)	up to 1,131,881 European ancestry individuals		12q13.2	12	55974182		RAB5B			5869			rs80223410-T	rs80223410	0	80223410	intron_variant	0	0.1426	9e-09	8.04576		0.0118	[0.0079-0.0157] unit decrease	Affymetrix, Illumina [10000000] (imputed)	N	96414
RAB5B	ENSG00000111540	RAB5B, member RAS oncogene family [Source:HGNC Symbol;Acc:9784]	12	56367697	56388490	1	12	55973913	55996683	2015-11-08	25644384	Davies G	2015-02-03	Mol Psychiatry	www.ncbi.nlm.nih.gov/pubmed/25644384	Genetic contributions to variation in general cognitive function: a meta-analysis of genome-wide association studies in the CHARGE consortium (N=53949).	Cognitive function	51,719 European ancestry individuals 1,473 Erasmus Rupchen (founder/genetic isolate) individuals, 327 Korculan (founder/genetic isolate) individuals, 430 Orcadian (founder/genetic isolate) individuals		12q13.2	12	56086799	SUOX, ERBB3, RAB5B, IKZF4, RPS26	ERBB3			2065			rs877636-?	rs877636	0	877636	intron_variant	0	NR	3e-07	6.52288		0.0313	[0.019-0.043] unit decrease	Affymetrix, Illumina [2478500] (imputed)	N	40931
RAB5B	ENSG00000111540	RAB5B, member RAS oncogene family [Source:HGNC Symbol;Acc:9784]	12	56367697	56388490	1	12	55973913	55996683	2017-08-30	27863252	Astle WJ	2016-11-17	Cell	www.ncbi.nlm.nih.gov/pubmed/27863252	The Allelic Landscape of Human Blood Cell Trait Variation and Links to Common Complex Disease.	Sum eosinophil basophil counts	171,771 European ancestry individuals		12q13.2	12	55991020	RAB5B	RAB5B			5869			rs705699-A	rs705699	0	705699	non_coding_transcript_exon_variant	0	0.4215	5e-12	11.301		0.0249492	[0.018-0.032] unit increase	Affymetrix [~ 2500000] (imputed)	N	42313
SLIT3	ENSG00000184347	slit homolog 3 (Drosophila) [Source:HGNC Symbol;Acc:11087]	5	168728133	168088745	-1	5	169301129	168661733	2018-09-20	30019117	Liu J	2018-07-17	Hum Genet	www.ncbi.nlm.nih.gov/pubmed/30019117	The coexistence of copy number variations (CNVs) and single nucleotide polymorphisms (SNPs) at a locus can result in distorted calculations of the significance in associating SNPs to disease.	Adolescent idiopathic scoliosis	196 cases, 303 controls		5q35.1	5	169390084	NR	SLIT3 - LOC105377714	6586	105377714		88955	67523	rs10073216-?	rs10073216	0	10073216	intergenic_variant	1	NR	3e-08	7.52288				Affymetrix [NR]	N	98884
SLIT3	ENSG00000184347	slit homolog 3 (Drosophila) [Source:HGNC Symbol;Acc:11087]	5	168728133	168088745	-1	5	169301129	168661733	2012-10-24	20881960	Lango Allen H	2010-09-29	Nature	www.ncbi.nlm.nih.gov/pubmed/20881960	Hundreds of variants clustered in genomic loci and biological pathways affect human height.	Height	133,653 European ancestry individuals	50,074 European ancestry individuals	5q34	5	168829235	SLIT3	SLIT3			6586			rs4282339-A	rs4282339	0	4282339	intron_variant	0	0.2	7e-16	15.1549		0.036	[NR] unit decrease	Affymetrix, Illumina [2834208] (imputed)	N	14182
SLIT3	ENSG00000184347	slit homolog 3 (Drosophila) [Source:HGNC Symbol;Acc:11087]	5	168728133	168088745	-1	5	169301129	168661733	2015-09-24	25282103	Wood AR	2014-10-05	Nat Genet	www.ncbi.nlm.nih.gov/pubmed/25282103	Defining the role of common variation in the genomic and biological architecture of adult human height.	Height	253,288 European ancestry individuals	80,067 European ancestry individuals	5q34	5	168823898	SLIT3	SLIT3			6586			rs2974438-A	rs2974438	0	2974438	intron_variant	0	0.203	4e-24	23.3979		0.037	[0.029-0.045] unit decrease	Affymetrix, Illumina, Perlegen [2550858] (imputed)	N	40270
SLIT3	ENSG00000184347	slit homolog 3 (Drosophila) [Source:HGNC Symbol;Acc:11087]	5	168728133	168088745	-1	5	169301129	168661733	2017-03-31	27694959	Bonder MJ	2016-10-03	Nat Genet	www.ncbi.nlm.nih.gov/pubmed/27694959	The effect of host genetics on the gut microbiome.	Gut microbiota (functional units)	984 European ancestry individuals	530 European ancestry individuals	5q34	5	168784249	SLIT3	SLIT3			6586			rs2163761-T	rs2163761	0	2163761	intron_variant	0	NR	4e-09	8.39794	(PWY-6948_sitosterol_degradation_to_androstenedione)	5.89004	NR Z-score increase	Illumina [8100000] (imputed)	N	22480
SLIT3	ENSG00000184347	slit homolog 3 (Drosophila) [Source:HGNC Symbol;Acc:11087]	5	168728133	168088745	-1	5	169301129	168661733	2015-04-23	25231870	Perry JR	2014-07-23	Nature	www.ncbi.nlm.nih.gov/pubmed/25231870	Parent-of-origin-specific allelic associations among 106 genomic loci for age at menarche.	Menarche (age at onset)	Up to 182,413 European ancestry females		5q35.1	5	169322733	SLIT3	SLIT3 - LOC105377714	6586	105377714		21604	134874	rs6555855-G	rs6555855	0	6555855	intergenic_variant	1	0.23	2e-09	8.69897		0.04	[0.028-0.052] unit increase	Affymetrix, Illumina [2441815] (imputed)	N	37977
SLIT3	ENSG00000184347	slit homolog 3 (Drosophila) [Source:HGNC Symbol;Acc:11087]	5	168728133	168088745	-1	5	169301129	168661733	2015-07-15	25429064	He M	2014-11-26	Hum Mol Genet	www.ncbi.nlm.nih.gov/pubmed/25429064	Meta-analysis of genome-wide association studies of adult height in East Asians identifies 17 novel loci.	Height	36,227 East Asian ancestry individuals	57,699 East Asian ancestry individuals	5q34	5	168829235	SLIT3	SLIT3			6586			rs4282339-A	rs4282339	0	4282339	intron_variant	0	0.18	4e-08	7.39794		0.036	[0.022-0.05] unit decrease	Affymetrix, Illumina [2704730] (imputed)	N	40161
SLIT3	ENSG00000184347	slit homolog 3 (Drosophila) [Source:HGNC Symbol;Acc:11087]	5	168728133	168088745	-1	5	169301129	168661733	2015-12-18	25574825	Baurecht H	2015-01-08	Am J Hum Genet	www.ncbi.nlm.nih.gov/pubmed/25574825	Genome-wide comparative analysis of atopic dermatitis and psoriasis gives insight into opposing genetic mechanisms.	Inflammatory skin disease	2,079 European ancestry atopic dermatitis cases, 4,212 European ancestry psoriasis cases, 11,899 European ancestry controls		5q34	5	168959084	SLIT3	SLIT3			6586			rs12188351-?	rs12188351	0	12188351	intron_variant	0	NR	1e-08	8	(Psoriasis)			Affymetrix, Illumina [~ 5200000]	N	44038
SLIT3	ENSG00000184347	slit homolog 3 (Drosophila) [Source:HGNC Symbol;Acc:11087]	5	168728133	168088745	-1	5	169301129	168661733	2018-10-17	30061737	Nielsen JB	2018-07-30	Nat Genet	www.ncbi.nlm.nih.gov/pubmed/30061737	Biobank-driven genomic discovery yields new insight into atrial fibrillation biology.	Atrial fibrillation	60,620 European ancestry cases, 970,216 European ancestry controls		5q34	5	168959084	SLIT3	SLIT3			6586			rs12188351-A	rs12188351	0	12188351	intron_variant	0	0.056	3e-09	8.52288		1.09	[1.06-1.12]	Illumina [34740186] (imputed)	N	75384
VIPR2	ENSG00000106018	vasoactive intestinal peptide receptor 2 [Source:HGNC Symbol;Acc:12695]	7	158937649	158820866	-1	7	159144957	159028175	2013-05-26	23406873	Shi Y	2013-02-28	Hum Mol Genet	www.ncbi.nlm.nih.gov/pubmed/23406873	A genome-wide meta-analysis identifies two novel loci associated with high myopia in the Han Chinese population.	Myopia (pathological)	665 Han Chinese ancestry cases, 960 Han Chinese ancestry controls	2,128 Han Chinese ancestry cases, 3,683 Han Chinese ancestry controls	7q36.3	7	159054238	VIPR2	VIPR2			7434			rs2730260-C	rs2730260	0	2730260	intron_variant	0	0.238	9e-14	13.0458		1.33	[1.23-1.44]	Illumina [286031]	N	39305
VIPR2	ENSG00000106018	vasoactive intestinal peptide receptor 2 [Source:HGNC Symbol;Acc:12695]	7	158937649	158820866	-1	7	159144957	159028175	2018-09-20	29808027	Tedja MS	2018-05-28	Nat Genet	www.ncbi.nlm.nih.gov/pubmed/29808027	Genome-wide association meta-analysis highlights light-induced signaling as a driver for refractive error.	Spherical equivalent or myopia (age of diagnosis)	145,366 European ancestry individuals, 2,610 Erasmus Rupchen (founder/genetic isolate) individuals, 509 Talana (founder/genetic isolate) individuals, 15,044 East Asian ancestry individuals, 2,275 Malay ancestry individuals, 2,110 Indian ancestry individuals, 2,506 Asian ancestry individuals		7q36.3	7	159300658	VIPR2, NONE	PIP5K1P2 - NA	100129824			65329		rs7789096-A	rs7789096	0	7789096	intergenic_variant	1	0.6315	5e-08	7.30103		5.455	[NR] z score increase	Affymetrix, Illumina [~ 11000000] (imputed)	N	85194
VIPR2	ENSG00000106018	vasoactive intestinal peptide receptor 2 [Source:HGNC Symbol;Acc:12695]	7	158937649	158820866	-1	7	159144957	159028175	2018-09-20	29808027	Tedja MS	2018-05-28	Nat Genet	www.ncbi.nlm.nih.gov/pubmed/29808027	Genome-wide association meta-analysis highlights light-induced signaling as a driver for refractive error.	Spherical equivalent	41,073 European ancestry individuals, 2,610 Erasmus Rucphen (founder/genetic isolate) individuals, 509 Talana (founder/genetic isolate) individuals, 15,044 East Asian ancestry individuals, 2,275 Malay ancestry individuals, 2,110 Indian ancestry individuals, 2,506 Asian ancestry individuals		7q36.3	7	159135736	NR	VIPR2			7434			rs435077-T	rs435077	0	435077	intron_variant	0	0.328	6e-11	10.2218	(EA)	0.1262	[0.088-0.164] unit increase	Affymetrix, Illumina [~ 9300000] (imputed)	N	89909
VIPR2	ENSG00000106018	vasoactive intestinal peptide receptor 2 [Source:HGNC Symbol;Acc:12695]	7	158937649	158820866	-1	7	159144957	159028175	2018-08-13	29844195	Hosoda Y	2018-05-29	Proc Natl Acad Sci U S A	www.ncbi.nlm.nih.gov/pubmed/29844195	CFH and VIPR2 as susceptibility loci in choroidal thickness and pachychoroid disease central serous chorioretinopathy.	Sub-foveal choroidal thickness	3,418 Japanese ancestry individuals	2,692 Japanese ancestry individuals	7q36.3	7	159056130	VIPR2	VIPR2			7434			rs3793217-G	rs3793217	0	3793217	intron_variant	0	0.213	7e-08	7.1549		10.34	[NR] unit increase	Illumina [4710779] (imputed)	N	54663
VIPR2	ENSG00000106018	vasoactive intestinal peptide receptor 2 [Source:HGNC Symbol;Acc:12695]	7	158937649	158820866	-1	7	159144957	159028175	2018-09-20	29808027	Tedja MS	2018-05-28	Nat Genet	www.ncbi.nlm.nih.gov/pubmed/29808027	Genome-wide association meta-analysis highlights light-induced signaling as a driver for refractive error.	Spherical equivalent or myopia (age of diagnosis)	145,366 European ancestry individuals, 2,610 Erasmus Rupchen (founder/genetic isolate) individuals, 509 Talana (founder/genetic isolate) individuals, 15,044 East Asian ancestry individuals, 2,275 Malay ancestry individuals, 2,110 Indian ancestry individuals, 2,506 Asian ancestry individuals		7q36.3	7	159081907	VIPR2	VIPR2			7434			rs60884546-A	rs60884546	0	60884546	intron_variant	0	0.025	5e-10	9.30103		6.226	[NR] z score decrease	Affymetrix, Illumina [~ 11000000] (imputed)	N	85143

## Sheet: ADHD PRS
Supplementary Table S9D. Gene annotated to the top hits in the PRS model:
gene	ensembl_gene_id	description	gene_chr_hg19	gene_start_hg19	gene_end_hg19	gene_strand	gene_chr_hg38	gene_start_hg38	gene_end_hg38	DATE.ADDED.TO.CATALOG	PUBMEDID	FIRST.AUTHOR	DATE	JOURNAL	LINK	STUDY	DISEASE.TRAIT	INITIAL.SAMPLE.SIZE	REPLICATION.SAMPLE.SIZE	REGION	CHR_ID_hg38	CHR_POS_hg38	REPORTED.GENE.S.	MAPPED_GENE	UPSTREAM_GENE_ID	DOWNSTREAM_GENE_ID	SNP_GENE_IDS	UPSTREAM_GENE_DISTANCE	DOWNSTREAM_GENE_DISTANCE	STRONGEST.SNP.RISK.ALLELE	SNPS	MERGED	SNP_ID_CURRENT	CONTEXT	INTERGENIC	RISK.ALLELE.FREQUENCY	P.VALUE	PVALUE_MLOG	P.VALUE.TEXT.	OR.or.BETA	95%.CI.TEXT.	PLATFORM.SNPS.PASSING.QC.	CNV	UNIQID
ARSJ	ENSG00000180801	arylsulfatase family, member J [Source:HGNC Symbol;Acc:26286]	4	114900883	114821440	-1	4	113979727	113900284	2014-04-26	24165912	He J	2013-10-28	Circ Cardiovasc Genet	www.ncbi.nlm.nih.gov/pubmed/24165912	Genome-wide association study identifies 8 novel loci associated with blood pressure responses to interventions in Han Chinese.	Blood pressure measurement (high sodium intervention)	1,840 Han Chinese ancestry individuals	659 Han Chinese ancestry individuals				ARSJ							rs7658266-T	rs7658266b	0	7658266b		1	0.21	3e-07	6.52288	(SBP, during intervention)	2.35	[1.45-3.25] mmHg decrease	Affymetrix [2216774] (imputed)	N	16095
ARSJ	ENSG00000180801	arylsulfatase family, member J [Source:HGNC Symbol;Acc:26286]	4	114900883	114821440	-1	4	113979727	113900284	2014-04-26	24165912	He J	2013-10-28	Circ Cardiovasc Genet	www.ncbi.nlm.nih.gov/pubmed/24165912	Genome-wide association study identifies 8 novel loci associated with blood pressure responses to interventions in Han Chinese.	Blood pressure measurement (high sodium and potassium intervention)	1,836 Han Chinese ancestry individuals	654 Han Chinese ancestry individuals	4q26	4	113940144	ARSJ	ARSJ			79642			rs4460079-C	rs4460079	0	4460079	intron_variant	0	0.21	3e-06	5.52288	(MAP, during intervention)	1.58	[0.91-2.25] mmHg decrease	Affymetrix [2216774] (imputed)	N	16070
ARSJ	ENSG00000180801	arylsulfatase family, member J [Source:HGNC Symbol;Acc:26286]	4	114900883	114821440	-1	4	113979727	113900284	2014-04-26	24165912	He J	2013-10-28	Circ Cardiovasc Genet	www.ncbi.nlm.nih.gov/pubmed/24165912	Genome-wide association study identifies 8 novel loci associated with blood pressure responses to interventions in Han Chinese.	Blood pressure measurement (high sodium and potassium intervention)	1,836 Han Chinese ancestry individuals	654 Han Chinese ancestry individuals	4q26	4	113940144	ARSJ	ARSJ			79642			rs4460079-C	rs4460079	0	4460079	intron_variant	0	0.21	2e-07	6.69897	(SBP, during intervention)	2.33	[1.45-3.21] mmHg decrease	Affymetrix [2216774] (imputed)	N	16074
CHST11	ENSG00000171310	carbohydrate (chondroitin 4) sulfotransferase 11 [Source:HGNC Symbol;Acc:17422]	12	104849073	105155792	1	12	104455295	104762014	2017-08-04	27989323	Ahola-Olli AV	2016-12-13	Am J Hum Genet	www.ncbi.nlm.nih.gov/pubmed/27989323	Genome-wide Association Study Identifies 27 Loci Influencing Concentrations of Circulating Cytokines and Growth Factors.	Stem cell growth factor beta levels	3,682 Finnish ancestry individuals		12q23.3	12	104551215	NR	CHST11			50515			rs191454456-G	rs191454456	0	191454456	intron_variant	0		2e-06	5.69897		0.3774	[0.22-0.53] SD units decrease	NR [10700000] (imputed)	N	43329
CHST11	ENSG00000171310	carbohydrate (chondroitin 4) sulfotransferase 11 [Source:HGNC Symbol;Acc:17422]	12	104849073	105155792	1	12	104455295	104762014	2018-01-15	29228715	Hofer P	2017-10-09	Oncotarget	www.ncbi.nlm.nih.gov/pubmed/29228715	Bayesian and frequentist analysis of an Austrian genome-wide association study of colorectal cancer and advanced adenomas.	Colonoscopy-negative controls vs population controls	855 Austrian ancestry colonoscopy-negative controls, 3,439 European ancestry controls		12q23.3	12	104659035	Intergenic	CHST11			50515			rs7965164-?	rs7965164	0	7965164	intron_variant	0	NR	5e-07	6.30103		1.434	[NR]	Affymetrix [492217] (imputed)	N	55239
CHST11	ENSG00000171310	carbohydrate (chondroitin 4) sulfotransferase 11 [Source:HGNC Symbol;Acc:17422]	12	104849073	105155792	1	12	104455295	104762014	2011-08-02	21668797	Agrawal A	2010-11-04	Addict Biol	www.ncbi.nlm.nih.gov/pubmed/21668797	A genome-wide association study of DSM-IV cannabis dependence.	Cannabis dependence	708 African American or European ancestry cases, 2,346 African American or European ancestry controls		12q23.3	12	104623386	CHST11	CHST11			50515			rs12811699-?	rs12811699	0	12811699	intron_variant	0	NR	8e-06	5.09691		1.74	[1.36-2.21]	Illumina [948142]	N	8772
CHST11	ENSG00000171310	carbohydrate (chondroitin 4) sulfotransferase 11 [Source:HGNC Symbol;Acc:17422]	12	104849073	105155792	1	12	104455295	104762014	2014-11-08	24709693	Cobb J	2014-04-08	Pharmacogenomics J	www.ncbi.nlm.nih.gov/pubmed/24709693	Genome-wide data reveal novel genes for methotrexate response in a large cohort of juvenile idiopathic arthritis cases.	Response to methotrexate in juvenile idiopathic arthritis	694 European ancestry child cases		12q23.3	12	108324152	STAB2, FICD, CHST11, CMKLR1, BTBD11, CORO1C, SSH, C12orf75, POLR3B, RFX4, NUAK1	CMKLR1			1240			rs11113818-T	rs11113818	0	11113818	intron_variant	0	NR	4e-06	5.39794	(ParVAS)	1.16	[0.67-1.65] unit increase	Illumina [586062]	N	13503
CHST11	ENSG00000171310	carbohydrate (chondroitin 4) sulfotransferase 11 [Source:HGNC Symbol;Acc:17422]	12	104849073	105155792	1	12	104455295	104762014	2018-07-05	29875488	Sun BB	2018-06-06	Nature	www.ncbi.nlm.nih.gov/pubmed/29875488	Genomic atlas of the human plasma proteome.	Blood protein levels	3,301 European ancestry individuals		12q23.3	12	104587901	CHST11	CHST11			50515			rs61022741-G	rs61022741	0	61022741	intron_variant	0	0.486	2e-39	38.699	(Carbohydrate sulfotransferase 11, CHST11.7779.86.3)	0.32	[0.28-0.36] unit decrease	Affymetrix [10572788] (imputed)	N	84716
CHST11	ENSG00000171310	carbohydrate (chondroitin 4) sulfotransferase 11 [Source:HGNC Symbol;Acc:17422]	12	104849073	105155792	1	12	104455295	104762014	2018-11-16	30072576	Emilsson V	2018-08-02	Science	www.ncbi.nlm.nih.gov/pubmed/30072576	Co-regulatory networks of human serum proteins link genetics to disease.	Blood protein levels	3,200 European ancestry individuals		12q23.3	12	104587879	CHST11	CHST11			50515			rs1650132-A	rs1650132	0	1650132	intron_variant	0	0.515	4e-19	18.3979	(CHST11)	0.214	[0.17-0.26] unit increase	Illumina [> 1000000] (imputed)	N	95747
CHST11	ENSG00000171310	carbohydrate (chondroitin 4) sulfotransferase 11 [Source:HGNC Symbol;Acc:17422]	12	104849073	105155792	1	12	104455295	104762014	2013-04-09	23251661	Comuzzie AG	2012-12-04	PLoS One	www.ncbi.nlm.nih.gov/pubmed/23251661	Novel genetic loci identified for the pathophysiology of childhood obesity in the Hispanic population.	Obesity-related traits	815 Hispanic children from 263 families		12q23.3	12	104424414	CHST11	LOC105369949			105369949			rs11112046-A	rs11112046	0	11112046	intergenic_variant	0	0.179	3e-06	5.52288	(IGF1 free )	0.02	[NR] ng/mL increase	Illumina [899892]	N	33566
CHST11	ENSG00000171310	carbohydrate (chondroitin 4) sulfotransferase 11 [Source:HGNC Symbol;Acc:17422]	12	104849073	105155792	1	12	104455295	104762014	2016-10-12	26584805	Dorajoo R	2015-11-19	Genes Nutr	www.ncbi.nlm.nih.gov/pubmed/26584805	A genome-wide association study of n-3 and n-6 plasma fatty acids in a Singaporean Chinese population.	Plasma omega-6 polyunsaturated fatty acid levels (arachidonic acid)	717 Singaporean Chinese ancestry myocardial infarction cases, 644 Singaporean Chinese ancestry controls		12q23.3	12	104506806	NR	CHST11			50515			rs1882496-G	rs1882496	0	1882496	intron_variant	0	0.5603	2e-06	5.69897		0.0438	[0.026-0.062] unit increase	Illumina [up to 1980188] (imputed)	N	28135
CHST11	ENSG00000171310	carbohydrate (chondroitin 4) sulfotransferase 11 [Source:HGNC Symbol;Acc:17422]	12	104849073	105155792	1	12	104455295	104762014	2016-10-12	26584805	Dorajoo R	2015-11-19	Genes Nutr	www.ncbi.nlm.nih.gov/pubmed/26584805	A genome-wide association study of n-3 and n-6 plasma fatty acids in a Singaporean Chinese population.	Plasma omega-6 polyunsaturated fatty acid levels (arachidonic acid)	717 Singaporean Chinese ancestry myocardial infarction cases, 644 Singaporean Chinese ancestry controls		12q23.3	12	104532106	NR	CHST11			50515			rs1795851-G	rs1795851	0	1795851	intron_variant	0	0.1917	9e-06	5.04576		0.0521	[0.029-0.075] unit increase	Illumina [up to 1980188] (imputed)	N	28146
CLK3	ENSG00000179335	CDC-like kinase 3 [Source:HGNC Symbol;Acc:2071]	15	74890841	74932057	1	15	74598500	74645414	2017-03-31	27702941	Cornelis MC	2016-10-03	Hum Mol Genet	www.ncbi.nlm.nih.gov/pubmed/27702941	Genome-wide association study of caffeine metabolites provides new insights to caffeine metabolism and dietary caffeine-consumption behavior.	Caffeine metabolism (plasma 1,3,7-trimethylxanthine (caffeine) level)	9,054 European ancestry individuals	822 European ancestry individuals	15q24.1	15	74490015	ARID3B, CLK3, EDC3, CYP1A1	LOC101929333			101929333			rs12909047-A	rs12909047	0	12909047	intron_variant	0	0.51	1e-11	11		6.77	Z-score decrease	Illumina [~ 31000000] (imputed)	N	22560
CLK3	ENSG00000179335	CDC-like kinase 3 [Source:HGNC Symbol;Acc:2071]	15	74890841	74932057	1	15	74598500	74645414	2017-03-31	27702941	Cornelis MC	2016-10-03	Hum Mol Genet	www.ncbi.nlm.nih.gov/pubmed/27702941	Genome-wide association study of caffeine metabolites provides new insights to caffeine metabolism and dietary caffeine-consumption behavior.	Caffeine metabolism (plasma 1,3,7-trimethylxanthine (caffeine) level)	9,054 European ancestry individuals	822 European ancestry individuals	15q24.1	15	74525348	ARID3B, CLK3, EDC3, CYP1A1	LOC102723714 - ARID3B	102723714	10620		12115	15829	rs35107470-A	rs35107470	0	35107470	intergenic_variant	1	0.68	2e-16	15.699		8.2	Z-score increase	Illumina [~ 31000000] (imputed)	N	22561
CLK3	ENSG00000179335	CDC-like kinase 3 [Source:HGNC Symbol;Acc:2071]	15	74890841	74932057	1	15	74598500	74645414	2017-03-31	27702941	Cornelis MC	2016-10-03	Hum Mol Genet	www.ncbi.nlm.nih.gov/pubmed/27702941	Genome-wide association study of caffeine metabolites provides new insights to caffeine metabolism and dietary caffeine-consumption behavior.	Caffeine metabolism (plasma 1,3-dimethylxanthine (theophylline) level)	5,261 European ancestry individuals	826 European ancestry individuals	15q24.1	15	74735539	ARID3B, CLK3, EDC3, CYP1A1	CYP1A1 - CYP1A2	1543	1544		9929	13304	rs2472297-T	rs2472297	0	2472297	intergenic_variant	1	0.27	1e-07	7		5.27	Z-score decrease	Illumina [~ 31000000] (imputed)	N	22568
CLK3	ENSG00000179335	CDC-like kinase 3 [Source:HGNC Symbol;Acc:2071]	15	74890841	74932057	1	15	74598500	74645414	2017-03-31	27702941	Cornelis MC	2016-10-03	Hum Mol Genet	www.ncbi.nlm.nih.gov/pubmed/27702941	Genome-wide association study of caffeine metabolites provides new insights to caffeine metabolism and dietary caffeine-consumption behavior.	Caffeine metabolism (plasma 1,7-dimethylxanthine (paraxanthine) to 1,3,7-trimethylxanthine (caffeine) ratio)	5,323 European ancestry individuals	824 European ancestry individuals	15q24.1	15	74490015	ARID3B, CLK3, EDC3, CYP1A1	LOC101929333			101929333			rs12909047-A	rs12909047	0	12909047	intron_variant	0	0.51	3e-07	6.52288		5.15	Z-score increase	Illumina [~ 31000000] (imputed)	N	22576
CLK3	ENSG00000179335	CDC-like kinase 3 [Source:HGNC Symbol;Acc:2071]	15	74890841	74932057	1	15	74598500	74645414	2017-03-31	27702941	Cornelis MC	2016-10-03	Hum Mol Genet	www.ncbi.nlm.nih.gov/pubmed/27702941	Genome-wide association study of caffeine metabolites provides new insights to caffeine metabolism and dietary caffeine-consumption behavior.	Caffeine metabolism (plasma 1,3,7-trimethylxanthine (caffeine) level)	9,054 European ancestry individuals	822 European ancestry individuals	15q24.1	15	74598640	ARID3B, CLK3, EDC3, CYP1A1	CLK3			1198			rs62005807-C	rs62005807	0	62005807	non_coding_transcript_exon_variant	0	0.11	3e-09	8.52288		5.92	Z-score decrease	Illumina [~ 31000000] (imputed)	N	22562
CLK3	ENSG00000179335	CDC-like kinase 3 [Source:HGNC Symbol;Acc:2071]	15	74890841	74932057	1	15	74598500	74645414	2017-06-13	28232668	Yu Y	2017-02-24	Nat Commun	www.ncbi.nlm.nih.gov/pubmed/28232668	Genome-wide analyses of non-syndromic cleft lip with palate identify 14 novel loci and genetic heterogeneity.	Nonsyndromic cleft lip with cleft palate	2,033 Han Chinese ancestry cases, 4,051 Han Chinese ancestry controls	1,346 Han Chinese ancestry cases, 4,542 Han Chinese ancestry controls	15q24.1	15	74607159	NR	CLK3, LOC102723750			1198, 102723750			rs6495117-A	rs6495117	0	6495117	intron_variant	0	0.48	6e-11	10.2218		1.20482	[NR]	Illumina [803202]	N	20314
CLK3	ENSG00000179335	CDC-like kinase 3 [Source:HGNC Symbol;Acc:2071]	15	74890841	74932057	1	15	74598500	74645414	2017-03-31	27702941	Cornelis MC	2016-10-03	Hum Mol Genet	www.ncbi.nlm.nih.gov/pubmed/27702941	Genome-wide association study of caffeine metabolites provides new insights to caffeine metabolism and dietary caffeine-consumption behavior.	Caffeine metabolism (plasma 1,7-dimethylxanthine (paraxanthine) to 1,3,7-trimethylxanthine (caffeine) ratio)	5,323 European ancestry individuals	824 European ancestry individuals	15q24.1	15	74727108	ARID3B, CLK3, EDC3, CYP1A1	CYP1A1 - CYP1A2	1543	1544		1498	21735	rs2470893-T	rs2470893	0	2470893	intergenic_variant	1	0.33	4e-15	14.3979		7.85	Z-score increase	Illumina [~ 31000000] (imputed)	N	22579
CLK3	ENSG00000179335	CDC-like kinase 3 [Source:HGNC Symbol;Acc:2071]	15	74890841	74932057	1	15	74598500	74645414	2017-03-31	27702941	Cornelis MC	2016-10-03	Hum Mol Genet	www.ncbi.nlm.nih.gov/pubmed/27702941	Genome-wide association study of caffeine metabolites provides new insights to caffeine metabolism and dietary caffeine-consumption behavior.	Caffeine metabolism (plasma 1,7-dimethylxanthine (paraxanthine) to 1,3,7-trimethylxanthine (caffeine) ratio)	5,323 European ancestry individuals	824 European ancestry individuals	15q24.1	15	74735539	ARID3B, CLK3, EDC3, CYP1A1	CYP1A1 - CYP1A2	1543	1544		9929	13304	rs2472297-T	rs2472297	0	2472297	intergenic_variant	1	0.27	9e-22	21.0458		9.58	Z-score increase	Illumina [~ 31000000] (imputed)	N	22580
CLK3	ENSG00000179335	CDC-like kinase 3 [Source:HGNC Symbol;Acc:2071]	15	74890841	74932057	1	15	74598500	74645414	2017-03-31	27702941	Cornelis MC	2016-10-03	Hum Mol Genet	www.ncbi.nlm.nih.gov/pubmed/27702941	Genome-wide association study of caffeine metabolites provides new insights to caffeine metabolism and dietary caffeine-consumption behavior.	Caffeine metabolism (plasma 1,7-dimethylxanthine (paraxanthine) to 1,3,7-trimethylxanthine (caffeine) ratio)	5,323 European ancestry individuals	824 European ancestry individuals	15q24.1	15	74525348	ARID3B, CLK3, EDC3, CYP1A1	LOC102723714 - ARID3B	102723714	10620		12115	15829	rs35107470-A	rs35107470	0	35107470	intergenic_variant	1	0.68	3e-14	13.5229		7.58	Z-score decrease	Illumina [~ 31000000] (imputed)	N	22577
CLK3	ENSG00000179335	CDC-like kinase 3 [Source:HGNC Symbol;Acc:2071]	15	74890841	74932057	1	15	74598500	74645414	2017-03-31	27702941	Cornelis MC	2016-10-03	Hum Mol Genet	www.ncbi.nlm.nih.gov/pubmed/27702941	Genome-wide association study of caffeine metabolites provides new insights to caffeine metabolism and dietary caffeine-consumption behavior.	Caffeine metabolism (plasma 1,7-dimethylxanthine (paraxanthine) to 1,3,7-trimethylxanthine (caffeine) ratio)	5,323 European ancestry individuals	824 European ancestry individuals	15q24.1	15	74598640	CLK3, ARID3B, EDC3, CYP1A1	CLK3			1198			rs62005807-C	rs62005807	0	62005807	non_coding_transcript_exon_variant	0	0.11	3e-11	10.5229		6.65	Z-score increase	Illumina [~ 31000000] (imputed)	N	22578
CLK3	ENSG00000179335	CDC-like kinase 3 [Source:HGNC Symbol;Acc:2071]	15	74890841	74932057	1	15	74598500	74645414	2017-03-31	27702941	Cornelis MC	2016-10-03	Hum Mol Genet	www.ncbi.nlm.nih.gov/pubmed/27702941	Genome-wide association study of caffeine metabolites provides new insights to caffeine metabolism and dietary caffeine-consumption behavior.	Caffeine metabolism (plasma 1,3,7-trimethylxanthine (caffeine) level)	9,054 European ancestry individuals	822 European ancestry individuals	15q24.1	15	74727108	ARID3B, CLK3, EDC3, CYP1A1	CYP1A1 - CYP1A2	1543	1544		1498	21735	rs2470893-T	rs2470893	0	2470893	intergenic_variant	1	0.33	5e-18	17.301		8.65	Z-score decrease	Illumina [~ 31000000] (imputed)	N	22563
CLK3	ENSG00000179335	CDC-like kinase 3 [Source:HGNC Symbol;Acc:2071]	15	74890841	74932057	1	15	74598500	74645414	2017-03-31	27702941	Cornelis MC	2016-10-03	Hum Mol Genet	www.ncbi.nlm.nih.gov/pubmed/27702941	Genome-wide association study of caffeine metabolites provides new insights to caffeine metabolism and dietary caffeine-consumption behavior.	Caffeine metabolism (plasma 1,3,7-trimethylxanthine (caffeine) level)	9,054 European ancestry individuals	822 European ancestry individuals	15q24.1	15	74735539	ARID3B, CLK3, EDC3, CYP1A1	CYP1A1 - CYP1A2	1543	1544		9929	13304	rs2472297-T	rs2472297	0	2472297	intergenic_variant	1	0.27	1e-20	20		9.34	Z-score decrease	Illumina [~ 31000000] (imputed)	N	22564
CLK3	ENSG00000179335	CDC-like kinase 3 [Source:HGNC Symbol;Acc:2071]	15	74890841	74932057	1	15	74598500	74645414	2015-05-23	25281661	Matsuda K	2014-10-03	Hum Mol Genet	www.ncbi.nlm.nih.gov/pubmed/25281661	Genome-wide association study identified SNP on 15q24 associated with bladder cancer risk in Japanese population.	Bladder cancer	531 Japanese ancestry cases, 5,581 Japanese ancestry conrols	592 Japanese ancestry cases, 6,964 Japanese ancestry controls, 3,508 European ancestry cases, 5,101 European ancestry controls	15q24.1	15	74619987	CLK3, CYP1A2	CLK3			1198			rs11543198-G	rs11543198	0	11543198	missense_variant	0	0.78	4e-09	8.39794	(Japanese)	1.41	[1.26-1.59]	Illumina [554389]	N	37656
CLK3	ENSG00000179335	CDC-like kinase 3 [Source:HGNC Symbol;Acc:2071]	15	74890841	74932057	1	15	74598500	74645414	2018-04-25	22057235	Trynka G	2011-11-06	Nat Genet	www.ncbi.nlm.nih.gov/pubmed/22057235	Dense genotyping identifies and localizes multiple common and rare variant association signals in celiac disease.	Celiac disease	11,812 European ancestry cases, 229 Indian ancestry cases, 11,837 European ancestry controls, 391 Indian ancestry controls		15q24.1	15	74804102	CLK3, CSK	CSK - LMAN1L	1445	79748		904	8751	rs1378938-?	rs1378938	0	1378938	intergenic_variant	1	0.278	8e-09	8.09691		1.13		Illumina [139553]	N	66444
CLK3	ENSG00000179335	CDC-like kinase 3 [Source:HGNC Symbol;Acc:2071]	15	74890841	74932057	1	15	74598500	74645414	2017-03-31	27702941	Cornelis MC	2016-10-03	Hum Mol Genet	www.ncbi.nlm.nih.gov/pubmed/27702941	Genome-wide association study of caffeine metabolites provides new insights to caffeine metabolism and dietary caffeine-consumption behavior.	Caffeine metabolism (plasma 1,3-dimethylxanthine (theophylline) level)	5,261 European ancestry individuals	826 European ancestry individuals	15q24.1	15	74525348	ARID3B, CLK3, EDC3, CYP1A1	LOC102723714 - ARID3B	102723714	10620		12115	15829	rs35107470-A	rs35107470	0	35107470	intergenic_variant	1	0.68	2e-07	6.69897		5.18	Z-score increase	Illumina [~ 31000000] (imputed)	N	22567
CLK3	ENSG00000179335	CDC-like kinase 3 [Source:HGNC Symbol;Acc:2071]	15	74890841	74932057	1	15	74598500	74645414	2017-08-03	26853712	Zhang YB	2016-02-08	Nat Commun	www.ncbi.nlm.nih.gov/pubmed/26853712	Genome-wide association study identifies multiple susceptibility loci for craniofacial microsomia.	Craniofacial microsomia	330 Chinese ancestry left-side-affected cases, 609 Chinese ancestry right-side-affected cases, 2,012 Chinese ancestry controls	151 Chinese ancestry left-side-affected cases, 292 Chinese ancestry right-side-affected cases, 1,669 Chinese ancestry controls	15q24.1	15	74573099	SEMA7A, UBL7, ARID3B, CLK3, EDC3, CCDC33, CYP11A1, TCONS_00023466	ARID3B			10620			rs10459648-T	rs10459648	0	10459648	intron_variant	0	0.51	1e-23	23		1.5873	[1.45-1.72]	Illumina [792342]	N	74204
CLK3	ENSG00000179335	CDC-like kinase 3 [Source:HGNC Symbol;Acc:2071]	15	74890841	74932057	1	15	74598500	74645414	2017-03-31	27702941	Cornelis MC	2016-10-03	Hum Mol Genet	www.ncbi.nlm.nih.gov/pubmed/27702941	Genome-wide association study of caffeine metabolites provides new insights to caffeine metabolism and dietary caffeine-consumption behavior.	Caffeine metabolism (plasma 1,3-dimethylxanthine (theophylline) level)	5,261 European ancestry individuals	826 European ancestry individuals	15q24.1	15	74727108	ARID3B, CLK3, EDC3, CYP1A1	CYP1A1 - CYP1A2	1543	1544		1498	21735	rs2470893-T	rs2470893	0	2470893	intergenic_variant	1	0.33	1e-07	7		5.3	Z-score decrease	Illumina [~ 31000000] (imputed)	N	22565
CLK3	ENSG00000179335	CDC-like kinase 3 [Source:HGNC Symbol;Acc:2071]	15	74890841	74932057	1	15	74598500	74645414	2017-03-31	27702941	Cornelis MC	2016-10-03	Hum Mol Genet	www.ncbi.nlm.nih.gov/pubmed/27702941	Genome-wide association study of caffeine metabolites provides new insights to caffeine metabolism and dietary caffeine-consumption behavior.	Caffeine metabolism (plasma 1,3-dimethylxanthine (theophylline) level)	5,261 European ancestry individuals	826 European ancestry individuals	15q24.1	15	74490015	CLK3, ARID3B, EDC3, CYP1A1	LOC101929333			101929333			rs12909047-A	rs12909047	0	12909047	intron_variant	0	0.51	1e-08	8		5.7	Z-score decrease	Illumina [~ 31000000] (imputed)	N	22566
DNAJB11	ENSG00000090520	DnaJ (Hsp40) homolog, subfamily B, member 11 [Source:HGNC Symbol;Acc:14889]	3	186285192	186315061	1	3	186567403	186585800	2018-11-16	30072576	Emilsson V	2018-08-02	Science	www.ncbi.nlm.nih.gov/pubmed/30072576	Co-regulatory networks of human serum proteins link genetics to disease.	Blood protein levels	3,200 European ancestry individuals		3q27.3	3	186596838	DNAJB11	DNAJB11 - LOC100287402	51726	100287402		11038	126	rs73887965-A	rs73887965	0	73887965	intron_variant	1	0.928	2e-50	49.699	(DNAJB11)	0.713	[0.62-0.81] unit increase	Illumina [> 1000000] (imputed)	N	95850
DNAJB11	ENSG00000090520	DnaJ (Hsp40) homolog, subfamily B, member 11 [Source:HGNC Symbol;Acc:14889]	3	186285192	186315061	1	3	186567403	186585800	2018-11-16	30072576	Emilsson V	2018-08-02	Science	www.ncbi.nlm.nih.gov/pubmed/30072576	Co-regulatory networks of human serum proteins link genetics to disease.	Blood protein levels	3,200 European ancestry individuals		3q27.3	3	186596838	DNAJB11	DNAJB11 - LOC100287402	51726	100287402		11038	126	rs73887965-A	rs73887965	0	73887965	intron_variant	1	0.9284375	5e-21	20.301	(AHSG)	0.452117	[NR] unit increase	Illumina [> 1000000] (imputed)	N	97931
GART	ENSG00000159131	phosphoribosylglycinamide formyltransferase, phosphoribosylglycinamide synthetase, phosphoribosylaminoimidazole synthetase [Source:HGNC Symbol;Acc:4163]	21	34915797	34876238	-1	21	33543491	33503931	2013-02-12	23128233	Jostins L	2012-11-01	Nature	www.ncbi.nlm.nih.gov/pubmed/23128233	Host-microbe interactions have shaped the genetic architecture of inflammatory bowel disease.	Crohn's disease	Up to 12,924 European ancestry cases, up to 21,442 European ancestry controls	Up to 25,683 European ancestry cases, up to 17,015 European ancestry controls	21q22.11	21	33404389	IFNGR2, IFNAR1, IFNAR2, IL10RB, GART, TMEM50B	IFNGR2			3460			rs2284553-G	rs2284553	0	2284553	intron_variant	0	0.599	2e-16	15.699		1.123	[1.086-1.162]	Affymetrix, Illumina [1230000] (imputed)	N	17303
GART	ENSG00000159131	phosphoribosylglycinamide formyltransferase, phosphoribosylglycinamide synthetase, phosphoribosylaminoimidazole synthetase [Source:HGNC Symbol;Acc:4163]	21	34915797	34876238	-1	21	33543491	33503931	2015-05-08	25201988	Rietveld CA	2014-09-08	Proc Natl Acad Sci U S A	www.ncbi.nlm.nih.gov/pubmed/25201988	Common genetic variants associated with cognitive performance identified using the proxy-phenotype method.	Educational attainment	106,736 European ancestry individuals		21q22.11	21	33643831	CRYZL1, ITSN1, GART, DNAJC28, TMEM50B, IFNGR2	ITSN1			6453			rs1892700-A	rs1892700	0	1892700	5_prime_UTR_variant	0	0.256	3e-06	5.52288		0.023	[NR] unit decrease	Affymetrix, Illumina [NR] (imputed)	N	5297
LRIG1	ENSG00000144749	leucine-rich repeats and immunoglobulin-like domains 1 [Source:HGNC Symbol;Acc:17360]	3	66551687	66429221	-1	3	66501263	66378797	2016-06-10	26151821	Schumacher FR	2015-07-07	Nat Commun	www.ncbi.nlm.nih.gov/pubmed/26151821	Genome-wide association study of colorectal cancer identifies six new susceptibility loci.	Colorectal cancer	18,299 European ancestry cases, 19,656 European ancestry controls	4,725 East Asian ancestry cases, 9,969 East Asian ancestry controls	3p14.1	3	66392011	SLC25A26, LRIG1	LRIG1			26018			rs812481-G	rs812481	0	812481	intron_variant	0	0.58	3e-08	7.52288	(EA)	1.09	[1.05–1.12]	Affymetrix, Illumina [~ 2500000] (imputed)	N	27221
LRIG1	ENSG00000144749	leucine-rich repeats and immunoglobulin-like domains 1 [Source:HGNC Symbol;Acc:17360]	3	66551687	66429221	-1	3	66501263	66378797	2013-11-14	23648065	Low SK	2013-05-04	Cancer Sci	www.ncbi.nlm.nih.gov/pubmed/23648065	Genome-wide association study of chemotherapeutic agent-induced severe neutropenia/leucopenia for patients in Biobank Japan.	Adverse response to chemotherapy (neutropenia/leucopenia) (carboplatin)	261 Japanese ancestry cases, 262 Japanese ancestry controls		3p14.1	3	66475539	LRIG1	LRIG1			26018			rs3845905-G	rs3845905	0	3845905	intron_variant	0	0.828	6e-06	5.22185	(Allelic model)	2.433	[1.645-3.598]	Illumina [733202]	N	4087
LRIG1	ENSG00000144749	leucine-rich repeats and immunoglobulin-like domains 1 [Source:HGNC Symbol;Acc:17360]	3	66551687	66429221	-1	3	66501263	66378797	2014-10-28	24554482	Leger PD	2014-02-20	J Neurovirol	www.ncbi.nlm.nih.gov/pubmed/24554482	Genome-wide association study of peripheral neuropathy with D-drug-containing regimens in AIDS Clinical Trials Group protocol 384.	Response to anti-retroviral therapy (ddI/d4T) in HIV-1 infection (Grade 3 peripheral neuropathy)	8 European ancestry cases, 12 African American cases, 3 Hispanic cases, 85 European ancestry controls, 49 African American controls, 30 Hispanic controls		3p14.1	3	66395177	LRIG1	LRIG1			26018			rs9827908-?	rs9827908	0	9827908	intron_variant	0		6e-08	7.22185	(AA)	48.5	[NR]	Illumina [936149]	N	13345
LRIG1	ENSG00000144749	leucine-rich repeats and immunoglobulin-like domains 1 [Source:HGNC Symbol;Acc:17360]	3	66551687	66429221	-1	3	66501263	66378797	2017-07-13	28346443	Melin BS	2017-03-27	Nat Genet	www.ncbi.nlm.nih.gov/pubmed/28346443	Genome-wide association study of glioma subtypes identifies specific differences in genetic susceptibility to glioblastoma and non-glioblastoma tumors.	Non-glioblastoma glioma	5,819 European ancestry cases, 18,190 European ancestry controls.		3p14.1	3	66452557	LRIG1	LRIG1			26018			rs11706832-C	rs11706832	0	11706832	intron_variant	0	0.456	8e-09	8.09691		1.15	1.09-1.20	Illumina [at least 6769856] (imputed)	N	38686
LRIG1	ENSG00000144749	leucine-rich repeats and immunoglobulin-like domains 1 [Source:HGNC Symbol;Acc:17360]	3	66551687	66429221	-1	3	66501263	66378797	2011-10-07	21909108	Bis JC	2011-09-11	Nat Genet	www.ncbi.nlm.nih.gov/pubmed/21909108	Meta-analysis of genome-wide association studies from the CHARGE consortium identifies common variants associated with carotid intima media thickness and plaque.	Carotid intima media thickness	Up to 31,211 European ancestry individuals	10,553 European ancestry individuals, 687 Orcadian individuals	3p14.1	3	66717940	LRIG1	LOC105377142			105377142			rs17045031-A	rs17045031	0	17045031	regulatory_region_variant	0	NR	4e-07	6.39794	(Plaque)	0.2986	[0.18-0.42] unit decrease	Affymetrix, Illumina [~ 2500000] (imputed)	N	275
LRIG1	ENSG00000144749	leucine-rich repeats and immunoglobulin-like domains 1 [Source:HGNC Symbol;Acc:17360]	3	66551687	66429221	-1	3	66501263	66378797	2011-01-06	21076409	Sotoodehnia N	2010-11-14	Nat Genet	www.ncbi.nlm.nih.gov/pubmed/21076409	Common variants in 22 loci are associated with QRS duration and cardiac ventricular conduction.	QRS duration	39,717 European ancestry individuals, 690 Orcadian individuals	7,170 European ancestry individuals	3p14.1	3	66381178	SLC25A26, LRIG1	LRIG1			26018			rs2242285-A	rs2242285	0	2242285	intron_variant	0	0.42	1e-08	8		0.37	[0.23-0.51] ms increase	Affymetrix, Illumina [~ 2500000] (imputed)	N	1619
LRIG1	ENSG00000144749	leucine-rich repeats and immunoglobulin-like domains 1 [Source:HGNC Symbol;Acc:17360]	3	66551687	66429221	-1	3	66501263	66378797	2015-12-18	25760438	Anderson D	2015-03-11	PLoS One	www.ncbi.nlm.nih.gov/pubmed/25760438	First genome-wide association study in an Australian aboriginal population provides insights into genetic risk factors for body mass index and type 2 diabetes.	Type 2 diabetes	89 Martu Australian Aboriginal ancestry cases, 302 Martu Australian Aboriginal ancestry controls		3p14.1	3	66779484	LRIG1, KBTBD8	LOC105377143 - LOC105377144	105377143	105377144		41148	593	rs12496230-?	rs12496230	0	12496230	intergenic_variant	1	NR	4e-06	5.39794		0.54	[0.30-0.78] unit increase	Illumina [1075436] (imputed)	N	25872
LRIG1	ENSG00000144749	leucine-rich repeats and immunoglobulin-like domains 1 [Source:HGNC Symbol;Acc:17360]	3	66551687	66429221	-1	3	66501263	66378797	2017-08-30	27863252	Astle WJ	2016-11-17	Cell	www.ncbi.nlm.nih.gov/pubmed/27863252	The Allelic Landscape of Human Blood Cell Trait Variation and Links to Common Complex Disease.	Mean corpuscular hemoglobin	172,332 European ancestry individuals		3p14.1	3	66402550	LRIG1	LRIG1			26018			rs6147862-T	rs6147862	0	6147862	intron_variant	0	0.6181	7e-14	13.1549		0.0274994	[0.02-0.035] unit decrease	Affymetrix [~ 2500000] (imputed)	N	73911
LRIG1	ENSG00000144749	leucine-rich repeats and immunoglobulin-like domains 1 [Source:HGNC Symbol;Acc:17360]	3	66551687	66429221	-1	3	66501263	66378797	2014-07-23	24324551	Deng X	2013-11-20	PLoS One	www.ncbi.nlm.nih.gov/pubmed/24324551	Genome wide association study (GWAS) of Chagas cardiomyopathy in Trypanosoma cruzi seropositive subjects.	Antibody status in Tripanosoma cruzi seropositivity	580 Brazilian ancestry individuals		3p14.1	3	66429063	LRIG1	LRIG1			26018			rs13078828-?	rs13078828	0	13078828	intron_variant	0	NR	4e-07	6.39794				Affymetrix [5486770] (imputed)	N	7422
LRIG1	ENSG00000144749	leucine-rich repeats and immunoglobulin-like domains 1 [Source:HGNC Symbol;Acc:17360]	3	66551687	66429221	-1	3	66501263	66378797	2016-06-10	26151821	Schumacher FR	2015-07-07	Nat Commun	www.ncbi.nlm.nih.gov/pubmed/26151821	Genome-wide association study of colorectal cancer identifies six new susceptibility loci.	Colorectal cancer	18,299 European ancestry cases, 19,656 European ancestry controls	4,725 East Asian ancestry cases, 9,969 East Asian ancestry controls	3p14.1	3	66392011	SLC25A26, LRIG1	LRIG1			26018			rs812481-G	rs812481	0	812481	intron_variant	0	0.58	2e-08	7.69897		1.09	[1.05-1.11]	Affymetrix, Illumina [~ 2500000] (imputed)	N	44193
LRIG1	ENSG00000144749	leucine-rich repeats and immunoglobulin-like domains 1 [Source:HGNC Symbol;Acc:17360]	3	66551687	66429221	-1	3	66501263	66378797	2017-08-30	27863252	Astle WJ	2016-11-17	Cell	www.ncbi.nlm.nih.gov/pubmed/27863252	The Allelic Landscape of Human Blood Cell Trait Variation and Links to Common Complex Disease.	Mean corpuscular volume	172,433 European ancestry individuals		3p14.1	3	66402550	LRIG1	LRIG1			26018			rs6147862-T	rs6147862	0	6147862	intron_variant	0	0.6182	1e-09	9		0.0222162	[0.015-0.029] unit decrease	Affymetrix [~ 2500000] (imputed)	N	73093
LRIG1	ENSG00000144749	leucine-rich repeats and immunoglobulin-like domains 1 [Source:HGNC Symbol;Acc:17360]	3	66551687	66429221	-1	3	66501263	66378797	2018-08-13	29892015	Roselli C	2018-06-11	Nat Genet	www.ncbi.nlm.nih.gov/pubmed/29892015	Multi-ethnic genome-wide association study for atrial fibrillation.	Atrial fibrillation	55,114 European ancestry cases, 482,295 European ancestry controls, 8,180 Japanese ancestry cases, 28,612 Japanese ancestry controls, 1,307 African American ancestry cases, 7,660 African American ancestry controls, 845 Hispanic cases, 4,177 Hispanic controls		3p14.1	3	66384219	LRIG1	LRIG1			26018			rs2306272-C	rs2306272	0	2306272	missense_variant	0	0.32	5e-11	10.301		1.05	[1.04-1.07]	Affymetrix, Illumina [up to 12149979] (imputed)	N	85338
LRIG1	ENSG00000144749	leucine-rich repeats and immunoglobulin-like domains 1 [Source:HGNC Symbol;Acc:17360]	3	66551687	66429221	-1	3	66501263	66378797	2017-02-08	27577874	Evans DS	2016-08-29	Hum Mol Genet	www.ncbi.nlm.nih.gov/pubmed/27577874	Fine-mapping, novel loci identification, and SNP association transferability in a genome-wide association study of QRS duration in African Americans.	QRS duration	up to 13,031 African Americans individuals, 40,407 European ancestry individuals		3p14.1	3	66381178	LRIG1	LRIG1			26018			rs2242285-A	rs2242285	0	2242285	intron_variant	0	0.42	5e-08	7.30103	(European)	0.37	[NR] millisecond increase	Affymetrix, Illumina [2955816] (imputed)	N	18363
LRIG1	ENSG00000144749	leucine-rich repeats and immunoglobulin-like domains 1 [Source:HGNC Symbol;Acc:17360]	3	66551687	66429221	-1	3	66501263	66378797	2013-11-14	23648065	Low SK	2013-05-04	Cancer Sci	www.ncbi.nlm.nih.gov/pubmed/23648065	Genome-wide association study of chemotherapeutic agent-induced severe neutropenia/leucopenia for patients in Biobank Japan.	Adverse response to chemotherapy (neutropenia/leucopenia) (all platinum-based drugs)	428 Japanese ancestry cases, 743 Japanese ancestry controls		3p14.1	3	66475539	LRIG1	LRIG1			26018			rs3845905-G	rs3845905	0	3845905	intron_variant	0	0.85	4e-06	5.39794	(Allelic model)	1.894	[1.433-2.503]	Illumina [733202]	N	9118
LRIG1	ENSG00000144749	leucine-rich repeats and immunoglobulin-like domains 1 [Source:HGNC Symbol;Acc:17360]	3	66551687	66429221	-1	3	66501263	66378797	2012-09-18	22797727	Okada Y	2012-07-15	Nat Genet	www.ncbi.nlm.nih.gov/pubmed/22797727	Meta-analysis identifies multiple loci associated with kidney function-related traits in east Asian populations.	Renal function-related traits (BUN)	39,717 East Asian ancestry individuals	17,461 East Asian ancestry individuals	3p14.1	3	66748526	LRIG1, KBTBD8	LOC105377143 - LOC105377144	105377143	105377144		10190	31551	rs13069000-G	rs13069000	0	13069000	intergenic_variant	1	0.17	1e-19	19		0.0093	[0.0073-0.0113] mg/dl increase	Affymetrix, Illumina [2281523] (imputed)	N	10624
LRIG1	ENSG00000144749	leucine-rich repeats and immunoglobulin-like domains 1 [Source:HGNC Symbol;Acc:17360]	3	66551687	66429221	-1	3	66501263	66378797	2018-07-28	29403010	Kanai M	2018-02-05	Nat Genet	www.ncbi.nlm.nih.gov/pubmed/29403010	Genetic analysis of quantitative traits in the Japanese population links cell types to complex human diseases.	Blood urea nitrogen levels	139,818 Japanese ancestry individuals		3p14.1	3	66767117	LRIG1, KBTBD8	LOC105377143 - LOC105377144	105377143	105377144		28781	12960	rs142177694-?	rs142177694	1	13059592	intergenic_variant	1	NR	1e-29	29		0.0547	[0.045-0.064] unit increase novel	Illumina [6108953] (imputed)	N	81592
LRIG1	ENSG00000144749	leucine-rich repeats and immunoglobulin-like domains 1 [Source:HGNC Symbol;Acc:17360]	3	66551687	66429221	-1	3	66501263	66378797	2017-02-08	27577874	Evans DS	2016-08-29	Hum Mol Genet	www.ncbi.nlm.nih.gov/pubmed/27577874	Fine-mapping, novel loci identification, and SNP association transferability in a genome-wide association study of QRS duration in African Americans.	QRS duration	up to 13,031 African Americans individuals, 40,407 European ancestry individuals		3p14.1	3	66381178	LRIG1	LRIG1			26018			rs2242285-A	rs2242285	0	2242285	intron_variant	0		1e-07	7		0.32	[0.2-0.44] millisecond increase	Affymetrix, Illumina [2955816] (imputed)	N	18386
LRIG1	ENSG00000144749	leucine-rich repeats and immunoglobulin-like domains 1 [Source:HGNC Symbol;Acc:17360]	3	66551687	66429221	-1	3	66501263	66378797	2017-03-31	27659466	van der Harst P	2016-09-27	J Am Coll Cardiol	www.ncbi.nlm.nih.gov/pubmed/27659466	52 Genetic Loci Influencing Myocardial Mass.	QRS duration	59,565 European ancestry individuals, 690 Orcadian (founder/genetic isolate) individuals	13,263 European ancestry individuals, 3,603 African American individuals, 4,619 Indian ancestry individuals	3p14.1	3	66381178	LRIG1, SLC25A26	LRIG1			26018			rs2242285-?	rs2242285	0	2242285	intron_variant	0	NR	6e-09	8.22185	(EA)	0.34	[0.22-0.46] unit increase	Affymetrix, Illumina, Perlegen [at least 2766983] (imputed)	N	22353
LRIG1	ENSG00000144749	leucine-rich repeats and immunoglobulin-like domains 1 [Source:HGNC Symbol;Acc:17360]	3	66551687	66429221	-1	3	66501263	66378797	2018-10-10	30054594	MacGregor S	2018-07-27	Nat Genet	www.ncbi.nlm.nih.gov/pubmed/30054594	Genome-wide association study of intraocular pressure uncovers new pathways to glaucoma.	Intraocular pressure	133,492 European ancestry individuals		3p14.1	3	66807626	LRIG1	LOC105377144			105377144			rs6781336-?	rs6781336	0	6781336	intergenic_variant	0	NR	4e-14	13.3979		0.1054	[0.078-0.133] unit increase	Affymetrix, Illumina [up to 40000000] (imputed)	N	75147
LRIG1	ENSG00000144749	leucine-rich repeats and immunoglobulin-like domains 1 [Source:HGNC Symbol;Acc:17360]	3	66551687	66429221	-1	3	66501263	66378797	2018-10-17	30061737	Nielsen JB	2018-07-30	Nat Genet	www.ncbi.nlm.nih.gov/pubmed/30061737	Biobank-driven genomic discovery yields new insight into atrial fibrillation biology.	Atrial fibrillation	60,620 European ancestry cases, 970,216 European ancestry controls		3p14.1	3	66403767	LRIG1, SLC25A26	LRIG1			26018			rs34080181-G	rs34080181	0	34080181	intron_variant	0	0.621	1e-10	10		1.05	[1.03-1.06]	Illumina [34740186] (imputed)	N	75366
LRIG1	ENSG00000144749	leucine-rich repeats and immunoglobulin-like domains 1 [Source:HGNC Symbol;Acc:17360]	3	66551687	66429221	-1	3	66501263	66378797	2018-08-21	29917119	Schmit SL	2018-06-16	J Natl Cancer Inst	www.ncbi.nlm.nih.gov/pubmed/29917119	Novel Common Genetic Susceptibility Loci for Colorectal Cancer.	Colorectal cancer	36,948 European ancestry cases, 30,864 European ancestry controls	12,952 European ancestry cases, 48,383 European ancestry controls, 8,580 East Asian ancestry cases, 13,050 East Asian ancestry controls, 1,611 Hispanic cases, 4,330 Hispanic controls, 1,894 African American cases, 4,703 African American controls	3p14.1	3	66392011	NR	LRIG1			26018			rs812481-G	rs812481	0	812481	intron_variant	0	0.559	1e-06	6	(EA)	1.06383	[1.03-1.09]	Affymetrix, Illumina [12931465] (imputed)	N	85494
LRIG1	ENSG00000144749	leucine-rich repeats and immunoglobulin-like domains 1 [Source:HGNC Symbol;Acc:17360]	3	66551687	66429221	-1	3	66501263	66378797	2018-10-18	30048462	Kim SK	2018-07-26	PLoS One	www.ncbi.nlm.nih.gov/pubmed/30048462	Identification of 613 new loci associated with heel bone mineral density and a polygenic risk score for bone mineral density, osteoporosis and fracture.	Heel bone mineral density	394,929 European ancestry individuals		3p14.1	3	66384219		LRIG1			26018			rs2306272-?	rs2306272	0	2306272	missense_variant	0	NR	4e-09	8.39794		0.0142085	[0.0097-0.0187] unit decrease	Affymetrix [20259828] (imputed)	N	100068
PGBD5	ENSG00000177614	piggyBac transposable element derived 5 [Source:HGNC Symbol;Acc:19405]	1	230561475	230457392	-1	1	230426371	230314482	2017-07-17	28429243	Dudenkov TM	2017-04-20	Breast Cancer Res Treat	www.ncbi.nlm.nih.gov/pubmed/28429243	SLCO1B1 polymorphisms and plasma estrone conjugates in postmenopausal women with ER+ breast cancer: genome-wide association studies of the estrone pathway.	Estrone/androstenedione ratio in resected early stage-receptor positive breast cancer	707 European ancestry postmenopausal cases, 52 African ancestry postmenopausal cases, 15 Asian ancestry postmenopausal cases		1q42.13	1	230289344	GALNT2	GALNT2 - PGBD5	2590	79605		7214	32302	rs16851421-G	rs16851421	0	16851421	intergenic_variant	1	0.3271	8e-06	5.09691		0.2489	[0.14-0.36] unit decrease	Illumina [8203257] (imputed)	N	70869
PGBD5	ENSG00000177614	piggyBac transposable element derived 5 [Source:HGNC Symbol;Acc:19405]	1	230561475	230457392	-1	1	230426371	230314482	2018-09-06	29682794	Szekely E	2018-04-22	Genet Epidemiol	www.ncbi.nlm.nih.gov/pubmed/29682794	Genetic associations with childhood brain growth, defined in two longitudinal cohorts.	Basal ganglia growth	581 European ancestry individuals, 31 African American individuals, 8 Asian American individuals, 15 admixed individuals, 80 other ancestries individuals		1q42.2	1	230547067	LINC01737, PGBD5	LOC105373164 - LOC105373165	105373164	105373165		47991	2735	rs853444-?	rs853444	0	853444	intergenic_variant	1	NR	9e-06	5.04576				Illumina [at least 653030]	N	51297
PGBD5	ENSG00000177614	piggyBac transposable element derived 5 [Source:HGNC Symbol;Acc:19405]	1	230561475	230457392	-1	1	230426371	230314482	2016-10-11	26545240	Giri A	2015-11-06	PLoS One	www.ncbi.nlm.nih.gov/pubmed/26545240	Genetic Determinants of Pelvic Organ Prolapse among African American and Hispanic Women in the Women's Health Initiative.	Pelvic organ prolapse (moderate/severe)	154 African American cases, 948 African American controls, 163 Hispanic cases, 305 Hispanic controls		1q42.2	1	230509181	PGBD5	LOC105373164 - LOC105373165	105373164	105373165		10105	40621	rs740494-G	rs740494	0	740494	intergenic_variant	1	0.12	9e-07	6.04576		2.17		Affymetrix [at least 730985] (imputed)	N	24471
PLB1	ENSG00000163803	phospholipase B1 [Source:HGNC Symbol;Acc:30041]	2	28680012	28866654	1	2	28457145	28643788	2017-08-30	27863252	Astle WJ	2016-11-17	Cell	www.ncbi.nlm.nih.gov/pubmed/27863252	The Allelic Landscape of Human Blood Cell Trait Variation and Links to Common Complex Disease.	Eosinophil percentage of granulocytes	170,536 European ancestry individuals		2p23.2	2	28465653	PLB1	SNRPGP7 - PLB1	100874408	151056		5256	22926	rs11885668-T	rs11885668	0	11885668	intron_variant	1	0.219	6e-11	10.2218		0.0282982	[0.02-0.037] unit increase	Affymetrix [~ 2500000] (imputed)	N	41152
PLB1	ENSG00000163803	phospholipase B1 [Source:HGNC Symbol;Acc:30041]	2	28680012	28866654	1	2	28457145	28643788	2017-12-01	28928442	Tian C	2017-09-19	Nat Commun	www.ncbi.nlm.nih.gov/pubmed/28928442	Genome-wide association and HLA region fine-mapping studies identify susceptibility loci for multiple common infections.	Scarlet fever	6,812 European ancestry cases, 113,837 European ancestry controls		2p23.2	2	28491786	NR	PLB1			151056			rs11127159-?	rs11127159	0	11127159	intron_variant	0	NR	6e-06	5.22185		5.7823	[0.031-11.533] unit decrease	Illumina [at least 560000] (imputed)	N	63515
PLB1	ENSG00000163803	phospholipase B1 [Source:HGNC Symbol;Acc:30041]	2	28680012	28866654	1	2	28457145	28643788	2017-08-30	27863252	Astle WJ	2016-11-17	Cell	www.ncbi.nlm.nih.gov/pubmed/27863252	The Allelic Landscape of Human Blood Cell Trait Variation and Links to Common Complex Disease.	Neutrophil percentage of granulocytes	170,672 European ancestry individuals		2p23.2	2	28465653	PLB1	SNRPGP7 - PLB1	100874408	151056		5256	22926	rs11885668-T	rs11885668	0	11885668	intron_variant	1	0.2189	3e-10	9.52288		0.0273236	[0.019-0.036] unit decrease	Affymetrix [~ 2500000] (imputed)	N	60165
PLB1	ENSG00000163803	phospholipase B1 [Source:HGNC Symbol;Acc:30041]	2	28680012	28866654	1	2	28457145	28643788	2017-08-30	27863252	Astle WJ	2016-11-17	Cell	www.ncbi.nlm.nih.gov/pubmed/27863252	The Allelic Landscape of Human Blood Cell Trait Variation and Links to Common Complex Disease.	Eosinophil counts	172,275 European ancestry individuals		2p23.2	2	28463094	PLB1	SNRPGP7 - PLB1	100874408	151056		2697	25485	rs11127153-A	rs11127153	0	11127153	intron_variant	1	0.4899	2e-10	9.69897		0.0231478	[0.016-0.03] unit decrease	Affymetrix [~ 2500000] (imputed)	N	36488
PLB1	ENSG00000163803	phospholipase B1 [Source:HGNC Symbol;Acc:30041]	2	28680012	28866654	1	2	28457145	28643788	2017-08-30	27863252	Astle WJ	2016-11-17	Cell	www.ncbi.nlm.nih.gov/pubmed/27863252	The Allelic Landscape of Human Blood Cell Trait Variation and Links to Common Complex Disease.	Sum eosinophil basophil counts	171,771 European ancestry individuals		2p23.2	2	28463094	PLB1	SNRPGP7 - PLB1	100874408	151056		2697	25485	rs11127153-A	rs11127153	0	11127153	intron_variant	1	0.4898	7e-09	8.1549		0.0211671	[0.014-0.028] unit decrease	Affymetrix [~ 2500000] (imputed)	N	42372
PLB1	ENSG00000163803	phospholipase B1 [Source:HGNC Symbol;Acc:30041]	2	28680012	28866654	1	2	28457145	28643788	2018-05-11	29531279	Zhou S	2018-03-12	Sci Rep	www.ncbi.nlm.nih.gov/pubmed/29531279	Genome-wide association analysis identifies new candidate risk loci for familial intracranial aneurysm in the French-Canadian population.	Intracranial aneurysm	173 French Canadian cases, 1,772 French Canadian controls	2,617 cases, 1,416 controls	2p23.2	2	28630270	PLB1	PLB1			151056			rs13028204-?	rs13028204	0	13028204	intron_variant	0		2e-06	5.69897	(French Canadians)	2.19388		Illumina [7614484] (imputed)	N	53798
PLB1	ENSG00000163803	phospholipase B1 [Source:HGNC Symbol;Acc:30041]	2	28680012	28866654	1	2	28457145	28643788	2017-08-30	27863252	Astle WJ	2016-11-17	Cell	www.ncbi.nlm.nih.gov/pubmed/27863252	The Allelic Landscape of Human Blood Cell Trait Variation and Links to Common Complex Disease.	Eosinophil percentage of white cells	172,378 European ancestry individuals		2p23.2	2	28463094	PLB1	SNRPGP7 - PLB1	100874408	151056		2697	25485	rs11127153-A	rs11127153	0	11127153	intron_variant	1	0.4899	6e-11	10.2218		0.0238972	[0.017-0.031] unit decrease	Affymetrix [~ 2500000] (imputed)	N	36068
PLB1	ENSG00000163803	phospholipase B1 [Source:HGNC Symbol;Acc:30041]	2	28680012	28866654	1	2	28457145	28643788	2018-10-18	30048462	Kim SK	2018-07-26	PLoS One	www.ncbi.nlm.nih.gov/pubmed/30048462	Identification of 613 new loci associated with heel bone mineral density and a polygenic risk score for bone mineral density, osteoporosis and fracture.	Heel bone mineral density	394,929 European ancestry individuals		2p23.2	2	28596959		PLB1			151056			rs55815151-?	rs55815151	0	55815151	intron_variant	0	NR	4e-13	12.3979		0.0149854	[0.011-0.019] unit decrease	Affymetrix [20259828] (imputed)	N	92920
PLB1	ENSG00000163803	phospholipase B1 [Source:HGNC Symbol;Acc:30041]	2	28680012	28866654	1	2	28457145	28643788	2018-08-15	29895819	Endo C	2018-06-12	Sci Rep	www.ncbi.nlm.nih.gov/pubmed/29895819	Genome-wide association study in Japanese females identifies fifteen novel skin-related trait associations.	Excessive sweating	1,245 Japanese ancestry female cases, 3,293 Japanese ancestry female controls		2p23.2	2	28666091	PPP1CB	PLB1 - LOC105374384	151056	105374384		21956	10950	rs56089836-G	rs56089836	0	56089836	intergenic_variant	1	0.42	2e-11	10.699		1.4	[1.27-1.54]	Affymetrix [536506]	N	88438
PLB1	ENSG00000163803	phospholipase B1 [Source:HGNC Symbol;Acc:30041]	2	28680012	28866654	1	2	28457145	28643788	2018-08-15	29895819	Endo C	2018-06-12	Sci Rep	www.ncbi.nlm.nih.gov/pubmed/29895819	Genome-wide association study in Japanese females identifies fifteen novel skin-related trait associations.	Excessive sweating	1,245 Japanese ancestry female cases, 3,293 Japanese ancestry female controls		2p23.2	2	28615660	PLB1	PLB1			151056			rs1534480-T	rs1534480	0	1534480	intron_variant	0	0.14	8e-06	5.09691		1.38	[1.20-1.60]	Affymetrix [536506]	N	88439
SON	ENSG00000159140	SON DNA binding protein [Source:HGNC Symbol;Acc:11183]	21	34914924	34949812	1	21	33542618	33577481	2018-11-12	30038396	Lee JJ	2018-07-23	Nat Genet	www.ncbi.nlm.nih.gov/pubmed/30038396	Gene discovery and polygenic prediction from a genome-wide association study of educational attainment in 1.1 million individuals.	Educational attainment (MTAG)	1,311,438 European ancestry individuals		21q22.11	21	33557116	Intergenic	SON			6651			rs2070389-T	rs2070389	0	2070389	intron_variant	0	0.7157	4e-09	8.39794	(MTAG)	0.0085	[0.0056-0.0114] unit increase	Affymetrix, Illumina [7100000] (imputed)	N	76931
SON	ENSG00000159140	SON DNA binding protein [Source:HGNC Symbol;Acc:11183]	21	34914924	34949812	1	21	33542618	33577481	2018-10-19	30038396	Lee JJ	2018-07-23	Nat Genet	www.ncbi.nlm.nih.gov/pubmed/30038396	Gene discovery and polygenic prediction from a genome-wide association study of educational attainment in 1.1 million individuals.	Educational attainment (years of education)	up to 1,131,881 European ancestry individuals		21q22.11	21	33553383		SON			6651			rs61739710-A	rs61739710	0	61739710	synonymous_variant	0	0.2813	4e-10	9.39794		0.0099	[0.0068-0.013] unit decrease	Affymetrix, Illumina [10000000] (imputed)	N	96725
TBCCD1	ENSG00000113838	TBCC domain containing 1 [Source:HGNC Symbol;Acc:25546]	3	186288332	186263862	-1	3	186570543	186546073	2018-03-27	29449654	Gharahkhani P	2018-02-15	Sci Rep	www.ncbi.nlm.nih.gov/pubmed/29449654	Analysis combining correlated glaucoma traits identifies five new risk loci for open-angle glaucoma.	Glaucoma (primary open-angle)	3,071 European ancestry cases, 6,750 European ancestry controls	3,853 cases, 33,480 controls	3q27.3	3	186482434	CRYGS, LINC02052, TBCCD1	LOC253573			253573			rs56962872-G	rs56962872	0	56962872	intron_variant	0	NR	3e-07	6.52288		1.14	[1.08-1.20]	Illumina [NR] (imputed)	N	52269
TBCCD1	ENSG00000113838	TBCC domain containing 1 [Source:HGNC Symbol;Acc:25546]	3	186288332	186263862	-1	3	186570543	186546073	2018-08-13	29891935	Choquet H	2018-06-11	Nat Commun	www.ncbi.nlm.nih.gov/pubmed/29891935	A multiethnic genome-wide association study of primary open-angle glaucoma identifies novel risk loci.	Glaucoma (primary open-angle)	10,523 European ancestry cases, 203,579 European ancestry controls, 411 Hispanic cases, 4,778 Hispanic controls, 463 East Asian ancestry cases, 4,907 East Asian ancestry controls, 298 African American cases, 1,549 African American controls, 204 South Asian ancestry cases, 4,916 South Asian ancestry controls, 272 African British cases, 4,831 African British controls, 144 mixed ancestry cases, 3,42…		3q27.3	3	186413811	DGKG/TBCCD1	DGKG - LOC107986164	1608	107986164		51577	25462	rs9853115-T	rs9853115	0	9853115	regulatory_region_variant	1	NR	2e-13	12.699		1.1	1.08-1.13	Affymetrix [at least 665500] (imputed)	N	89864
TNFSF14	ENSG00000125735	tumor necrosis factor (ligand) superfamily, member 14 [Source:HGNC Symbol;Acc:11930]	19	6670599	6663148	-1	19	6670588	6661253	2012-10-24	21833088	Sawcer S	2011-08-11	Nature	www.ncbi.nlm.nih.gov/pubmed/21833088	Genetic risk and a primary role for cell-mediated immune mechanisms in multiple sclerosis.	Multiple sclerosis	9,772 European ancestry cases, 16,849 European ancestry controls	4,218 European ancestry cases, 7,296 European ancestry controls	19p13.3	19	6668961	TNFSF14	TNFSF14			8740			rs1077667-G	rs1077667	0	1077667	intron_variant	0	NR	9e-14	13.0458		1.16	[1.14-1.18]	Illumina [465434]	N	14069
TNFSF14	ENSG00000125735	tumor necrosis factor (ligand) superfamily, member 14 [Source:HGNC Symbol;Acc:11930]	19	6670599	6663148	-1	19	6670588	6661253	2018-11-16	30072576	Emilsson V	2018-08-02	Science	www.ncbi.nlm.nih.gov/pubmed/30072576	Co-regulatory networks of human serum proteins link genetics to disease.	Blood protein levels	3,200 European ancestry individuals		19p13.3	19	6675978	TNFSF14	TNFSF14 - C3	8740	718		5383	1857	rs413141-G	rs413141	0	413141	intergenic_variant	1	0.868	5e-08	7.30103	(TNFSF14)	0.2	[0.13-0.27] unit decrease	Illumina [> 1000000] (imputed)	N	97498
TNFSF14	ENSG00000125735	tumor necrosis factor (ligand) superfamily, member 14 [Source:HGNC Symbol;Acc:11930]	19	6670599	6663148	-1	19	6670588	6661253	2017-08-30	27863252	Astle WJ	2016-11-17	Cell	www.ncbi.nlm.nih.gov/pubmed/27863252	The Allelic Landscape of Human Blood Cell Trait Variation and Links to Common Complex Disease.	Granulocyte percentage of myeloid white cells	169,545 European ancestry individuals		19p13.3	19	6668961	TNFSF14	TNFSF14			8740			rs1077667-T	rs1077667	0	1077667	intron_variant	0	0.2085	8e-10	9.09691		0.0269334	[0.018-0.036] unit increase	Affymetrix [~ 2500000] (imputed)	N	41853
TNFSF14	ENSG00000125735	tumor necrosis factor (ligand) superfamily, member 14 [Source:HGNC Symbol;Acc:11930]	19	6670599	6663148	-1	19	6670588	6661253	2017-08-30	27863252	Astle WJ	2016-11-17	Cell	www.ncbi.nlm.nih.gov/pubmed/27863252	The Allelic Landscape of Human Blood Cell Trait Variation and Links to Common Complex Disease.	Monocyte count	170,721 European ancestry individuals		19p13.3	19	6675978	C3	TNFSF14 - C3	8740	718		5383	1857	rs413141-G	rs413141	0	413141	intergenic_variant	1	0.8627	5e-16	15.301		0.0426084	[0.032-0.053] unit increase	Affymetrix [~ 2500000] (imputed)	N	50610
TNFSF14	ENSG00000125735	tumor necrosis factor (ligand) superfamily, member 14 [Source:HGNC Symbol;Acc:11930]	19	6670599	6663148	-1	19	6670588	6661253	2018-07-28	29403010	Kanai M	2018-02-05	Nat Genet	www.ncbi.nlm.nih.gov/pubmed/29403010	Genetic analysis of quantitative traits in the Japanese population links cell types to complex human diseases.	Monocyte count	62,076 Japanese ancestry individuals		19p13.3	19	6671358	TNFSF14	TNFSF14 - C3	8740	718		763	6477	rs12461821-?	rs12461821	0	12461821	regulatory_region_variant	1	NR	7e-11	10.1549		0.03835	[0.027-0.05] unit decrease novel	Illumina [6108953] (imputed)	N	54932
TNFSF14	ENSG00000125735	tumor necrosis factor (ligand) superfamily, member 14 [Source:HGNC Symbol;Acc:11930]	19	6670599	6663148	-1	19	6670588	6661253	2018-04-25	24076602	Beecham AH	2013-11-01	Nat Genet	www.ncbi.nlm.nih.gov/pubmed/24076602	Analysis of immune-related loci identifies 48 new susceptibility variants for multiple sclerosis.	Multiple sclerosis	14,498 European ancestry cases, 24,091 European ancestry controls	14,802 European ancestry cases, 26,703 European ancestry controls	19p13.3	19	6668961	TNFSF14	TNFSF14			8740			rs1077667-G	rs1077667	0	1077667	intron_variant	0	0.79	2e-24	23.699		1.16		Illumina [161311]	N	56054
TNFSF14	ENSG00000125735	tumor necrosis factor (ligand) superfamily, member 14 [Source:HGNC Symbol;Acc:11930]	19	6670599	6663148	-1	19	6670588	6661253	2017-08-30	27863252	Astle WJ	2016-11-17	Cell	www.ncbi.nlm.nih.gov/pubmed/27863252	The Allelic Landscape of Human Blood Cell Trait Variation and Links to Common Complex Disease.	Monocyte percentage of white cells	170,494 European ancestry individuals		19p13.3	19	6668961	TNFSF14	TNFSF14			8740			rs1077667-T	rs1077667	0	1077667	intron_variant	0	0.2085	5e-11	10.301		0.0287329	[0.02-0.037] unit decrease	Affymetrix [~ 2500000] (imputed)	N	72869
USP31	ENSG00000103404	ubiquitin specific peptidase 31 [Source:HGNC Symbol;Acc:20060]	16	23160591	23072727	-1	16	23149270	23061406	2016-07-14	26053186	Park SL	2015-06-08	PLoS One	www.ncbi.nlm.nih.gov/pubmed/26053186	Mercapturic Acids Derived from the Toxicants Acrolein and Crotonaldehyde in the Urine of Cigarette Smokers from Five Ethnic Groups with Differing Risks for Lung Cancer.	3-hydroxypropylmercapturic acid levels in smokers	362 African American current smoker individuals, 329 Native Hawaiian ancestry current smoker individuals, 438 European ancestry current smoker individuals, 449 Latino current smoker individuals, 704 Japanese ancestry current smoker individuals		16p12.2	16	22939292	NR	HS3ST2 - USP31	9956	57478		22954	122115	rs138450362-?	rs138450362	0	138450362	intergenic_variant	1	NR	5e-08	7.30103	(Japanese)	1.0668	[NR] unit decrease	Illumina [up to 11892802] (imputed)	N	27994
USP31	ENSG00000103404	ubiquitin specific peptidase 31 [Source:HGNC Symbol;Acc:20060]	16	23160591	23072727	-1	16	23149270	23061406	2016-07-14	26053186	Park SL	2015-06-08	PLoS One	www.ncbi.nlm.nih.gov/pubmed/26053186	Mercapturic Acids Derived from the Toxicants Acrolein and Crotonaldehyde in the Urine of Cigarette Smokers from Five Ethnic Groups with Differing Risks for Lung Cancer.	3-hydroxypropylmercapturic acid levels in smokers	362 African American current smoker individuals, 329 Native Hawaiian ancestry current smoker individuals, 438 European ancestry current smoker individuals, 449 Latino current smoker individuals, 704 Japanese ancestry current smoker individuals		16p12.2	16	23050620	NR	HS3ST2 - USP31	9956	57478		134282	10787	rs72772480-?	rs72772480	0	72772480	intergenic_variant	1	NR	2e-07	6.69897	(Japanese)	0.6071	[NR] unit decrease	Illumina [up to 11892802] (imputed)	N	30013
USP31	ENSG00000103404	ubiquitin specific peptidase 31 [Source:HGNC Symbol;Acc:20060]	16	23160591	23072727	-1	16	23149270	23061406	2018-09-20	28869591	Kemp JP	2017-09-04	Nat Genet	www.ncbi.nlm.nih.gov/pubmed/28869591	Identification of 153 new loci associated with heel bone mineral density and functional involvement of GPC6 in osteoporosis.	Heel bone mineral density	76,067 European ancestry women, 66,420 European ancestry men		16p12.2	16	23141382	USP31	USP31			57478			rs113196631-A	rs113196631	0	113196631	intron_variant	0	0.705565	4e-10	9.39794		0.0268794	[0.019-0.035] unit increase	NR [17166351] (imputed)	N	59356
USP31	ENSG00000103404	ubiquitin specific peptidase 31 [Source:HGNC Symbol;Acc:20060]	16	23160591	23072727	-1	16	23149270	23061406	2009-06-30	19525955	Bahlo M	2009-06-14	Nat Genet	www.ncbi.nlm.nih.gov/pubmed/19525955	Genome-wide association study identifies new multiple sclerosis susceptibility loci on chromosomes 12 and 20.	Multiple sclerosis	1,618 European ancestry cases, 3,413 European ancestry controls	2,256 European ancestry cases, 2,310 European ancestry controls	16p12.2	16	23055939	NR	HS3ST2 - USP31	9956	57478		139601	5468	rs8049603-T	rs8049603	0	8049603	intergenic_variant	1	0.20	1e-06	6		1.19	[NR]	Illumina [302098]	N	6686
USP31	ENSG00000103404	ubiquitin specific peptidase 31 [Source:HGNC Symbol;Acc:20060]	16	23160591	23072727	-1	16	23149270	23061406	2017-03-20	27629089	Sailer A	2016-09-14	Neurology	www.ncbi.nlm.nih.gov/pubmed/27629089	A genome-wide association study in multiple system atrophy.	Multiple system atrophy	918 European ancestry cases, 3,864 European ancestry controls		16p12.2	16	23019939	USP31	HS3ST2 - USP31	9956	57478		103601	41468	rs8044188-G	rs8044188	0	8044188	intergenic_variant	1	0.79	5e-06	5.30103		1.38		Illumina [4903804] (imputed)	N	71885
USP31	ENSG00000103404	ubiquitin specific peptidase 31 [Source:HGNC Symbol;Acc:20060]	16	23160591	23072727	-1	16	23149270	23061406	2017-08-04	27989323	Ahola-Olli AV	2016-12-13	Am J Hum Genet	www.ncbi.nlm.nih.gov/pubmed/27989323	Genome-wide Association Study Identifies 27 Loci Influencing Concentrations of Circulating Cytokines and Growth Factors.	CTACK levels	3,631 Finnish ancestry individuals		16p12.2	16	22933272	NR	HS3ST2 - USP31	9956	57478		16934	128135	rs208623-C	rs208623	0	208623	intergenic_variant	1	NR	5e-06	5.30103		0.1409	[0.08-0.201] SD units increase	NR [10700000] (imputed)	N	74271
USP31	ENSG00000103404	ubiquitin specific peptidase 31 [Source:HGNC Symbol;Acc:20060]	16	23160591	23072727	-1	16	23149270	23061406	2018-10-18	30048462	Kim SK	2018-07-26	PLoS One	www.ncbi.nlm.nih.gov/pubmed/30048462	Identification of 613 new loci associated with heel bone mineral density and a polygenic risk score for bone mineral density, osteoporosis and fracture.	Heel bone mineral density	394,929 European ancestry individuals		16p12.2	16	23141382		USP31			57478			rs113196631-?	rs113196631	0	113196631	intron_variant	0	NR	2e-10	9.69897		0.0163516	[0.011-0.021] unit increase	Affymetrix [20259828] (imputed)	N	93357
USP31	ENSG00000103404	ubiquitin specific peptidase 31 [Source:HGNC Symbol;Acc:20060]	16	23160591	23072727	-1	16	23149270	23061406	2018-09-20	28869591	Kemp JP	2017-09-04	Nat Genet	www.ncbi.nlm.nih.gov/pubmed/28869591	Identification of 153 new loci associated with heel bone mineral density and functional involvement of GPC6 in osteoporosis.	Heel bone mineral density	76,067 European ancestry women, 66,420 European ancestry men		16p12.2	16	23141382	USP31	USP31			57478			rs113196631-A	rs113196631	0	113196631	intron_variant	0	0.704911	1e-08	8	(women)	0.0315042	[0.021-0.042] unit increase	NR [17166351] (imputed)	N	59615

## Sheet: ADHD PRS-by-sex
Supplementary Table S9E. Gene annotated to the top hits in the PRS x Sex model:
gene	ensembl_gene_id	description	gene_chr_hg19	gene_start_hg19	gene_end_hg19	gene_strand	gene_chr_hg38	gene_start_hg38	gene_end_hg38	DATE.ADDED.TO.CATALOG	PUBMEDID	FIRST.AUTHOR	DATE	JOURNAL	LINK	STUDY	DISEASE.TRAIT	INITIAL.SAMPLE.SIZE	REPLICATION.SAMPLE.SIZE	REGION	CHR_ID_hg38	CHR_POS_hg38	REPORTED.GENE.S.	MAPPED_GENE	UPSTREAM_GENE_ID	DOWNSTREAM_GENE_ID	SNP_GENE_IDS	UPSTREAM_GENE_DISTANCE	DOWNSTREAM_GENE_DISTANCE	STRONGEST.SNP.RISK.ALLELE	SNPS	MERGED	SNP_ID_CURRENT	CONTEXT	INTERGENIC	RISK.ALLELE.FREQUENCY	P.VALUE	PVALUE_MLOG	P.VALUE.TEXT.	OR.or.BETA	95%.CI.TEXT.	PLATFORM.SNPS.PASSING.QC.	CNV	UNIQID
CACNA2D3	ENSG00000157445	calcium channel, voltage-dependent, alpha 2/delta subunit 3 [Source:HGNC Symbol;Acc:15460]	3	54156574	55108584	1	3	54122547	55074557	2012-07-04	22542470	Ovsyannikova IG	2012-04-25	Vaccine	www.ncbi.nlm.nih.gov/pubmed/22542470	Genome-wide association study of antibody response to smallpox vaccine.	Immune response to smallpox vaccine (IL-6)	217 African American individuals, 580 European ancestry individuals, 217 Hispanic individuals		3p14.3	3	55001847	CACNA2D3	CACNA2D3			55799			rs4955826-?	rs4955826	0	4955826	intron_variant	0		5e-06	5.30103	(EA)			Illumina [NR]	N	3858
CACNA2D3	ENSG00000157445	calcium channel, voltage-dependent, alpha 2/delta subunit 3 [Source:HGNC Symbol;Acc:15460]	3	54156574	55108584	1	3	54122547	55074557	2014-05-12	24096698	De Vivo I	2013-10-06	Hum Genet	www.ncbi.nlm.nih.gov/pubmed/24096698	Genome-wide association study of endometrial cancer in E2C2.	Endometrial cancer	up to 2,695 European ancestry cases, up to 2,777 European ancestry controls	up to 3,235 cases, up to 12,059 controls	3p14.3	3	54983722	CACNA2D3	CACNA2D3			55799			rs3773582-?	rs3773582	0	3773582	intron_variant	0	NR	8e-06	5.09691	(European, Endometroid subtype)			Illumina [873935]	N	7037
CACNA2D3	ENSG00000157445	calcium channel, voltage-dependent, alpha 2/delta subunit 3 [Source:HGNC Symbol;Acc:15460]	3	54156574	55108584	1	3	54122547	55074557	2014-07-29	24315451	van der Valk RJ	2013-12-05	J Allergy Clin Immunol	www.ncbi.nlm.nih.gov/pubmed/24315451	Fraction of exhaled nitric oxide values in childhood are associated with 17q11.2-q12 and 17q12-q21 variants.	Fractional exhaled nitric oxide (childhood)	5,131 European ancestry individuals, 1,155 Hispanic individuals, 2,572 individuals		3p14.3	3	54766289	LRTM1	CACNA2D3			55799			rs1820616-T	rs1820616	0	1820616	intron_variant	0	0.06	3e-06	5.52288		0.113	[0.066-0.16] unit increase	Affymetrix, Illumina [2253077] (imputed)	N	7695
CACNA2D3	ENSG00000157445	calcium channel, voltage-dependent, alpha 2/delta subunit 3 [Source:HGNC Symbol;Acc:15460]	3	54156574	55108584	1	3	54122547	55074557	2014-08-02	24375517	Lohmann K	2013-12-26	Mov Disord	www.ncbi.nlm.nih.gov/pubmed/24375517	Genome-wide association study in musician's dystonia: a risk variant at the arylsulfatase G locus?	Musician's dystonia	127 European ancestry cases, 984 European ancestry controls	116 European ancestry cases, 125 European ancestry controls	3p21.1	3	54344573	NR	CACNA2D3			55799			rs11711956-?	rs11711956	0	11711956	intron_variant	0	0.24	2e-06	5.69897		1.73	[1.38-2.18]	Affymetrix [557620]	N	7755
CACNA2D3	ENSG00000157445	calcium channel, voltage-dependent, alpha 2/delta subunit 3 [Source:HGNC Symbol;Acc:15460]	3	54156574	55108584	1	3	54122547	55074557	2015-06-23	23870195	Wojczynski MK	2013-07-19	BMC Med Genet	www.ncbi.nlm.nih.gov/pubmed/23870195	Genetics of coronary artery calcification among African Americans, a meta-analysis.	Coronary artery calcification	5,823 African American individuals	9,992 European ancestry individuals	3p14.3	3	55150186	CACNA2D3	CACNA2D3 - LOC105377096	55799	105377096		75629	27986	rs6782380-C	rs6782380	0	6782380	intergenic_variant	1	0.8	8e-06	5.09691	(AA)	0.18	[0.1-0.26] unit increase	Affymetrix, Illumina [up to 2727966] (imputed)	N	9655
CACNA2D3	ENSG00000157445	calcium channel, voltage-dependent, alpha 2/delta subunit 3 [Source:HGNC Symbol;Acc:15460]	3	54156574	55108584	1	3	54122547	55074557	2012-09-08	22754043	Byrne EM	2012-07-01	Sleep	www.ncbi.nlm.nih.gov/pubmed/22754043	A genome-wide association study of caffeine-related sleep disturbance: confirmation of a role for a common variant in the adenosine receptor.	Insomnia (caffeine-induced)	2,402 European ancestry individuals from 1,470 families		3p14.3	3	55154246	RP11-889D3.1	CACNA2D3 - LOC105377096	55799	105377096		79689	23926	rs11706236-?	rs11706236	0	11706236	intergenic_variant	1	0.86	4e-06	5.39794		1.59	[1.32-1.96]	Illumina [2380486] (imputed)	N	10159
CACNA2D3	ENSG00000157445	calcium channel, voltage-dependent, alpha 2/delta subunit 3 [Source:HGNC Symbol;Acc:15460]	3	54156574	55108584	1	3	54122547	55074557	2012-11-02	20889312	Wang KS	2010-10-01	Schizophr Res	www.ncbi.nlm.nih.gov/pubmed/20889312	A genome-wide meta-analysis identifies novel loci associated with schizophrenia and bipolar disorder.	Bipolar disorder and schizophrenia	651 European ancestry bipolar cases, 1,171 European ancestry schizophrenia cases, 2,412 European ancestry controls		3p14.3	3	54598520	NR	CACNA2D3			55799			rs13064588-?	rs13064588	0	13064588	intron_variant	0	NR	4e-06	5.39794		1.2367	[NR]	Affymetrix [722112]	N	14420
CACNA2D3	ENSG00000157445	calcium channel, voltage-dependent, alpha 2/delta subunit 3 [Source:HGNC Symbol;Acc:15460]	3	54156574	55108584	1	3	54122547	55074557	2017-02-27	27490719	Bacelis J	2016-08-04	PLoS One	www.ncbi.nlm.nih.gov/pubmed/27490719	Literature-Informed Analysis of a Genome-Wide Association Study of Gestational Age in Norwegian Women and Children Suggests Involvement of Inflammatory Pathways.	Gestational age at birth (child effect)	1,109 Norwegian ancestry children		3p21.1	3	54337118	NR	CACNA2D3			55799			rs9818348-G	rs9818348	0	9818348	intron_variant	0		6e-06	5.22185				NR [525577]	N	18181
CACNA2D3	ENSG00000157445	calcium channel, voltage-dependent, alpha 2/delta subunit 3 [Source:HGNC Symbol;Acc:15460]	3	54156574	55108584	1	3	54122547	55074557	2017-06-16	28166213	Wain LV	2017-02-06	Nat Genet	www.ncbi.nlm.nih.gov/pubmed/28166213	Genome-wide association analyses for lung function and chronic obstructive pulmonary disease identify new loci and potential druggable targets.	Lung function (FEV1/FVC)	48,943 European ancestry individuals	57,176 European ancestry individuals, 38,199 individuals.	3p14.3	3	55116650	CACNA2D3, WNT5A	CACNA2D3 - LOC105377096	55799	105377096		42093	61522	rs1458979-G	rs1458979	0	1458979	intergenic_variant	1	0.5	4e-10	9.39794		0.025	[0.017-0.033] unit decrease	Affymetrix [27624732] (imputed)	N	20378
CACNA2D3	ENSG00000157445	calcium channel, voltage-dependent, alpha 2/delta subunit 3 [Source:HGNC Symbol;Acc:15460]	3	54156574	55108584	1	3	54122547	55074557	2017-07-07	28440896	Yin X	2017-04-25	Am J Med Genet B Neuropsychiatr Genet	www.ncbi.nlm.nih.gov/pubmed/28440896	Genome-wide meta-analysis identifies a novel susceptibility signal at CACNA2D3 for nicotine dependence.	Nicotine dependence	7,297 European ancestry cases, 5,577 European ancestry controls, 918 European ancestry whole genome sequenced cases, 921 European ancestry whole genome sequenced controls, African American cases, 1,500 African American controls		3p14.3	3	54608201	CACNA2D3	CACNA2D3			55799			rs56247223-A	rs56247223	0	56247223	intron_variant	0		4e-08	7.39794	(AA)	0.07	[0.05-0.09] unit decrease	Illumina [at least 3251541] (imputed)	N	21421
CACNA2D3	ENSG00000157445	calcium channel, voltage-dependent, alpha 2/delta subunit 3 [Source:HGNC Symbol;Acc:15460]	3	54156574	55108584	1	3	54122547	55074557	2017-05-11	27182965	Pickrell JK	2016-05-16	Nat Genet	www.ncbi.nlm.nih.gov/pubmed/27182965	Detection and interpretation of shared genetic influences on 42 human traits.	Nose size	67,023 European ancestry individuals		3p14.3	3	54697347	CACNA2D3	CACNA2D3			55799			rs56063440-?	rs56063440	0	56063440	intron_variant	0	NR	6e-11	10.2218		0.03	[0.021-0.039] unit increase	Illumina [12039491] (imputed)	N	23744
CACNA2D3	ENSG00000157445	calcium channel, voltage-dependent, alpha 2/delta subunit 3 [Source:HGNC Symbol;Acc:15460]	3	54156574	55108584	1	3	54122547	55074557	2016-06-29	26339675	Tosto G	2015-06-18	Ann Clin Transl Neurol	www.ncbi.nlm.nih.gov/pubmed/26339675	F-box/LRR-repeat protein 7 is genetically associated with Alzheimer's disease.	Alzheimer's disease (late onset)	2,451 Caribbean Hispanic cases, 2,063 Caribbean Hispanic controls	550 Caribbean Hispanic cases, 236 Caribbean Hispanic controls	3p21.1	3	54319213	CACNA2D3	CACNA2D3			55799			rs7431992-A	rs7431992	0	7431992	intron_variant	0	0.1	2e-06	5.69897	(adjusted for APOE)	1.46	[1.25-1.71]	Affymetrix, Illumina [8837542] (imputed)	N	26856
CACNA2D3	ENSG00000157445	calcium channel, voltage-dependent, alpha 2/delta subunit 3 [Source:HGNC Symbol;Acc:15460]	3	54156574	55108584	1	3	54122547	55074557	2016-08-05	26242244	Ma Y	2015-08-05	Sci Rep	www.ncbi.nlm.nih.gov/pubmed/26242244	Association of chromosome 5q21.3 polymorphisms with the exploratory eye movement dysfunction in schizophrenia.	Exploratory eye movement dysfunction in schizophrenia (total eye scanning length)	128 Han Chinese ancestry cases		3p21.1	3	54182090	NR	CACNA2D3			55799			rs9809064-?	rs9809064	0	9809064	intron_variant	0		2e-06	5.69897		81.56	[42.3-120.82] unit decrease	Illumina [498648]	N	29788
CACNA2D3	ENSG00000157445	calcium channel, voltage-dependent, alpha 2/delta subunit 3 [Source:HGNC Symbol;Acc:15460]	3	54156574	55108584	1	3	54122547	55074557	2016-07-13	26053186	Park SL	2015-06-08	PLoS One	www.ncbi.nlm.nih.gov/pubmed/26053186	Mercapturic Acids Derived from the Toxicants Acrolein and Crotonaldehyde in the Urine of Cigarette Smokers from Five Ethnic Groups with Differing Risks for Lung Cancer.	3-hydroxy-1-methylpropylmercapturic acid levels in smokers	361 African American current smoker individuals, 329 Native Hawaiian ancestry current smoker individuals, 440 European ancestry current smoker individuals, 452 Latino current smoker individuals, 702 Japanese ancestry current smoker individuals		3p14.3	3	54463747	NR	CACNA2D3			55799			rs149422347-?	rs149422347	0	149422347	intron_variant	0	NR	2e-06	5.69897	(Native Hawaiian)	1.482	[NR] unit increase	Illumina [up to 11892802] (imputed)	N	30357
CACNA2D3	ENSG00000157445	calcium channel, voltage-dependent, alpha 2/delta subunit 3 [Source:HGNC Symbol;Acc:15460]	3	54156574	55108584	1	3	54122547	55074557	2017-08-04	27989323	Ahola-Olli AV	2016-12-13	Am J Hum Genet	www.ncbi.nlm.nih.gov/pubmed/27989323	Genome-wide Association Study Identifies 27 Loci Influencing Concentrations of Circulating Cytokines and Growth Factors.	RANTES levels	3,421 Finnish ancestry individuals		3p21.1	3	54308561	NR	CACNA2D3			55799			rs55890718-G	rs55890718	0	55890718	intron_variant	0		9e-06	5.04576		0.1451	[0.081-0.209] SD units decrease	NR [10700000] (imputed)	N	43277
CACNA2D3	ENSG00000157445	calcium channel, voltage-dependent, alpha 2/delta subunit 3 [Source:HGNC Symbol;Acc:15460]	3	54156574	55108584	1	3	54122547	55074557	2018-07-24	26426971	Winkler TW	2015-10-01	PLoS Genet	www.ncbi.nlm.nih.gov/pubmed/26426971	The Influence of Age and Sex on Genetic Associations with Adult Body Size and Shape: A Large-Scale Genome-Wide Interaction Study.	Body mass index	up to 309,889 European ancestry individuals		3p21.1	3	53713347	TKT, DCP1A, ACTR8, CHDH, IL17RB, SELK, CACNA2D3	CACNA1D			776			rs13076366-A	rs13076366	0	13076366	intron_variant	0	0.223716820519931	5e-11	10.301		0.0235653	unit decrease	Affymetrix, Illumina, Perlegen [up to 2800000] (imputed)	N	47564
CACNA2D3	ENSG00000157445	calcium channel, voltage-dependent, alpha 2/delta subunit 3 [Source:HGNC Symbol;Acc:15460]	3	54156574	55108584	1	3	54122547	55074557	2017-12-01	28928442	Tian C	2017-09-19	Nat Commun	www.ncbi.nlm.nih.gov/pubmed/28928442	Genome-wide association and HLA region fine-mapping studies identify susceptibility loci for multiple common infections.	Rheumatic fever	1,115 European ancestry cases, 88,076 European ancestry controls		3p14.3	3	54460824	NR	CACNA2D3			55799			rs138753803-?	rs138753803	0	138753803	intron_variant	0	NR	8e-06	5.09691		1.2097	[0.75-1.67] unit decrease	Illumina [at least 560000] (imputed)	N	49059
CACNA2D3	ENSG00000157445	calcium channel, voltage-dependent, alpha 2/delta subunit 3 [Source:HGNC Symbol;Acc:15460]	3	54156574	55108584	1	3	54122547	55074557	2017-09-18	28604730	McKay JD	2017-06-12	Nat Genet	www.ncbi.nlm.nih.gov/pubmed/28604730	Large-scale association analysis identifies new lung cancer susceptibility loci and heterogeneity in genetic susceptibility across histological subtypes.	Lung cancer in ever smokers	23,223 European ancestry cases, 16,964 European ancestry controls		3p14.3	3	54866828	CACNA2D3	CACNA2D3			55799			rs1880828-A	rs1880828	0	1880828	intron_variant	0	0.128216119	8e-06	5.09691		1.11442	[1.06271046-1.168653746]	Illumina [10439017] (imputed)	N	50951
CACNA2D3	ENSG00000157445	calcium channel, voltage-dependent, alpha 2/delta subunit 3 [Source:HGNC Symbol;Acc:15460]	3	54156574	55108584	1	3	54122547	55074557	2018-06-29	29496196	McCoy TH Jr.	2018-02-20	Biol Psychiatry	www.ncbi.nlm.nih.gov/pubmed/29496196	Genome-wide Association Study of Dimensional Psychopathology Using Electronic Health Records.	Dimensional psychopathology (Positive)	4,687 Northern European ancestry individuals					CACNA2D3							chr3:54508115-?	chr3:54508115	0			1	NR	2e-06	5.69897				Illumina [893900] (imputed)	N	52368
CACNA2D3	ENSG00000157445	calcium channel, voltage-dependent, alpha 2/delta subunit 3 [Source:HGNC Symbol;Acc:15460]	3	54156574	55108584	1	3	54122547	55074557	2018-02-07	29299148	Liu W	2017-11-25	Oncotarget	www.ncbi.nlm.nih.gov/pubmed/29299148	Cancer risk susceptibility loci in a Swedish population.	Cancer	3,555 Swedish ancestry cases, 15,581 Swedish ancestry controls		3p14.3	3;3	55162885;55256718	NR	CACNA2D3 - LOC105377096; LOC105377097						rs10510776-?; rs7613572-?	rs10510776; rs7613572	0		intergenic_variant; intergenic_variant		NR	1e-07	7		1.75	[NR]	Illumina [226883]	N	58506
CACNA2D3	ENSG00000157445	calcium channel, voltage-dependent, alpha 2/delta subunit 3 [Source:HGNC Symbol;Acc:15460]	3	54156574	55108584	1	3	54122547	55074557	2018-03-05	29367611	Gao B	2018-01-24	Sci Rep	www.ncbi.nlm.nih.gov/pubmed/29367611	Genome-wide association study of paclitaxel and carboplatin disposition in women with epithelial ovarian cancer.	Carboplatin disposition in epthelial ovarian cancer	42 European ancestry cases, 14 Asian ancestry cases		3p14.3	3	55376983	CACNA2D3, WNT5A	LOC105377098 - WNT5A	105377098	7474		76057	88732	rs11130471-?	rs11130471	0	11130471	intergenic_variant	1	NR	9e-06	5.04576		1.641	unit decrease (EA)	Illumina [610255]	N	62982
CACNA2D3	ENSG00000157445	calcium channel, voltage-dependent, alpha 2/delta subunit 3 [Source:HGNC Symbol;Acc:15460]	3	54156574	55108584	1	3	54122547	55074557	2016-10-14	26634245	Lutz SM	2015-12-03	BMC Genet	www.ncbi.nlm.nih.gov/pubmed/26634245	A genome-wide association study identifies risk loci for spirometric measures among smokers of European and African ancestry.	Post bronchodilator FEV1/FVC ratio	10,094 European ancestry current and former smoker individuals, 3,260 African American current and former smoker individuals, 178 current and former smoker individuals		3p14.3	3	55091110	Intergenic	CACNA2D3 - LOC105377096	55799	105377096		16553	87062	rs193058367-A	rs193058367	0	193058367	intergenic_variant	1	0.998	2e-06	5.69897	(AA)	0.199	unit increase	Illumina [NR] (imputed)	N	64604
CACNA2D3	ENSG00000157445	calcium channel, voltage-dependent, alpha 2/delta subunit 3 [Source:HGNC Symbol;Acc:15460]	3	54156574	55108584	1	3	54122547	55074557	2017-01-16	27126917	Spada J	2016-04-29	J Sleep Res	www.ncbi.nlm.nih.gov/pubmed/27126917	Genome-wide association analysis of actigraphic sleep phenotypes in the LIFE Adult Study.	Night sleep phenotypes	941 European ancestry individuals		3p14.3	3	54855753	CACNA2D3, CACNA2D3-AS1, LRTM1, ESRG	CACNA2D3			55799			rs1168696-C	rs1168696	0	1168696	intron_variant	0	NR	6e-06	5.22185	(sleep offset, weekdays)	0.2448	[0.14-0.35] unit increase	Affymetrix [7141204] (imputed)	N	71674
CACNA2D3	ENSG00000157445	calcium channel, voltage-dependent, alpha 2/delta subunit 3 [Source:HGNC Symbol;Acc:15460]	3	54156574	55108584	1	3	54122547	55074557	2012-01-20	22179738	Lai HM	2011-12-16	Rheumatology (Oxford)	www.ncbi.nlm.nih.gov/pubmed/22179738	Gout and type 2 diabetes have a mutual inter-dependent effect on genetic risk factors and higher incidences.	Gout	20 Han Chinese ancestry male gout cases, 42 Han Chinese ancestry male controls		3p14.3	3	55076280	CACNA2D3	CACNA2D3 - LOC105377096	55799	105377096		1723	101892	rs358079-?	rs358079	0	358079	intergenic_variant	1		1e-07	7				Illumina [479403]	N	71757
CACNA2D3	ENSG00000157445	calcium channel, voltage-dependent, alpha 2/delta subunit 3 [Source:HGNC Symbol;Acc:15460]	3	54156574	55108584	1	3	54122547	55074557	2017-08-04	27989323	Ahola-Olli AV	2016-12-13	Am J Hum Genet	www.ncbi.nlm.nih.gov/pubmed/27989323	Genome-wide Association Study Identifies 27 Loci Influencing Concentrations of Circulating Cytokines and Growth Factors.	Monocyte chemoattractant protein-1 levels	8,293 Finnish ancestry individuals		3p14.3	3	54574717	NR	CACNA2D3			55799			rs184899916-C	rs184899916	0	184899916	intron_variant	0		8e-06	5.09691		0.4056	[0.23-0.59] SD units decrease	NR [10700000] (imputed)	N	74981
CACNA2D3	ENSG00000157445	calcium channel, voltage-dependent, alpha 2/delta subunit 3 [Source:HGNC Symbol;Acc:15460]	3	54156574	55108584	1	3	54122547	55074557	2018-11-12	30038396	Lee JJ	2018-07-23	Nat Genet	www.ncbi.nlm.nih.gov/pubmed/30038396	Gene discovery and polygenic prediction from a genome-wide association study of educational attainment in 1.1 million individuals.	Educational attainment (MTAG)	1,311,438 European ancestry individuals		3p21.1	3	54196611	Intergenic	CACNA2D3			55799			rs6445633-A	rs6445633	0	6445633	intron_variant	0	0.3127	9e-11	10.0458	(MTAG)	0.0092	[0.0065-0.0119] unit increase	Affymetrix, Illumina [7100000] (imputed)	N	76369
CACNA2D3	ENSG00000157445	calcium channel, voltage-dependent, alpha 2/delta subunit 3 [Source:HGNC Symbol;Acc:15460]	3	54156574	55108584	1	3	54122547	55074557	2018-11-12	30038396	Lee JJ	2018-07-23	Nat Genet	www.ncbi.nlm.nih.gov/pubmed/30038396	Gene discovery and polygenic prediction from a genome-wide association study of educational attainment in 1.1 million individuals.	Self-reported math ability	564,698 European ancestry individuals		3p21.1	3	54132293	Intergenic	CACNA2D3			55799			rs1562686-C	rs1562686	0	1562686	intron_variant	0	0.8548	1e-08	8		0.0157	[0.01-0.021] unit increase	Affymetrix, Illumina [10000000] (imputed)	N	77071
CACNA2D3	ENSG00000157445	calcium channel, voltage-dependent, alpha 2/delta subunit 3 [Source:HGNC Symbol;Acc:15460]	3	54156574	55108584	1	3	54122547	55074557	2018-11-12	30038396	Lee JJ	2018-07-23	Nat Genet	www.ncbi.nlm.nih.gov/pubmed/30038396	Gene discovery and polygenic prediction from a genome-wide association study of educational attainment in 1.1 million individuals.	Highest math class taken (MTAG)	811,539 European ancestry individuals		3p21.1	3	54140210	Intergenic	CACNA2D3			55799			rs7623444-A	rs7623444	0	7623444	intron_variant	0	0.5615	2e-11	10.699	(MTAG)	0.0112	[0.0079-0.0145] unit decrease	Affymetrix, Illumina [7100000] (imputed)	N	79364
CACNA2D3	ENSG00000157445	calcium channel, voltage-dependent, alpha 2/delta subunit 3 [Source:HGNC Symbol;Acc:15460]	3	54156574	55108584	1	3	54122547	55074557	2018-11-12	30038396	Lee JJ	2018-07-23	Nat Genet	www.ncbi.nlm.nih.gov/pubmed/30038396	Gene discovery and polygenic prediction from a genome-wide association study of educational attainment in 1.1 million individuals.	Self-reported math ability (MTAG)	670,471 European ancestry individuals		3p21.1	3	54132293	Intergenic	CACNA2D3			55799			rs1562686-C	rs1562686	0	1562686	intron_variant	0	0.8548	2e-09	8.69897	(MTAG)	0.0152	[0.01-0.02] unit increase	Affymetrix, Illumina [7100000] (imputed)	N	80418
CACNA2D3	ENSG00000157445	calcium channel, voltage-dependent, alpha 2/delta subunit 3 [Source:HGNC Symbol;Acc:15460]	3	54156574	55108584	1	3	54122547	55074557	2018-07-05	29875488	Sun BB	2018-06-06	Nature	www.ncbi.nlm.nih.gov/pubmed/29875488	Genomic atlas of the human plasma proteome.	Blood protein levels	3,301 European ancestry individuals		3p21.1	3	54119490	CACNA2D3	CABYRP1 - CACNA2D3	266954	55799		70671	3104	rs34084772-A	rs34084772	0	34084772	intergenic_variant	1	0.184	5e-13	12.301	(Voltage-dependent calcium channel subunit alpha-2/delta-3, CACNA2D3.8885.6.3)	0.23	[0.17-0.29] unit decrease	Affymetrix [10572788] (imputed)	N	84075
CACNA2D3	ENSG00000157445	calcium channel, voltage-dependent, alpha 2/delta subunit 3 [Source:HGNC Symbol;Acc:15460]	3	54156574	55108584	1	3	54122547	55074557	2018-09-12	29942086	Savage JE	2018-06-25	Nat Genet	www.ncbi.nlm.nih.gov/pubmed/29942086	Genome-wide association meta-analysis in 269,867 individuals identifies new genetic and functional links to intelligence.	Intelligence	269,867 European ancestry individuals		3p21.1	3	54204031	NR	CACNA2D3			55799			rs13319916-A	rs13319916	0	13319916	intron_variant	0	NR	4e-08	7.39794		5.491	z-score increase	Affymetrix, Illumina [9295118] (imputed)	N	86973
CACNA2D3	ENSG00000157445	calcium channel, voltage-dependent, alpha 2/delta subunit 3 [Source:HGNC Symbol;Acc:15460]	3	54156574	55108584	1	3	54122547	55074557	2018-11-12	30038396	Lee JJ	2018-07-23	Nat Genet	www.ncbi.nlm.nih.gov/pubmed/30038396	Gene discovery and polygenic prediction from a genome-wide association study of educational attainment in 1.1 million individuals.	Cognitive performance (MTAG)	402,382 European ancestry individuals		3p21.1	3	54196611	Intergenic	CACNA2D3			55799			rs6445633-A	rs6445633	0	6445633	intron_variant	0	0.3201	1e-08	8	(MTAG)	0.0141	[0.0092-0.019] unit increase	Affymetrix, Illumina [7100000] (imputed)	N	90183
CACNA2D3	ENSG00000157445	calcium channel, voltage-dependent, alpha 2/delta subunit 3 [Source:HGNC Symbol;Acc:15460]	3	54156574	55108584	1	3	54122547	55074557	2018-09-12	29942086	Savage JE	2018-06-25	Nat Genet	www.ncbi.nlm.nih.gov/pubmed/29942086	Genome-wide association meta-analysis in 269,867 individuals identifies new genetic and functional links to intelligence.	Intelligence	269,867 European ancestry individuals		3p21.1	3	54200695	NR	CACNA2D3			55799			rs4485754-A	rs4485754	0	4485754	intron_variant	0	NR	2e-08	7.69897		5.652	z-score increase	Affymetrix, Illumina [9295118] (imputed)	N	91130
CACNA2D3	ENSG00000157445	calcium channel, voltage-dependent, alpha 2/delta subunit 3 [Source:HGNC Symbol;Acc:15460]	3	54156574	55108584	1	3	54122547	55074557	2018-11-01	30130595	Dominguez-Cruz MG	2018-08-18	Gene	www.ncbi.nlm.nih.gov/pubmed/30130595	Pilot genome-wide association study identifying novel risk loci for type 2 diabetes in a Maya population.	Type 2 diabetes	45 Maya ancestry cases, 47 Maya ancestry controls		3p14.3	3	55234434	WNT5A, CACNA2D3	LOC105377097			105377097			rs59457600-T	rs59457600	0	59457600	intergenic_variant	0	0.3883	8e-07	6.09691		4.838		Affymetrix [757439]	N	91578
CACNA2D3	ENSG00000157445	calcium channel, voltage-dependent, alpha 2/delta subunit 3 [Source:HGNC Symbol;Acc:15460]	3	54156574	55108584	1	3	54122547	55074557	2018-10-17	30219690	Heinzman JT	2018-09-07	J Affect Disord	www.ncbi.nlm.nih.gov/pubmed/30219690	GWAS and systems biology analysis of depressive symptoms among smokers from the COPDGene cohort.	Depression in smokers	1,622 European ancestry cases, 391 African American cases, 4,954 European ancestry controls, 2,749 African American controls		3p21.1	3	54059392	CACNA2D3	CABYRP1 - CACNA2D3	266954	55799		10573	63202	rs17744447-A	rs17744447	0	17744447	intergenic_variant	1	0.3458	8e-06	5.09691	(EA)			Illumina [NR] (imputed)	N	92683
CACNA2D3	ENSG00000157445	calcium channel, voltage-dependent, alpha 2/delta subunit 3 [Source:HGNC Symbol;Acc:15460]	3	54156574	55108584	1	3	54122547	55074557	2018-10-19	30038396	Lee JJ	2018-07-23	Nat Genet	www.ncbi.nlm.nih.gov/pubmed/30038396	Gene discovery and polygenic prediction from a genome-wide association study of educational attainment in 1.1 million individuals.	Educational attainment (years of education)	up to 1,131,881 European ancestry individuals		3p21.1	3	54196611		CACNA2D3			55799			rs6445633-A	rs6445633	0	6445633	intron_variant	0	0.3127	6e-09	8.22185		0.0088	[0.0059-0.0117] unit increase	Affymetrix, Illumina [10000000] (imputed)	N	93796
CACNA2D3	ENSG00000157445	calcium channel, voltage-dependent, alpha 2/delta subunit 3 [Source:HGNC Symbol;Acc:15460]	3	54156574	55108584	1	3	54122547	55074557	2018-11-16	30072576	Emilsson V	2018-08-02	Science	www.ncbi.nlm.nih.gov/pubmed/30072576	Co-regulatory networks of human serum proteins link genetics to disease.	Blood protein levels	3,200 European ancestry individuals		3p21.1	3	54130496	CACNA2D3	CACNA2D3			55799			rs1868513-G	rs1868513	0	1868513	intron_variant	0	0.547	1e-08	8	(CACNA2D3)	0.141	[0.092-0.19] unit decrease	Illumina [> 1000000] (imputed)	N	95674
IGF2	ENSG00000167244	insulin-like growth factor 2 (somatomedin A) [Source:HGNC Symbol;Acc:5466]	11	2170833	2150342	-1	11	2149603	2129112	2015-06-02	25102180	Ng MC	2014-08-07	PLoS Genet	www.ncbi.nlm.nih.gov/pubmed/25102180	Meta-analysis of genome-wide association studies in African Americans provides insights into the genetic architecture of type 2 diabetes.	Type 2 diabetes	8,284 African American cases, 15,543 African American controls	6,061 African American cases, 5,483 African American controls, 8,130 European ancestry cases, 38,987 European ancestry controls	11p15.5	11	2157440	INS-IGF2	INS-IGF2			723961			rs3842770-A	rs3842770	0	3842770	intron_variant	0	0.23	3e-08	7.52288	(AA)	1.14	[1.09-1.19]	Affymetrix, Illumina [2579389] (imputed)	N	37504
IGF2	ENSG00000167244	insulin-like growth factor 2 (somatomedin A) [Source:HGNC Symbol;Acc:5466]	11	2170833	2150342	-1	11	2149603	2129112	2013-09-24	23593202	Ran S	2013-04-04	PLoS One	www.ncbi.nlm.nih.gov/pubmed/23593202	Bivariate genome-wide association analyses identified genes with pleiotropic effects for femoral neck bone geometry and age at menarche.	Femoral neck bone geometry and menarche (age at onset)	1,728 European ancestry individuals	501 European ancestry individuals, 826 Chinese ancestry individuals	11p15.5	11	2116909	IGF2	MRPL23 - INS-IGF2	6150	723961		103733	12203	rs6578985-?	rs6578985	0	6578985	regulatory_region_variant	1	NR	6e-06	5.22185	(AAM-CT, EA)			Affymetrix [760794]	N	39859
IGF2	ENSG00000167244	insulin-like growth factor 2 (somatomedin A) [Source:HGNC Symbol;Acc:5466]	11	2170833	2150342	-1	11	2149603	2129112	2012-03-31	22219177	Tao S	2012-01-04	Carcinogenesis	www.ncbi.nlm.nih.gov/pubmed/22219177	A genome-wide search for loci interacting with known prostate cancer risk-associated genetic variants.	Prostate cancer (SNP x SNP interaction)	4,723 European ancestry cases, 4,792 European ancestry controls		2q13 x 11p15.5	2 x 11	111039954 x 2212344	ACOXL x IGF2, IGF2AS, INS, TH	ACOXL x TH - ASCL2						rs3789080-? x rs7127900-?	rs3789080 x rs7127900	0		intron_variant x intergenic_variant		NR	4e-06	5.39794		1.4085	[1.22-1.64]	Affymetrix, Illumina [1117531] (imputed)	N	28335
IGF2	ENSG00000167244	insulin-like growth factor 2 (somatomedin A) [Source:HGNC Symbol;Acc:5466]	11	2170833	2150342	-1	11	2149603	2129112	2008-06-16	17554260	Todd JA	2007-06-06	Nat Genet	www.ncbi.nlm.nih.gov/pubmed/17554260	Robust associations of four new chromosome regions from genome-wide analyses of type 1 diabetes.	Type 1 diabetes	2,000 European ancestry cases, 3,000 European ancestry controls	2,997 European ancestry trios, 4,000 European ancestry cases, 5,000 European ancestry controls	11p15.5	11	2148544	INS	INS-IGF2, IGF2-AS, IGF2			723961, 51214, 3481			rs3741208-T	rs3741208	0	3741208	non_coding_transcript_exon_variant	0	0.38	2e-07	6.69897		1.25	[1.15-1.35]	Affymetrix [NR]	N	2424
IGF2	ENSG00000167244	insulin-like growth factor 2 (somatomedin A) [Source:HGNC Symbol;Acc:5466]	11	2170833	2150342	-1	11	2149603	2129112	2008-06-16	17632545	Hakonarson H	2007-07-15	Nature	www.ncbi.nlm.nih.gov/pubmed/17632545	A genome-wide association study identifies KIAA0350 as a type 1 diabetes gene.	Type 1 diabetes	467 European ancestry trios, 561 European ancestry cases, 1,143 European ancestry controls	390 European ancestry trios, 1,333 European ancestry cases from 549 families	11p15.5	11	2148913	INS	INS-IGF2, IGF2			723961, 3481			rs1004446-C	rs1004446	0	1004446	intron_variant	0	0.65	4e-09	8.39794		1.61	[1.37-1.89]	Illumina [543071]	N	2454
IGF2	ENSG00000167244	insulin-like growth factor 2 (somatomedin A) [Source:HGNC Symbol;Acc:5466]	11	2170833	2150342	-1	11	2149603	2129112	2013-12-03	23725790	Renteria ME	2013-06-03	Twin Res Hum Genet	www.ncbi.nlm.nih.gov/pubmed/23725790	GWAS of DNA methylation variation within imprinting control regions suggests parent-of-origin association.	DNA methylation (variation)	256 European ancestry individuals	384 European ancestry individuals	11p15.5	11	1963897	H19, IGF2, MRPL23	MRPL23			6150			rs10769945-T	rs10769945	0	10769945	intron_variant	0	0.48	5e-07	6.30103	(H19-ICR)			Illumina [515966]	N	4296
IGF2	ENSG00000167244	insulin-like growth factor 2 (somatomedin A) [Source:HGNC Symbol;Acc:5466]	11	2170833	2150342	-1	11	2149603	2129112	2009-12-29	19767753	Eeles RA	2009-09-20	Nat Genet	www.ncbi.nlm.nih.gov/pubmed/19767753	Identification of seven new prostate cancer susceptibility loci through a genome-wide association study.	Prostate cancer	1,854 European ancestry cases, 1,894 European ancestry controls	19,879 cases and 18,761 controls of European, East Asian, African American, Latino, and Hawaiian ancestry	11p15.5	11	2212344	IGF2, INS, TH, IGF2AS	TH - ASCL2	7054	430		38263	56154	rs7127900-?	rs7127900	0	7127900	intergenic_variant	1	0.20	3e-33	32.5229		1.22	[1.17-1.27]	Illumina [541129]	N	12216
IGF2	ENSG00000167244	insulin-like growth factor 2 (somatomedin A) [Source:HGNC Symbol;Acc:5466]	11	2170833	2150342	-1	11	2149603	2129112	2014-03-20	23936387	Ostensson M	2013-08-02	PLoS One	www.ncbi.nlm.nih.gov/pubmed/23936387	A possible mechanism behind autoimmune disorders discovered by genome-wide linkage and association analysis in celiac disease.	Celiac disease	206 European ancestry trios		11p15.5	11	2027258	SYT8, TNNI2, LSP1, H19, ASCL2, IGF2, INS, MRPL23, TH, IGF2AS, TNNT3	MRPL23 - INS-IGF2	6150	723961		14082	101854	rs4930144-A	rs4930144	0	4930144	intergenic_variant	1		7e-06	5.1549				Illumina [944512] (imputed)	N	16151
IGF2	ENSG00000167244	insulin-like growth factor 2 (somatomedin A) [Source:HGNC Symbol;Acc:5466]	11	2170833	2150342	-1	11	2149603	2129112	2012-03-31	22219177	Tao S	2012-01-04	Carcinogenesis	www.ncbi.nlm.nih.gov/pubmed/22219177	A genome-wide search for loci interacting with known prostate cancer risk-associated genetic variants.	Prostate cancer (SNP x SNP interaction)	4,723 European ancestry cases, 4,792 European ancestry controls		22q13.1 x 11p15.5	22 x 11	40258272 x 2212344	TNRC6B x IGF2, IGF2AS, INS, TH	TNRC6B x TH - ASCL2						rs12628051-? x rs7127900-?	rs12628051 x rs7127900	0		intron_variant x intergenic_variant		NR	3e-06	5.52288		1.3	[1.17-1.46]	Affymetrix, Illumina [1117531] (imputed)	N	28309
IGF2	ENSG00000167244	insulin-like growth factor 2 (somatomedin A) [Source:HGNC Symbol;Acc:5466]	11	2170833	2150342	-1	11	2149603	2129112	2012-03-31	22219177	Tao S	2012-01-04	Carcinogenesis	www.ncbi.nlm.nih.gov/pubmed/22219177	A genome-wide search for loci interacting with known prostate cancer risk-associated genetic variants.	Prostate cancer (SNP x SNP interaction)	4,723 European ancestry cases, 4,792 European ancestry controls		8q24.13 x 11p15.5	8 x 11	123702482 x 2212344	ANXA13 x IGF2, IGF2AS, INS, TH	ANXA13 x TH - ASCL2						rs13258681-? x rs7127900-?	rs13258681 x rs7127900	0		intron_variant x intergenic_variant		NR	4e-06	5.39794		1.32	[1.17-1.48]	Affymetrix, Illumina [1117531] (imputed)	N	28311
IGF2	ENSG00000167244	insulin-like growth factor 2 (somatomedin A) [Source:HGNC Symbol;Acc:5466]	11	2170833	2150342	-1	11	2149603	2129112	2012-03-31	22219177	Tao S	2012-01-04	Carcinogenesis	www.ncbi.nlm.nih.gov/pubmed/22219177	A genome-wide search for loci interacting with known prostate cancer risk-associated genetic variants.	Prostate cancer (SNP x SNP interaction)	4,723 European ancestry cases, 4,792 European ancestry controls		22q13.1 x 11p15.5	22 x 11	40279087 x 2212344	TNRC6B x IGF2, IGF2AS, INS, TH	TNRC6B x TH - ASCL2						rs4821941-? x rs7127900-?	rs4821941 x rs7127900	0		intron_variant x intergenic_variant		NR	4e-06	5.39794		1.3	[1.16-1.46]	Affymetrix, Illumina [1117531] (imputed)	N	28334
IGF2	ENSG00000167244	insulin-like growth factor 2 (somatomedin A) [Source:HGNC Symbol;Acc:5466]	11	2170833	2150342	-1	11	2149603	2129112	2018-09-05	29310926	Sharma A	2018-01-05	J Autoimmun	www.ncbi.nlm.nih.gov/pubmed/29310926	Identification of non-HLA genes associated with development of islet autoimmunity and type 1 diabetes in the prospective TEDDY cohort.	Type 1 diabetes in high risk HLA genotype individuals (time to event)	5,806 European ancestry children		11p15.5	11	2163618	TH, INS	INS-IGF2 - TH	723961	7054		2409	311	rs3842727-A	rs3842727	0	3842727	intergenic_variant	1	0.716	3e-07	6.52288		1.98413		Illumina [131847]	N	88647
IGF2	ENSG00000167244	insulin-like growth factor 2 (somatomedin A) [Source:HGNC Symbol;Acc:5466]	11	2170833	2150342	-1	11	2149603	2129112	2018-09-05	29310926	Sharma A	2018-01-05	J Autoimmun	www.ncbi.nlm.nih.gov/pubmed/29310926	Identification of non-HLA genes associated with development of islet autoimmunity and type 1 diabetes in the prospective TEDDY cohort.	Type 1 diabetes autoantibodies in high risk HLA genotype individuals (time to event)	5,806 European ancestry children		11p15.5	11	2163618	INS, TH	INS-IGF2 - TH	723961	7054		2409	311	rs3842727-A	rs3842727	0	3842727	intergenic_variant	1	0.716	1e-07	7	(multiple-IA)	1.66389		Illumina [131847]	N	88656
IGF2	ENSG00000167244	insulin-like growth factor 2 (somatomedin A) [Source:HGNC Symbol;Acc:5466]	11	2170833	2150342	-1	11	2149603	2129112	2018-09-05	29310926	Sharma A	2018-01-05	J Autoimmun	www.ncbi.nlm.nih.gov/pubmed/29310926	Identification of non-HLA genes associated with development of islet autoimmunity and type 1 diabetes in the prospective TEDDY cohort.	Type 1 diabetes autoantibodies in high risk HLA genotype individuals (time to event)	5,806 European ancestry children		11p15.5	11	2163618	INS, TH	INS-IGF2 - TH	723961	7054		2409	311	rs3842727-A	rs3842727	0	3842727	intergenic_variant	1	0.716	6e-06	5.22185	(IAA-first)	1.75131		Illumina [131847]	N	88659
IGF2	ENSG00000167244	insulin-like growth factor 2 (somatomedin A) [Source:HGNC Symbol;Acc:5466]	11	2170833	2150342	-1	11	2149603	2129112	2013-09-24	23593202	Ran S	2013-04-04	PLoS One	www.ncbi.nlm.nih.gov/pubmed/23593202	Bivariate genome-wide association analyses identified genes with pleiotropic effects for femoral neck bone geometry and age at menarche.	Femoral neck bone geometry and menarche (age at onset)	1,728 European ancestry individuals	501 European ancestry individuals, 826 Chinese ancestry individuals	11p15.5	11	2116909	IGF2	MRPL23 - INS-IGF2	6150	723961		103733	12203	rs6578987-?	rs6578985	0	6578985	regulatory_region_variant	1	NR	3e-06	5.52288	(AAM-CT, Chinese)			Affymetrix [760794]	N	39860
IGF2	ENSG00000167244	insulin-like growth factor 2 (somatomedin A) [Source:HGNC Symbol;Acc:5466]	11	2170833	2150342	-1	11	2149603	2129112	2011-09-21	21829393	Plagnol V	2011-08-04	PLoS Genet	www.ncbi.nlm.nih.gov/pubmed/21829393	Genome-wide association analysis of autoantibody positivity in type 1 diabetes cases.	Type 1 diabetes	8,506 European ancestry cases, up to 10,596 European ancestry controls		11p15.5	11	2148913	IGF2AS	INS-IGF2, IGF2			723961, 3481			rs1004446-G	rs1004446	0	1004446	intron_variant	0	NR	3e-23	22.5229		1.4	[NR]	Affymetrix, Illumina [NR]	N	43585
IGF2	ENSG00000167244	insulin-like growth factor 2 (somatomedin A) [Source:HGNC Symbol;Acc:5466]	11	2170833	2150342	-1	11	2149603	2129112	2011-09-21	21829393	Plagnol V	2011-08-04	PLoS Genet	www.ncbi.nlm.nih.gov/pubmed/21829393	Genome-wide association analysis of autoantibody positivity in type 1 diabetes cases.	Type 1 diabetes	8,506 European ancestry cases, up to 10,596 European ancestry controls		11p15.5	11	2160994	INS	INS-IGF2, INS			723961, 3630			rs689-A	rs689	0	689	splice_region_variant	0	NR	5e-196	195.301				Affymetrix, Illumina [NR]	N	43601
IGF2	ENSG00000167244	insulin-like growth factor 2 (somatomedin A) [Source:HGNC Symbol;Acc:5466]	11	2170833	2150342	-1	11	2149603	2129112	2017-07-01	28135244	Warren HR	2017-01-30	Nat Genet	www.ncbi.nlm.nih.gov/pubmed/28135244	Genome-wide association analysis identifies novel blood pressure loci and offers biological insights into cardiovascular risk.	Systolic blood pressure	140,882 European ancestry individuals	190,318 European ancestry individuals	11p15.5	11	2095084	H19	MRPL23 - INS-IGF2	6150	723961		81908	34028	rs117212336-T	rs117212336	0	117212336	intergenic_variant	1	0.044348902	2e-07	6.69897		0.707	[0.44-0.97] unit increase	Affymetrix [~ 9800000] (imputed)	N	46176
IGF2	ENSG00000167244	insulin-like growth factor 2 (somatomedin A) [Source:HGNC Symbol;Acc:5466]	11	2170833	2150342	-1	11	2149603	2129112	2016-08-31	26301688	Li YR	2015-08-24	Nat Med	www.ncbi.nlm.nih.gov/pubmed/26301688	Meta-analysis of shared genetic architecture across ten pediatric autoimmune diseases.	Pediatric autoimmune diseases	97 European ancestry thyroiditis cases, 107 European ancestry ankylosing spondylitis cases, 100 European ancestry psoriasis cases, 173 European ancestry celiac disease cases, 254 European ancestry systemic lupus erythematosus cases, 308 European ancestry common variable inmunodeficiency cases, 865 European ancestry ulcerative colitis cases, 1,086 European ancestry Type 1 diabetes cases, 1,123 Eur…		11p15.5	11	2146620	INS	IGF2, IGF2-AS, INS-IGF2			3481, 51214, 723961			rs17885785-T	rs17885785	0	17885785	non_coding_transcript_exon_variant	0	0.2	8e-11	10.0969				Illumina [7347414] (imputed)	N	48673
IGF2	ENSG00000167244	insulin-like growth factor 2 (somatomedin A) [Source:HGNC Symbol;Acc:5466]	11	2170833	2150342	-1	11	2149603	2129112	2017-12-05	29064472	Lencer R	2017-10-24	Transl Psychiatry	www.ncbi.nlm.nih.gov/pubmed/29064472	Genome-wide association studies of smooth pursuit and antisaccade eye movements in psychotic disorders: findings from the B-SNIP study.	Pursuit maintenance gain	114 African ancestry schizophrenia cases, 69 African schizo-affective cases, 41 African ancestry bipolar disorder cases, 76 African ancestry controls, 116 European ancestry schizophrenia cases, 86 European ancestry schizo-affective cases, 165 European ancestry bipolar disorder cases, 182 European ancestry controls		11p15.5	11	2086425	IGF2	MRPL23 - INS-IGF2	6150	723961		73249	42687	rs12575480-A	rs12575480	0	12575480	intergenic_variant	1	0.06211	2e-06	5.69897	(African)			Illumina [4404269] (imputed)	N	49383
IGF2	ENSG00000167244	insulin-like growth factor 2 (somatomedin A) [Source:HGNC Symbol;Acc:5466]	11	2170833	2150342	-1	11	2149603	2129112	2018-01-15	27680694	Horikoshi M	2016-10-13	Nature	www.ncbi.nlm.nih.gov/pubmed/27680694	Genome-wide associations for birth weight and correlations with adult disease.	Birth weight	133,903 European ancestry individuals, 6,635 African American individuals, 420 Turkish ancestry individuals, 365 Moroccan ancestry individuals, 395 Surinamese ancestry individuals, 840 Chinese ancestry individuals.	9,799 European ancestry individuals, 1,449 Filipino ancestry individuals.	11p15.5	11	2109390	INS, IGF2	MRPL23 - INS-IGF2	6150	723961		96214	19722	rs72851023-T	rs72851023	0	72851023	intergenic_variant	1	0.07	7e-10	9.1549		0.0463	[0.032-0.061] unit increase	Affymetrix, Illumina [at least 22434434] (imputed)	N	57397
IGF2	ENSG00000167244	insulin-like growth factor 2 (somatomedin A) [Source:HGNC Symbol;Acc:5466]	11	2170833	2150342	-1	11	2149603	2129112	2018-04-26	25751624	Onengut-Gumuscu S	2015-04-01	Nat Genet	www.ncbi.nlm.nih.gov/pubmed/25751624	Fine mapping of type 1 diabetes susceptibility loci and evidence for colocalization of causal variants with lymphoid gene enhancers.	Type 1 diabetes	6,683 European ancestry cases, 12,173 European ancestry controls, 2,601 European ancestry affected sibling pair families, 69 European ancestry trios		11p15.5	11	2160994	INS	INS-IGF2, INS			723961, 3630			rs689-T	rs689	0	689	splice_region_variant	0	0.7	1e-100	100		2.38095		Illumina [135870]	N	59904
IGF2	ENSG00000167244	insulin-like growth factor 2 (somatomedin A) [Source:HGNC Symbol;Acc:5466]	11	2170833	2150342	-1	11	2149603	2129112	2018-07-28	29403010	Kanai M	2018-02-05	Nat Genet	www.ncbi.nlm.nih.gov/pubmed/29403010	Genetic analysis of quantitative traits in the Japanese population links cell types to complex human diseases.	Creatinine levels	142,097 Japanese ancestry individuals		11p15.5	11	2095263	H19, IGF2	MRPL23 - INS-IGF2	6150	723961		82087	33849	rs10840341-?	rs10840341	0	10840341	intergenic_variant	1	NR	1e-09	9		0.02327	[0.016-0.031] unit increase novel	Illumina [6108953] (imputed)	N	81629
IGF2	ENSG00000167244	insulin-like growth factor 2 (somatomedin A) [Source:HGNC Symbol;Acc:5466]	11	2170833	2150342	-1	11	2149603	2129112	2018-07-28	29403010	Kanai M	2018-02-05	Nat Genet	www.ncbi.nlm.nih.gov/pubmed/29403010	Genetic analysis of quantitative traits in the Japanese population links cell types to complex human diseases.	Glomerular filtration rate	143,658 Japanese ancestry individuals		11p15.5	11	2095263	H19, IGF2	MRPL23 - INS-IGF2	6150	723961		82087	33849	rs10840341-?	rs10840341	0	10840341	intergenic_variant	1	NR	5e-08	7.30103		0.02131	[0.014-0.029] unit decrease novel	Illumina [6108953] (imputed)	N	81698
IGF2	ENSG00000167244	insulin-like growth factor 2 (somatomedin A) [Source:HGNC Symbol;Acc:5466]	11	2170833	2150342	-1	11	2149603	2129112	2018-08-24	28838971	Mercader JM	2017-08-24	Diabetes	www.ncbi.nlm.nih.gov/pubmed/28838971	A Loss-of-Function Splice Acceptor Variant in IGF2 Is Protective for Type 2 Diabetes.	Type 2 diabetes	4,052 Hispanic cases and 4,606 Hispanic controls	2,071 Hispanic cases, 5,749 Hispanic controls, 1,519 Pima Indian ancestry cases, 1,680 Pima Indian ancestry controls, 427 Indigenous Mexican ancestry cases, 751 Indigenous Mexican ancestry controls.	11p15.5	11	2140300	INS-IGF2	IGF2, INS-IGF2			3481, 723961			rs149483638-C	rs149483638	0	149483638	splice_acceptor_variant	0	0.86	6e-14	13.2218		1.28	[1.20-1.37]	Illumina [158892]	N	89204
IGF2	ENSG00000167244	insulin-like growth factor 2 (somatomedin A) [Source:HGNC Symbol;Acc:5466]	11	2170833	2150342	-1	11	2158658	2129112	2015-06-02	25102180	Ng MC	2014-08-07	PLoS Genet	www.ncbi.nlm.nih.gov/pubmed/25102180	Meta-analysis of genome-wide association studies in African Americans provides insights into the genetic architecture of type 2 diabetes.	Type 2 diabetes	8,284 African American cases, 15,543 African American controls	6,061 African American cases, 5,483 African American controls, 8,130 European ancestry cases, 38,987 European ancestry controls	11p15.5	11	2157440	INS-IGF2	INS-IGF2			723961			rs3842770-A	rs3842770	0	3842770	intron_variant	0	0.23	3e-08	7.52288	(AA)	1.14	[1.09-1.19]	Affymetrix, Illumina [2579389] (imputed)	N	37504
IGF2	ENSG00000167244	insulin-like growth factor 2 (somatomedin A) [Source:HGNC Symbol;Acc:5466]	11	2170833	2150342	-1	11	2158658	2129112	2013-09-24	23593202	Ran S	2013-04-04	PLoS One	www.ncbi.nlm.nih.gov/pubmed/23593202	Bivariate genome-wide association analyses identified genes with pleiotropic effects for femoral neck bone geometry and age at menarche.	Femoral neck bone geometry and menarche (age at onset)	1,728 European ancestry individuals	501 European ancestry individuals, 826 Chinese ancestry individuals	11p15.5	11	2116909	IGF2	MRPL23 - INS-IGF2	6150	723961		103733	12203	rs6578985-?	rs6578985	0	6578985	regulatory_region_variant	1	NR	6e-06	5.22185	(AAM-CT, EA)			Affymetrix [760794]	N	39859
IGF2	ENSG00000167244	insulin-like growth factor 2 (somatomedin A) [Source:HGNC Symbol;Acc:5466]	11	2170833	2150342	-1	11	2158658	2129112	2012-03-31	22219177	Tao S	2012-01-04	Carcinogenesis	www.ncbi.nlm.nih.gov/pubmed/22219177	A genome-wide search for loci interacting with known prostate cancer risk-associated genetic variants.	Prostate cancer (SNP x SNP interaction)	4,723 European ancestry cases, 4,792 European ancestry controls		2q13 x 11p15.5	2 x 11	111039954 x 2212344	ACOXL x IGF2, IGF2AS, INS, TH	ACOXL x TH - ASCL2						rs3789080-? x rs7127900-?	rs3789080 x rs7127900	0		intron_variant x intergenic_variant		NR	4e-06	5.39794		1.4085	[1.22-1.64]	Affymetrix, Illumina [1117531] (imputed)	N	28335
IGF2	ENSG00000167244	insulin-like growth factor 2 (somatomedin A) [Source:HGNC Symbol;Acc:5466]	11	2170833	2150342	-1	11	2158658	2129112	2008-06-16	17554260	Todd JA	2007-06-06	Nat Genet	www.ncbi.nlm.nih.gov/pubmed/17554260	Robust associations of four new chromosome regions from genome-wide analyses of type 1 diabetes.	Type 1 diabetes	2,000 European ancestry cases, 3,000 European ancestry controls	2,997 European ancestry trios, 4,000 European ancestry cases, 5,000 European ancestry controls	11p15.5	11	2148544	INS	INS-IGF2, IGF2-AS, IGF2			723961, 51214, 3481			rs3741208-T	rs3741208	0	3741208	non_coding_transcript_exon_variant	0	0.38	2e-07	6.69897		1.25	[1.15-1.35]	Affymetrix [NR]	N	2424
IGF2	ENSG00000167244	insulin-like growth factor 2 (somatomedin A) [Source:HGNC Symbol;Acc:5466]	11	2170833	2150342	-1	11	2158658	2129112	2008-06-16	17632545	Hakonarson H	2007-07-15	Nature	www.ncbi.nlm.nih.gov/pubmed/17632545	A genome-wide association study identifies KIAA0350 as a type 1 diabetes gene.	Type 1 diabetes	467 European ancestry trios, 561 European ancestry cases, 1,143 European ancestry controls	390 European ancestry trios, 1,333 European ancestry cases from 549 families	11p15.5	11	2148913	INS	INS-IGF2, IGF2			723961, 3481			rs1004446-C	rs1004446	0	1004446	intron_variant	0	0.65	4e-09	8.39794		1.61	[1.37-1.89]	Illumina [543071]	N	2454
IGF2	ENSG00000167244	insulin-like growth factor 2 (somatomedin A) [Source:HGNC Symbol;Acc:5466]	11	2170833	2150342	-1	11	2158658	2129112	2013-12-03	23725790	Renteria ME	2013-06-03	Twin Res Hum Genet	www.ncbi.nlm.nih.gov/pubmed/23725790	GWAS of DNA methylation variation within imprinting control regions suggests parent-of-origin association.	DNA methylation (variation)	256 European ancestry individuals	384 European ancestry individuals	11p15.5	11	1963897	H19, IGF2, MRPL23	MRPL23			6150			rs10769945-T	rs10769945	0	10769945	intron_variant	0	0.48	5e-07	6.30103	(H19-ICR)			Illumina [515966]	N	4296
IGF2	ENSG00000167244	insulin-like growth factor 2 (somatomedin A) [Source:HGNC Symbol;Acc:5466]	11	2170833	2150342	-1	11	2158658	2129112	2009-12-29	19767753	Eeles RA	2009-09-20	Nat Genet	www.ncbi.nlm.nih.gov/pubmed/19767753	Identification of seven new prostate cancer susceptibility loci through a genome-wide association study.	Prostate cancer	1,854 European ancestry cases, 1,894 European ancestry controls	19,879 cases and 18,761 controls of European, East Asian, African American, Latino, and Hawaiian ancestry	11p15.5	11	2212344	IGF2, INS, TH, IGF2AS	TH - ASCL2	7054	430		38263	56154	rs7127900-?	rs7127900	0	7127900	intergenic_variant	1	0.20	3e-33	32.5229		1.22	[1.17-1.27]	Illumina [541129]	N	12216
IGF2	ENSG00000167244	insulin-like growth factor 2 (somatomedin A) [Source:HGNC Symbol;Acc:5466]	11	2170833	2150342	-1	11	2158658	2129112	2014-03-20	23936387	Ostensson M	2013-08-02	PLoS One	www.ncbi.nlm.nih.gov/pubmed/23936387	A possible mechanism behind autoimmune disorders discovered by genome-wide linkage and association analysis in celiac disease.	Celiac disease	206 European ancestry trios		11p15.5	11	2027258	SYT8, TNNI2, LSP1, H19, ASCL2, IGF2, INS, MRPL23, TH, IGF2AS, TNNT3	MRPL23 - INS-IGF2	6150	723961		14082	101854	rs4930144-A	rs4930144	0	4930144	intergenic_variant	1		7e-06	5.1549				Illumina [944512] (imputed)	N	16151
IGF2	ENSG00000167244	insulin-like growth factor 2 (somatomedin A) [Source:HGNC Symbol;Acc:5466]	11	2170833	2150342	-1	11	2158658	2129112	2012-03-31	22219177	Tao S	2012-01-04	Carcinogenesis	www.ncbi.nlm.nih.gov/pubmed/22219177	A genome-wide search for loci interacting with known prostate cancer risk-associated genetic variants.	Prostate cancer (SNP x SNP interaction)	4,723 European ancestry cases, 4,792 European ancestry controls		22q13.1 x 11p15.5	22 x 11	40258272 x 2212344	TNRC6B x IGF2, IGF2AS, INS, TH	TNRC6B x TH - ASCL2						rs12628051-? x rs7127900-?	rs12628051 x rs7127900	0		intron_variant x intergenic_variant		NR	3e-06	5.52288		1.3	[1.17-1.46]	Affymetrix, Illumina [1117531] (imputed)	N	28309
IGF2	ENSG00000167244	insulin-like growth factor 2 (somatomedin A) [Source:HGNC Symbol;Acc:5466]	11	2170833	2150342	-1	11	2158658	2129112	2012-03-31	22219177	Tao S	2012-01-04	Carcinogenesis	www.ncbi.nlm.nih.gov/pubmed/22219177	A genome-wide search for loci interacting with known prostate cancer risk-associated genetic variants.	Prostate cancer (SNP x SNP interaction)	4,723 European ancestry cases, 4,792 European ancestry controls		8q24.13 x 11p15.5	8 x 11	123702482 x 2212344	ANXA13 x IGF2, IGF2AS, INS, TH	ANXA13 x TH - ASCL2						rs13258681-? x rs7127900-?	rs13258681 x rs7127900	0		intron_variant x intergenic_variant		NR	4e-06	5.39794		1.32	[1.17-1.48]	Affymetrix, Illumina [1117531] (imputed)	N	28311
IGF2	ENSG00000167244	insulin-like growth factor 2 (somatomedin A) [Source:HGNC Symbol;Acc:5466]	11	2170833	2150342	-1	11	2158658	2129112	2012-03-31	22219177	Tao S	2012-01-04	Carcinogenesis	www.ncbi.nlm.nih.gov/pubmed/22219177	A genome-wide search for loci interacting with known prostate cancer risk-associated genetic variants.	Prostate cancer (SNP x SNP interaction)	4,723 European ancestry cases, 4,792 European ancestry controls		22q13.1 x 11p15.5	22 x 11	40279087 x 2212344	TNRC6B x IGF2, IGF2AS, INS, TH	TNRC6B x TH - ASCL2						rs4821941-? x rs7127900-?	rs4821941 x rs7127900	0		intron_variant x intergenic_variant		NR	4e-06	5.39794		1.3	[1.16-1.46]	Affymetrix, Illumina [1117531] (imputed)	N	28334
IGF2	ENSG00000167244	insulin-like growth factor 2 (somatomedin A) [Source:HGNC Symbol;Acc:5466]	11	2170833	2150342	-1	11	2158658	2129112	2018-09-05	29310926	Sharma A	2018-01-05	J Autoimmun	www.ncbi.nlm.nih.gov/pubmed/29310926	Identification of non-HLA genes associated with development of islet autoimmunity and type 1 diabetes in the prospective TEDDY cohort.	Type 1 diabetes in high risk HLA genotype individuals (time to event)	5,806 European ancestry children		11p15.5	11	2163618	TH, INS	INS-IGF2 - TH	723961	7054		2409	311	rs3842727-A	rs3842727	0	3842727	intergenic_variant	1	0.716	3e-07	6.52288		1.98413		Illumina [131847]	N	88647
IGF2	ENSG00000167244	insulin-like growth factor 2 (somatomedin A) [Source:HGNC Symbol;Acc:5466]	11	2170833	2150342	-1	11	2158658	2129112	2018-09-05	29310926	Sharma A	2018-01-05	J Autoimmun	www.ncbi.nlm.nih.gov/pubmed/29310926	Identification of non-HLA genes associated with development of islet autoimmunity and type 1 diabetes in the prospective TEDDY cohort.	Type 1 diabetes autoantibodies in high risk HLA genotype individuals (time to event)	5,806 European ancestry children		11p15.5	11	2163618	INS, TH	INS-IGF2 - TH	723961	7054		2409	311	rs3842727-A	rs3842727	0	3842727	intergenic_variant	1	0.716	1e-07	7	(multiple-IA)	1.66389		Illumina [131847]	N	88656
IGF2	ENSG00000167244	insulin-like growth factor 2 (somatomedin A) [Source:HGNC Symbol;Acc:5466]	11	2170833	2150342	-1	11	2158658	2129112	2018-09-05	29310926	Sharma A	2018-01-05	J Autoimmun	www.ncbi.nlm.nih.gov/pubmed/29310926	Identification of non-HLA genes associated with development of islet autoimmunity and type 1 diabetes in the prospective TEDDY cohort.	Type 1 diabetes autoantibodies in high risk HLA genotype individuals (time to event)	5,806 European ancestry children		11p15.5	11	2163618	INS, TH	INS-IGF2 - TH	723961	7054		2409	311	rs3842727-A	rs3842727	0	3842727	intergenic_variant	1	0.716	6e-06	5.22185	(IAA-first)	1.75131		Illumina [131847]	N	88659
IGF2	ENSG00000167244	insulin-like growth factor 2 (somatomedin A) [Source:HGNC Symbol;Acc:5466]	11	2170833	2150342	-1	11	2158658	2129112	2013-09-24	23593202	Ran S	2013-04-04	PLoS One	www.ncbi.nlm.nih.gov/pubmed/23593202	Bivariate genome-wide association analyses identified genes with pleiotropic effects for femoral neck bone geometry and age at menarche.	Femoral neck bone geometry and menarche (age at onset)	1,728 European ancestry individuals	501 European ancestry individuals, 826 Chinese ancestry individuals	11p15.5	11	2116909	IGF2	MRPL23 - INS-IGF2	6150	723961		103733	12203	rs6578987-?	rs6578985	0	6578985	regulatory_region_variant	1	NR	3e-06	5.52288	(AAM-CT, Chinese)			Affymetrix [760794]	N	39860
IGF2	ENSG00000167244	insulin-like growth factor 2 (somatomedin A) [Source:HGNC Symbol;Acc:5466]	11	2170833	2150342	-1	11	2158658	2129112	2011-09-21	21829393	Plagnol V	2011-08-04	PLoS Genet	www.ncbi.nlm.nih.gov/pubmed/21829393	Genome-wide association analysis of autoantibody positivity in type 1 diabetes cases.	Type 1 diabetes	8,506 European ancestry cases, up to 10,596 European ancestry controls		11p15.5	11	2148913	IGF2AS	INS-IGF2, IGF2			723961, 3481			rs1004446-G	rs1004446	0	1004446	intron_variant	0	NR	3e-23	22.5229		1.4	[NR]	Affymetrix, Illumina [NR]	N	43585
IGF2	ENSG00000167244	insulin-like growth factor 2 (somatomedin A) [Source:HGNC Symbol;Acc:5466]	11	2170833	2150342	-1	11	2158658	2129112	2011-09-21	21829393	Plagnol V	2011-08-04	PLoS Genet	www.ncbi.nlm.nih.gov/pubmed/21829393	Genome-wide association analysis of autoantibody positivity in type 1 diabetes cases.	Type 1 diabetes	8,506 European ancestry cases, up to 10,596 European ancestry controls		11p15.5	11	2160994	INS	INS-IGF2, INS			723961, 3630			rs689-A	rs689	0	689	splice_region_variant	0	NR	5e-196	195.301				Affymetrix, Illumina [NR]	N	43601
IGF2	ENSG00000167244	insulin-like growth factor 2 (somatomedin A) [Source:HGNC Symbol;Acc:5466]	11	2170833	2150342	-1	11	2158658	2129112	2017-07-01	28135244	Warren HR	2017-01-30	Nat Genet	www.ncbi.nlm.nih.gov/pubmed/28135244	Genome-wide association analysis identifies novel blood pressure loci and offers biological insights into cardiovascular risk.	Systolic blood pressure	140,882 European ancestry individuals	190,318 European ancestry individuals	11p15.5	11	2095084	H19	MRPL23 - INS-IGF2	6150	723961		81908	34028	rs117212336-T	rs117212336	0	117212336	intergenic_variant	1	0.044348902	2e-07	6.69897		0.707	[0.44-0.97] unit increase	Affymetrix [~ 9800000] (imputed)	N	46176
IGF2	ENSG00000167244	insulin-like growth factor 2 (somatomedin A) [Source:HGNC Symbol;Acc:5466]	11	2170833	2150342	-1	11	2158658	2129112	2016-08-31	26301688	Li YR	2015-08-24	Nat Med	www.ncbi.nlm.nih.gov/pubmed/26301688	Meta-analysis of shared genetic architecture across ten pediatric autoimmune diseases.	Pediatric autoimmune diseases	97 European ancestry thyroiditis cases, 107 European ancestry ankylosing spondylitis cases, 100 European ancestry psoriasis cases, 173 European ancestry celiac disease cases, 254 European ancestry systemic lupus erythematosus cases, 308 European ancestry common variable inmunodeficiency cases, 865 European ancestry ulcerative colitis cases, 1,086 European ancestry Type 1 diabetes cases, 1,123 Eur…		11p15.5	11	2146620	INS	IGF2, IGF2-AS, INS-IGF2			3481, 51214, 723961			rs17885785-T	rs17885785	0	17885785	non_coding_transcript_exon_variant	0	0.2	8e-11	10.0969				Illumina [7347414] (imputed)	N	48673
IGF2	ENSG00000167244	insulin-like growth factor 2 (somatomedin A) [Source:HGNC Symbol;Acc:5466]	11	2170833	2150342	-1	11	2158658	2129112	2017-12-05	29064472	Lencer R	2017-10-24	Transl Psychiatry	www.ncbi.nlm.nih.gov/pubmed/29064472	Genome-wide association studies of smooth pursuit and antisaccade eye movements in psychotic disorders: findings from the B-SNIP study.	Pursuit maintenance gain	114 African ancestry schizophrenia cases, 69 African schizo-affective cases, 41 African ancestry bipolar disorder cases, 76 African ancestry controls, 116 European ancestry schizophrenia cases, 86 European ancestry schizo-affective cases, 165 European ancestry bipolar disorder cases, 182 European ancestry controls		11p15.5	11	2086425	IGF2	MRPL23 - INS-IGF2	6150	723961		73249	42687	rs12575480-A	rs12575480	0	12575480	intergenic_variant	1	0.06211	2e-06	5.69897	(African)			Illumina [4404269] (imputed)	N	49383
IGF2	ENSG00000167244	insulin-like growth factor 2 (somatomedin A) [Source:HGNC Symbol;Acc:5466]	11	2170833	2150342	-1	11	2158658	2129112	2018-01-15	27680694	Horikoshi M	2016-10-13	Nature	www.ncbi.nlm.nih.gov/pubmed/27680694	Genome-wide associations for birth weight and correlations with adult disease.	Birth weight	133,903 European ancestry individuals, 6,635 African American individuals, 420 Turkish ancestry individuals, 365 Moroccan ancestry individuals, 395 Surinamese ancestry individuals, 840 Chinese ancestry individuals.	9,799 European ancestry individuals, 1,449 Filipino ancestry individuals.	11p15.5	11	2109390	INS, IGF2	MRPL23 - INS-IGF2	6150	723961		96214	19722	rs72851023-T	rs72851023	0	72851023	intergenic_variant	1	0.07	7e-10	9.1549		0.0463	[0.032-0.061] unit increase	Affymetrix, Illumina [at least 22434434] (imputed)	N	57397
IGF2	ENSG00000167244	insulin-like growth factor 2 (somatomedin A) [Source:HGNC Symbol;Acc:5466]	11	2170833	2150342	-1	11	2158658	2129112	2018-04-26	25751624	Onengut-Gumuscu S	2015-04-01	Nat Genet	www.ncbi.nlm.nih.gov/pubmed/25751624	Fine mapping of type 1 diabetes susceptibility loci and evidence for colocalization of causal variants with lymphoid gene enhancers.	Type 1 diabetes	6,683 European ancestry cases, 12,173 European ancestry controls, 2,601 European ancestry affected sibling pair families, 69 European ancestry trios		11p15.5	11	2160994	INS	INS-IGF2, INS			723961, 3630			rs689-T	rs689	0	689	splice_region_variant	0	0.7	1e-100	100		2.38095		Illumina [135870]	N	59904
IGF2	ENSG00000167244	insulin-like growth factor 2 (somatomedin A) [Source:HGNC Symbol;Acc:5466]	11	2170833	2150342	-1	11	2158658	2129112	2018-07-28	29403010	Kanai M	2018-02-05	Nat Genet	www.ncbi.nlm.nih.gov/pubmed/29403010	Genetic analysis of quantitative traits in the Japanese population links cell types to complex human diseases.	Creatinine levels	142,097 Japanese ancestry individuals		11p15.5	11	2095263	H19, IGF2	MRPL23 - INS-IGF2	6150	723961		82087	33849	rs10840341-?	rs10840341	0	10840341	intergenic_variant	1	NR	1e-09	9		0.02327	[0.016-0.031] unit increase novel	Illumina [6108953] (imputed)	N	81629
IGF2	ENSG00000167244	insulin-like growth factor 2 (somatomedin A) [Source:HGNC Symbol;Acc:5466]	11	2170833	2150342	-1	11	2158658	2129112	2018-07-28	29403010	Kanai M	2018-02-05	Nat Genet	www.ncbi.nlm.nih.gov/pubmed/29403010	Genetic analysis of quantitative traits in the Japanese population links cell types to complex human diseases.	Glomerular filtration rate	143,658 Japanese ancestry individuals		11p15.5	11	2095263	H19, IGF2	MRPL23 - INS-IGF2	6150	723961		82087	33849	rs10840341-?	rs10840341	0	10840341	intergenic_variant	1	NR	5e-08	7.30103		0.02131	[0.014-0.029] unit decrease novel	Illumina [6108953] (imputed)	N	81698
IGF2	ENSG00000167244	insulin-like growth factor 2 (somatomedin A) [Source:HGNC Symbol;Acc:5466]	11	2170833	2150342	-1	11	2158658	2129112	2018-08-24	28838971	Mercader JM	2017-08-24	Diabetes	www.ncbi.nlm.nih.gov/pubmed/28838971	A Loss-of-Function Splice Acceptor Variant in IGF2 Is Protective for Type 2 Diabetes.	Type 2 diabetes	4,052 Hispanic cases and 4,606 Hispanic controls	2,071 Hispanic cases, 5,749 Hispanic controls, 1,519 Pima Indian ancestry cases, 1,680 Pima Indian ancestry controls, 427 Indigenous Mexican ancestry cases, 751 Indigenous Mexican ancestry controls.	11p15.5	11	2140300	INS-IGF2	IGF2, INS-IGF2			3481, 723961			rs149483638-C	rs149483638	0	149483638	splice_acceptor_variant	0	0.86	6e-14	13.2218		1.28	[1.20-1.37]	Illumina [158892]	N	89204
IGF2-AS	ENSG00000099869	IGF2 antisense RNA [Source:HGNC Symbol;Acc:14062]	11	2161731	2169894	1	11	2140501	2148666	2016-08-31	26301688	Li YR	2015-08-24	Nat Med	www.ncbi.nlm.nih.gov/pubmed/26301688	Meta-analysis of shared genetic architecture across ten pediatric autoimmune diseases.	Pediatric autoimmune diseases	97 European ancestry thyroiditis cases, 107 European ancestry ankylosing spondylitis cases, 100 European ancestry psoriasis cases, 173 European ancestry celiac disease cases, 254 European ancestry systemic lupus erythematosus cases, 308 European ancestry common variable inmunodeficiency cases, 865 European ancestry ulcerative colitis cases, 1,086 European ancestry Type 1 diabetes cases, 1,123 Eur…		11p15.5	11	2146620	INS	IGF2, IGF2-AS, INS-IGF2			3481, 51214, 723961			rs17885785-T	rs17885785	0	17885785	non_coding_transcript_exon_variant	0	0.2	8e-11	10.0969				Illumina [7347414] (imputed)	N	48673
IGF2-AS	ENSG00000099869	IGF2 antisense RNA [Source:HGNC Symbol;Acc:14062]	11	2161731	2169894	1	11	2140501	2148666	2008-06-16	17554260	Todd JA	2007-06-06	Nat Genet	www.ncbi.nlm.nih.gov/pubmed/17554260	Robust associations of four new chromosome regions from genome-wide analyses of type 1 diabetes.	Type 1 diabetes	2,000 European ancestry cases, 3,000 European ancestry controls	2,997 European ancestry trios, 4,000 European ancestry cases, 5,000 European ancestry controls	11p15.5	11	2148544	INS	INS-IGF2, IGF2-AS, IGF2			723961, 51214, 3481			rs3741208-T	rs3741208	0	3741208	non_coding_transcript_exon_variant	0	0.38	2e-07	6.69897		1.25	[1.15-1.35]	Affymetrix [NR]	N	2424
MAN2A1	ENSG00000112893	mannosidase, alpha, class 2A, member 1 [Source:HGNC Symbol;Acc:6824]	5	109025067	109205326	1	5	109689366	109869625	2013-06-26	23535033	Sherva R	2013-03-24	Alzheimers Dement	www.ncbi.nlm.nih.gov/pubmed/23535033	Genome-wide association study of the rate of cognitive decline in Alzheimer's disease.	Alzheimer's disease (cognitive decline)	303 European ancestry cases		5q21.3	5	109885325	PGAM5P1, MAN2A1	LOC100289673, PGAM5P1			100289673, 100421133			rs112724034-?	rs112724034	0	112724034	non_coding_transcript_exon_variant	0	0.03	9e-13	12.0458		0.31	unit decrease	Illumina [NR] (imputed)	N	4168
MAN2A1	ENSG00000112893	mannosidase, alpha, class 2A, member 1 [Source:HGNC Symbol;Acc:6824]	5	109025067	109205326	1	5	109689366	109869625	2016-08-05	26242244	Ma Y	2015-08-05	Sci Rep	www.ncbi.nlm.nih.gov/pubmed/26242244	Association of chromosome 5q21.3 polymorphisms with the exploratory eye movement dysfunction in schizophrenia.	Exploratory eye movement dysfunction in schizophrenia (cognitive search score)	128 Han Chinese ancestry cases		5q21.3	5	109708366	MAN2A1	MAN2A1			4124			rs6877440-?	rs6877440	0	6877440	intron_variant	0	NR	7e-08	7.1549		3.63	[2.39-4.87] unit decrease	Illumina [498648]	N	29735
MAN2A1	ENSG00000112893	mannosidase, alpha, class 2A, member 1 [Source:HGNC Symbol;Acc:6824]	5	109025067	109205326	1	5	109689366	109869625	2016-08-05	26242244	Ma Y	2015-08-05	Sci Rep	www.ncbi.nlm.nih.gov/pubmed/26242244	Association of chromosome 5q21.3 polymorphisms with the exploratory eye movement dysfunction in schizophrenia.	Exploratory eye movement dysfunction in schizophrenia (responsive search score)	128 Han Chinese ancestry cases		5q21.3	5	109680925	MAN2A1	LOC105379118 - MAN2A1	105379118	4124		3116	8441	rs17450784-?	rs17450784	0	17450784	intergenic_variant	1	NR	3e-06	5.52288		5.089	[3.04-7.14] unit decrease	Illumina [498648]	N	29803
MAN2A1	ENSG00000112893	mannosidase, alpha, class 2A, member 1 [Source:HGNC Symbol;Acc:6824]	5	109025067	109205326	1	5	109689366	109869625	2016-07-23	26198764	Goes FS	2015-07-21	Am J Med Genet B Neuropsychiatr Genet	www.ncbi.nlm.nih.gov/pubmed/26198764	Genome-wide association study of schizophrenia in Ashkenazi Jews.	Schizophrenia	592 Ashkenazi Jewish ancestry cases, 505 Ashkenazi Jewish ancestry controls, 36,989 cases, 113,075 controls		5q21.3	5	109700365	NR	MAN2A1			4124			rs4388249-T	rs4388249	0	4388249	intron_variant	0	NR	2e-07	6.69897		1.07	[NR]	Illumina [7158791] (imputed)	N	30941
MAN2A1	ENSG00000112893	mannosidase, alpha, class 2A, member 1 [Source:HGNC Symbol;Acc:6824]	5	109025067	109205326	1	5	109689366	109869625	2015-04-16	25056061	Ripke S	2014-07-22	Nature	www.ncbi.nlm.nih.gov/pubmed/25056061	Biological insights from 108 schizophrenia-associated genetic loci.	Schizophrenia	32,405 European ancestry cases, 42,221 European ancestry controls, 1,235 European ancestry cases and 1,235 European ancestry controls from 1235 parent-offspring trios, 1,836 East Asian ancestry cases, 3,383 East Asian ancestry controls	1,513 European ancestry cases, 66,236 European ancestry controls	5q21.3	5	109700365	MAN2A1	MAN2A1			4124			rs4388249-T	rs4388249	0	4388249	intron_variant	0	0.213	3e-08	7.52288		1.076	[1.048-1.104]	Affymetrix, Illumina [9005918] (imputed)	N	37729
MAN2A1	ENSG00000112893	mannosidase, alpha, class 2A, member 1 [Source:HGNC Symbol;Acc:6824]	5	109025067	109205326	1	5	109689366	109869625	2017-08-16	28540026	Anney RJL	2017-05-22	Mol Autism	www.ncbi.nlm.nih.gov/pubmed/28540026	Meta-analysis of GWAS of over 16,000 individuals with autism spectrum disorder highlights a novel locus at 10q24.32 and a significant overlap with schizophrenia.	Autism spectrum disorder or schizophrenia	schizophrenia cases and controls (see Ripke, 2014), up to 6,197 European ancestry ASD cases, up to 7,377 European ancestry controls, up to 1,190 ASD cases, up to 1,190 controls		5q21.3	5	109678809	LOC100289673, MAN2A1	LOC105379118 - MAN2A1	105379118	4124		1000	10557	rs427691-A	rs427691	0	427691	intergenic_variant	1		3e-08	7.52288		1.06	[1.04-1.09]	Affymetrix, Illumina [NR]	N	50254
MAN2A1	ENSG00000112893	mannosidase, alpha, class 2A, member 1 [Source:HGNC Symbol;Acc:6824]	5	109025067	109205326	1	5	109689366	109869625	2017-11-10	28991256	Li Z	2017-10-09	Nat Genet	www.ncbi.nlm.nih.gov/pubmed/28991256	Genome-wide association analysis identifies 30 new susceptibility loci for schizophrenia.	Schizophrenia	7,699 Chinese ancestry cases, 35,476 European ancestry cases, 18,327 Chinese ancestry controls, 46,839 European ancestry controls	4,384 Chinese ancestry cases, 5,770 Chinese ancestry controls	5q21.3	5	109700365	MAN2A1	MAN2A1			4124			rs4388249-T	rs4388249	0	4388249	intron_variant	0	NR	8e-09	8.09691		1.066	[1.04-1.09]	Affymetrix, Illumina [up to 5107227] (imputed)	N	56619
MAN2A1	ENSG00000112893	mannosidase, alpha, class 2A, member 1 [Source:HGNC Symbol;Acc:6824]	5	109025067	109205326	1	5	109689366	109869625	2018-02-23	29326435	Hill WD	2018-01-11	Mol Psychiatry	www.ncbi.nlm.nih.gov/pubmed/29326435	A combined analysis of genetically correlated traits identifies 187 loci and a role for neurogenesis and myelination in intelligence.	Intelligence (MTAG)	120,934 British ancestry individuals, 127,548 individuals		5q21.3	5	109820483	MAN2A1	MAN2A1			4124			rs17489649-A	rs17489649	0	17489649	intron_variant	0	NR	2e-09	8.69897		0.018599	[0.013-0.025] unit increase	Affymetrix [NR]	N	62002
MAN2A1	ENSG00000112893	mannosidase, alpha, class 2A, member 1 [Source:HGNC Symbol;Acc:6824]	5	109025067	109205326	1	5	109689366	109869625	2018-11-12	30038396	Lee JJ	2018-07-23	Nat Genet	www.ncbi.nlm.nih.gov/pubmed/30038396	Gene discovery and polygenic prediction from a genome-wide association study of educational attainment in 1.1 million individuals.	Educational attainment (MTAG)	1,311,438 European ancestry individuals		5q21.3	5	109820483	Intergenic	MAN2A1			4124			rs17489649-A	rs17489649	0	17489649	intron_variant	0	0.6788	5e-20	19.301	(MTAG)	0.0129	[0.01-0.016] unit increase	Affymetrix, Illumina [7100000] (imputed)	N	76591
MAN2A1	ENSG00000112893	mannosidase, alpha, class 2A, member 1 [Source:HGNC Symbol;Acc:6824]	5	109025067	109205326	1	5	109689366	109869625	2018-11-12	30038396	Lee JJ	2018-07-23	Nat Genet	www.ncbi.nlm.nih.gov/pubmed/30038396	Gene discovery and polygenic prediction from a genome-wide association study of educational attainment in 1.1 million individuals.	Highest math class taken (MTAG)	811,539 European ancestry individuals		5q21.3	5	109844320	Intergenic	MAN2A1			4124			rs13355543-A	rs13355543	0	13355543	intron_variant	0	0.6544	7e-14	13.1549	(MTAG)	0.013	[0.0097-0.0163] unit increase	Affymetrix, Illumina [7100000] (imputed)	N	79527
MAN2A1	ENSG00000112893	mannosidase, alpha, class 2A, member 1 [Source:HGNC Symbol;Acc:6824]	5	109025067	109205326	1	5	109689366	109869625	2018-09-12	29942086	Savage JE	2018-06-25	Nat Genet	www.ncbi.nlm.nih.gov/pubmed/29942086	Genome-wide association meta-analysis in 269,867 individuals identifies new genetic and functional links to intelligence.	Intelligence	269,867 European ancestry individuals		5q21.3	5	109722893	NR	MAN2A1			4124			rs1438660-A	rs1438660	0	1438660	intron_variant	0	NR	4e-08	7.39794		5.513	z-score increase	Affymetrix, Illumina [9295118] (imputed)	N	86819
MAN2A1	ENSG00000112893	mannosidase, alpha, class 2A, member 1 [Source:HGNC Symbol;Acc:6824]	5	109025067	109205326	1	5	109689366	109869625	2018-09-17	29844566	Davies G	2018-05-29	Nat Commun	www.ncbi.nlm.nih.gov/pubmed/29844566	Study of 300,486 individuals identifies 148 independent genetic loci influencing general cognitive function.	General cognitive ability	300,486 European ancestry individuals		5q21.3	5	109872131	NR	MAN2A1 - LOC100289673	4124	100289673		2506	11051	rs10069890-?	rs10069890	0	10069890	intergenic_variant	1	NR	5e-06	5.30103		4.578	z-score increase	Affymetrix, Illumina [at least 2500000] (imputed)	N	87490
MAN2A1	ENSG00000112893	mannosidase, alpha, class 2A, member 1 [Source:HGNC Symbol;Acc:6824]	5	109025067	109205326	1	5	109689366	109869625	2018-11-12	30038396	Lee JJ	2018-07-23	Nat Genet	www.ncbi.nlm.nih.gov/pubmed/30038396	Gene discovery and polygenic prediction from a genome-wide association study of educational attainment in 1.1 million individuals.	Cognitive performance (MTAG)	402,382 European ancestry individuals		5q21.3	5	109818683	Intergenic	MAN2A1			4124			rs6881643-A	rs6881643	0	6881643	intron_variant	0	0.6609	5e-12	11.301	(MTAG)	0.0167	[0.012-0.021] unit increase	Affymetrix, Illumina [7100000] (imputed)	N	90271
MAN2A1	ENSG00000112893	mannosidase, alpha, class 2A, member 1 [Source:HGNC Symbol;Acc:6824]	5	109025067	109205326	1	5	109689366	109869625	2018-10-19	30038396	Lee JJ	2018-07-23	Nat Genet	www.ncbi.nlm.nih.gov/pubmed/30038396	Gene discovery and polygenic prediction from a genome-wide association study of educational attainment in 1.1 million individuals.	Educational attainment (years of education)	up to 1,131,881 European ancestry individuals		5q21.3	5	109820483		MAN2A1			4124			rs17489649-A	rs17489649	0	17489649	intron_variant	0	0.6788	3e-17	16.5229		0.0127	[0.0098-0.0156] unit increase	Affymetrix, Illumina [10000000] (imputed)	N	93995
MAN2A1	ENSG00000112893	mannosidase, alpha, class 2A, member 1 [Source:HGNC Symbol;Acc:6824]	5	109025067	109205326	1	5	109689366	109869625	2018-10-19	30038396	Lee JJ	2018-07-23	Nat Genet	www.ncbi.nlm.nih.gov/pubmed/30038396	Gene discovery and polygenic prediction from a genome-wide association study of educational attainment in 1.1 million individuals.	Educational attainment (years of education)	up to 1,131,881 European ancestry individuals		5q21.3	5	109759844		MAN2A1			4124			rs13187428-T	rs13187428	0	13187428	intron_variant	0	0.6664	8e-16	15.0969	(conditional-joint)	0.012	[0.0091-0.0149] unit increase	Affymetrix, Illumina [10000000] (imputed)	N	96881
MAN2A1	ENSG00000112893	mannosidase, alpha, class 2A, member 1 [Source:HGNC Symbol;Acc:6824]	5	109025067	109205326	1	5	109689366	109869625	2016-08-05	26242244	Ma Y	2015-08-05	Sci Rep	www.ncbi.nlm.nih.gov/pubmed/26242244	Association of chromosome 5q21.3 polymorphisms with the exploratory eye movement dysfunction in schizophrenia.	Exploratory eye movement dysfunction in schizophrenia (number of eye fixations)	128 Han Chinese ancestry cases		5q21.3	5	109680925	MAN2A1	LOC105379118 - MAN2A1	105379118	4124		3116	8441	rs17450784-?	rs17450784	0	17450784	intergenic_variant	1	NR	5e-07	6.30103		15.17	[9.55-20.79] unit decrease	Illumina [498648]	N	29826
