# Supplementary material for: Large epigenome-wide association study of childhood ADHD identifies peripheral DNA methylation associated with disease and polygenic risk burden
Source: Transl Psychiatry. 2020 Jan 21;10:8. doi: 10.1038/s41398-020-0710-4 (PMC7026179; doi:10.1038/s41398-020-0710-4)
Supplement: Supplementary file 7 — Supplemental Table S10 [file 41398_2020_710_MOESM7_ESM.xlsx]

## Sheet: mQTLs_in_ADHD_assoc_regions
cpg	cpg_chr	cpg_position	snp	snp_pos	beta	stats	pvalue	region
cg04131194	1	44405267	rs11210937	44405563	-0.122657	-45.3694	1.01904e-196	1
cg04131194	1	44405267	rs4314918	44377503	-0.120185	-43.387	9.55619e-188	1
cg04131194	1	44405267	rs6674176	44379957	-0.120185	-43.387	9.55619e-188	1
cg04131194	1	44405267	rs7412307	44433864	-0.119963	-42.0898	9.26727e-182	1
cg04131194	1	44405267	rs34830883	44405339	-0.111823	-41.5537	2.93636e-179	1
cg04131194	1	44405267	rs12084459	44377297	-0.119041	-41.093	4.26146e-177	1
cg04131194	1	44405267	rs12127737	44402565	-0.109204	-39.0335	2.70959e-167	1
cg04131194	1	44405267	rs3762422	44400532	-0.108874	-38.6449	2.03382e-165	1
cg04131194	1	44405267	rs9326136	44390392	-0.108165	-38.6398	2.15372e-165	1
cg04131194	1	44405267	rs11578313	44392792	-0.107879	-38.4816	1.25614e-164	1
cg04131194	1	44405267	rs199898784	44377306	-0.117981	-38.4225	2.42749e-164	1
cg04131194	1	44405267	rs201869658	44377305	-0.117981	-38.4225	2.42749e-164	1
cg04131194	1	44405267	rs71518480	44377301	-0.1179	-38.4045	2.96935e-164	1
cg04131194	1	44405267	rs4660262	44382524	-0.10777	-38.2911	1.05342e-163	1
cg04131194	1	44405267	rs35218617	44392277	-0.107882	-37.5081	6.92705e-160	1
cg04131194	1	44405267	rs6671164	44403489	-0.106921	-34.8817	7.53779e-147	1
cg04131194	1	44405267	rs12127226	44395309	-0.105975	-34.7942	2.07601e-146	1
cg04131194	1	44405267	rs11210936	44391438	-0.105975	-34.7942	2.07601e-146	1
cg04131194	1	44405267	rs2108202	44395786	-0.106564	-34.6816	7.66453e-146	1
cg04131194	1	44405267	rs6801	44396646	-0.10663	-34.6426	1.20578e-145	1
cg04131194	1	44405267	rs3791112	44379248	-0.105553	-34.6245	1.48777e-145	1
cg04131194	1	44405267	rs2240447	44415415	-0.107085	-34.5472	3.65204e-145	1
cg04131194	1	44405267	rs7556565	44416090	-0.107085	-34.5472	3.65204e-145	1
cg04131194	1	44405267	rs67307631	44383341	-0.105567	-34.4874	7.31415e-145	1
cg04131194	1	44405267	rs4031031	44393533	-0.103061	-34.3895	2.2826e-144	1
cg04131194	1	44405267	rs12058552	44377286	-0.119575	-33.9889	2.43678e-142	1
cg04131194	1	44405267	rs6680421	44408969	-0.105873	-33.8593	1.10829e-141	1
cg04131194	1	44405267	rs4660263	44421433	-0.10559	-33.822	1.71418e-141	1
cg04131194	1	44405267	chr1:44383791	44383791	-0.104962	-33.5718	3.21007e-140	1
cg04131194	1	44405267	rs12726706	44399942	-0.103737	-33.1094	7.34451e-138	1
cg04131194	1	44405267	rs12145999	44428632	-0.103488	-33.0462	1.54541e-137	1
cg04131194	1	44405267	rs6675620	44417630	-0.103939	-32.9256	6.40531e-137	1
cg04131194	1	44405267	rs3791116	44414156	-0.104564	-32.7767	3.70854e-136	1
cg04131194	1	44405267	rs4660758	44424879	-0.102704	-32.5073	8.95616e-135	1
cg04131194	1	44405267	rs4448553	44411589	-0.102889	-32.4003	3.18128e-134	1
cg04131194	1	44405267	chr1:44404992	44404992	-0.105464	-32.1813	4.2642e-133	1
cg04131194	1	44405267	chr1:44404993	44404993	-0.105464	-32.1813	4.2642e-133	1
cg04131194	1	44405267	rs2352990	44393276	-0.102383	-32.1075	1.02445e-132	1
cg04131194	1	44405267	rs2301993	44426025	-0.10092	-31.9094	1.07861e-131	1
cg04131194	1	44405267	rs3791119	44431362	-0.100574	-31.7987	4.02686e-131	1
cg04131194	1	44405267	rs3791120	44431715	-0.100574	-31.7987	4.02686e-131	1
cg04131194	1	44405267	rs4660759	44432500	-0.100574	-31.7987	4.02686e-131	1
cg04131194	1	44405267	rs3828146	44428715	-0.100614	-31.689	1.48632e-130	1
cg04131194	1	44405267	rs11210935	44369444	-0.0997228	-30.1914	9.21606e-123	1
cg04131194	1	44405267	rs11210934	44369435	-0.0924813	-29.1533	2.5935e-117	1
cg04131194	1	44405267	rs2527776	44345292	-0.0915177	-28.8312	1.29256e-115	1
cg04131194	1	44405267	rs803678	44350898	-0.0915177	-28.8312	1.29256e-115	1
cg04131194	1	44405267	rs2906457	44338575	-0.0915177	-28.8312	1.29256e-115	1
cg04131194	1	44405267	rs803682	44362623	-0.0915177	-28.8312	1.29256e-115	1
cg04131194	1	44405267	rs803675	44353237	-0.094471	-27.4342	3.22076e-108	1
cg04131194	1	44405267	rs803679	44349405	-0.0945343	-27.2131	4.81846e-107	1
cg04131194	1	44405267	rs2906468	44319007	-0.0949107	-26.761	1.22504e-104	1
cg04131194	1	44405267	rs3011225	44319373	-0.0949107	-26.761	1.22504e-104	1
cg04131194	1	44405267	rs3011220	44308867	-0.0886598	-26.6383	5.51636e-104	1
cg04131194	1	44405267	rs2367804	44314266	-0.0885714	-26.6022	8.58739e-104	1
cg04131194	1	44405267	rs11210931	44310875	-0.0874587	-26.3901	1.16002e-102	1
cg04131194	1	44405267	rs12723279	44310744	-0.0874587	-26.3901	1.16002e-102	1
cg04131194	1	44405267	rs3791102	44366617	-0.088876	-26.3648	1.58253e-102	1
cg04131194	1	44405267	rs3011219	44306120	-0.0874778	-26.3632	1.61269e-102	1
cg04131194	1	44405267	rs37452	44297573	-0.0875025	-26.3486	1.93133e-102	1
cg04131194	1	44405267	rs3011217	44303266	-0.0874054	-26.2772	4.63561e-102	1
cg04131194	1	44405267	rs2906471	44306422	-0.0874054	-26.2772	4.63561e-102	1
cg04131194	1	44405267	rs803680	44364370	-0.0885871	-26.2172	9.69057e-102	1
cg04131194	1	44405267	rs2428852	44346875	-0.087922	-26.1519	2.16153e-101	1
cg04131194	1	44405267	rs2485996	44354661	-0.087922	-26.1519	2.16153e-101	1
cg04131194	1	44405267	rs810680	44347856	-0.087922	-26.1519	2.16153e-101	1
cg04131194	1	44405267	rs2906458	44336389	-0.087922	-26.1519	2.16153e-101	1
cg04131194	1	44405267	rs34754704	44340149	-0.087922	-26.1519	2.16153e-101	1
cg13246856	1	44399776	rs4660262	44382524	-0.0452721	-25.5918	2.10965e-98	1
cg13246856	1	44399776	rs9326136	44390392	-0.0453102	-25.5816	2.39168e-98	1
cg13246856	1	44399776	rs11578313	44392792	-0.0451972	-25.5264	4.71508e-98	1
cg22617819	1	44378782	rs3791112	44379248	0.0378007	25.3614	3.58932e-97	1
cg22617819	1	44378782	rs67307631	44383341	0.0376879	25.1304	6.15001e-96	1
cg13246856	1	44399776	rs11210936	44391438	-0.045428	-25.0869	1.05027e-95	1
cg13246856	1	44399776	rs12127226	44395309	-0.045428	-25.0869	1.05027e-95	1
cg13246856	1	44399776	rs67307631	44383341	-0.0453635	-25.0602	1.45891e-95	1
cg13246856	1	44399776	rs3762422	44400532	-0.0451181	-25.0214	2.35172e-95	1
cg13246856	1	44399776	rs3791112	44379248	-0.0452165	-24.9693	4.46768e-95	1
cg04131194	1	44405267	rs3952787	44323244	-0.0877571	-24.9545	5.36169e-95	1
cg13246856	1	44399776	rs12726706	44399942	-0.0450798	-24.9127	8.96025e-95	1
cg13246856	1	44399776	rs12127737	44402565	-0.0450171	-24.8995	1.05397e-94	1
cg01548234	1	44022527	rs2842176	44022534	-0.0146489	-24.8903	1.1801e-94	1
cg01548234	1	44022527	rs10890253	44021456	-0.0146489	-24.8903	1.1801e-94	1
cg01548234	1	44022527	rs2842183	44020394	-0.0146489	-24.8903	1.1801e-94	1
cg04131194	1	44405267	rs5773817	44421677	-0.0903506	-24.8314	2.43667e-94	1
cg22617819	1	44378782	rs12127226	44395309	0.0374969	24.8268	2.58055e-94	1
cg22617819	1	44378782	rs11210936	44391438	0.0374969	24.8268	2.58055e-94	1
cg04131194	1	44405267	rs2485997	44345841	-0.0844757	-24.7936	3.8816e-94	1
cg22617819	1	44378782	chr1:44383791	44383791	0.0375028	24.7058	1.14344e-93	1
cg01548234	1	44022527	rs2494995	44022303	-0.0146245	-24.6586	2.04498e-93	1
cg13246856	1	44399776	rs2108202	44395786	-0.0453341	-24.6497	2.28177e-93	1
cg13246856	1	44399776	rs6801	44396646	-0.0453085	-24.5725	5.90203e-93	1
cg13246856	1	44399776	chr1:44383791	44383791	-0.0450404	-24.5285	1.01405e-92	1
cg04131194	1	44405267	rs2040950	44315113	-0.0855727	-24.5079	1.3074e-92	1
cg22617819	1	44378782	rs6801	44396646	0.0375243	24.486	1.71046e-92	1
cg13246856	1	44399776	rs34830883	44405339	-0.0449273	-24.4671	2.15831e-92	1
cg22617819	1	44378782	rs2108202	44395786	0.0374619	24.4538	2.54451e-92	1
cg13246856	1	44399776	rs6671164	44403489	-0.0452127	-24.448	2.73303e-92	1
cg04131194	1	44405267	rs3011222	44317545	-0.0854021	-24.417	4.00281e-92	1
cg04131194	1	44405267	rs3094954	44320919	-0.0854021	-24.417	4.00281e-92	1
cg04131194	1	44405267	rs3011223	44318286	-0.0854021	-24.417	4.00281e-92	1
cg04131194	1	44405267	rs3011224	44318483	-0.0854021	-24.417	4.00281e-92	1
cg04131194	1	44405267	rs4660754	44321218	-0.0854021	-24.417	4.00281e-92	1
cg04131194	1	44405267	rs4660753	44321044	-0.0854021	-24.417	4.00281e-92	1
cg04131194	1	44405267	rs2906466	44322220	-0.0854021	-24.417	4.00281e-92	1
cg13246856	1	44399776	rs35218617	44392277	-0.0445506	-24.4107	4.32244e-92	1
cg04131194	1	44405267	rs713191	44314553	-0.0853163	-24.3392	1.0419e-91	1
cg13246856	1	44399776	rs4448553	44411589	-0.0443985	-24.1863	6.84119e-91	1
cg01548234	1	44022527	rs2819339	44018604	-0.0146835	-24.1336	1.30927e-90	1
cg01548234	1	44022527	rs371162073	44023301	-0.0146835	-24.1336	1.30927e-90	1
cg01548234	1	44022527	rs12089622	44033768	-0.0144525	-24.113	1.68687e-90	1
cg22617819	1	44378782	rs6671164	44403489	0.0372429	24.1037	1.89226e-90	1
cg07517557	1	44423187	rs72684780	44430163	-0.129468	-24.0654	3.02973e-90	1
cg07517557	1	44423187	rs12045544	44424714	-0.129452	-24.0602	3.22902e-90	1
cg01548234	1	44022527	rs35665735	44025845	-0.0146604	-24.0443	3.92749e-90	1
cg01548234	1	44022527	rs2842181	44020528	-0.0144016	-24.023	5.10321e-90	1
cg01548234	1	44022527	rs12076635	44026656	-0.0143195	-23.9236	1.73539e-89	1
cg13246856	1	44399776	rs6680421	44408969	-0.0446936	-23.8889	2.66001e-89	1
cg04131194	1	44405267	rs3011228	44325995	-0.0851912	-23.847	4.45555e-89	1
cg13246856	1	44399776	rs4031031	44393533	-0.043145	-23.7483	1.49918e-88	1
cg01548234	1	44022527	rs573350	44057950	-0.0146826	-23.7443	1.57536e-88	1
cg01548234	1	44022527	rs3791138	44050027	-0.0146585	-23.708	2.46273e-88	1
cg01548234	1	44022527	rs3791137	44050004	-0.0146585	-23.708	2.46273e-88	1
cg01548234	1	44022527	rs10890261	44052377	-0.0146585	-23.708	2.46273e-88	1
cg01548234	1	44022527	rs2842175	44023615	-0.0145204	-23.6898	3.08065e-88	1
cg01548234	1	44022527	rs11580074	44024484	-0.0145045	-23.66	4.44611e-88	1
cg01548234	1	44022527	rs34985615	44025260	-0.0145131	-23.6447	5.36475e-88	1
cg13246856	1	44399776	chr1:44404992	44404992	-0.0450232	-23.572	1.31206e-87	1
cg13246856	1	44399776	chr1:44404993	44404993	-0.0450232	-23.572	1.31206e-87	1
cg13246856	1	44399776	rs2352990	44393276	-0.0436264	-23.4499	5.8903e-87	1
cg22617819	1	44378782	rs12726706	44399942	0.0362521	23.4304	7.48757e-87	1
cg01548234	1	44022527	rs2004899	44045465	-0.0145244	-23.4015	1.06732e-86	1
cg22617819	1	44378782	rs2352990	44393276	0.0361193	23.3563	1.86191e-86	1
cg01548234	1	44022527	rs10890255	44031493	-0.0144625	-23.3405	2.25961e-86	1
cg04131194	1	44405267	rs2428964	44372827	-0.130609	-23.3048	3.50662e-86	1
cg01548234	1	44022527	rs2842194	44028962	-0.0144861	-23.232	8.58245e-86	1
cg04131194	1	44405267	rs9727068	44406516	-0.134783	-23.2048	1.19863e-85	1
cg22617819	1	44378782	chr1:44404992	44404992	0.0369782	23.123	3.27547e-85	1
cg22617819	1	44378782	chr1:44404993	44404993	0.0369782	23.123	3.27547e-85	1
cg13246856	1	44399776	rs6675620	44417630	-0.043545	-23.1052	4.0748e-85	1
cg22617819	1	44378782	rs6680421	44408969	0.0364393	23.1046	4.10445e-85	1
cg01548234	1	44022527	rs663618	44043105	-0.0147086	-23.0975	4.47878e-85	1
cg02329117	1	44399770	rs4660262	44382524	-0.0382271	-23.0877	5.0563e-85	1
cg01548234	1	44022527	rs3000761	44026089	-0.0142527	-23.0854	5.19571e-85	1
cg01548234	1	44022527	rs68191270	44026180	-0.0142527	-23.0854	5.19571e-85	1
cg01548234	1	44022527	rs10789435	44026053	-0.0142527	-23.0854	5.19571e-85	1
cg13246856	1	44399776	rs2301993	44426025	-0.0427377	-23.0755	5.87038e-85	1
cg02329117	1	44399770	rs9326136	44390392	-0.0382393	-23.0567	7.3945e-85	1
cg04131194	1	44405267	rs12737898	44407401	-0.135148	-23.0532	7.72094e-85	1
cg01548234	1	44022527	rs2842186	44035093	-0.014572	-23.0467	8.36782e-85	1
cg13246856	1	44399776	rs4660758	44424879	-0.0431448	-23.0231	1.11712e-84	1
cg04131194	1	44405267	rs55852728	44383277	-0.12417	-22.9748	2.02305e-84	1
cg13246856	1	44399776	rs3828146	44428715	-0.0426185	-22.9741	2.04002e-84	1
cg01548234	1	44022527	rs3828150	44050856	-0.0146384	-22.9457	2.89226e-84	1
cg02329117	1	44399770	rs11578313	44392792	-0.038074	-22.9329	3.38615e-84	1
cg04131194	1	44405267	rs3120803	44386615	-0.130446	-22.922	3.86736e-84	1
cg01548234	1	44022527	rs650729	44042539	-0.0146476	-22.9088	4.54856e-84	1
cg04131194	1	44405267	rs2428962	44388624	-0.130222	-22.9006	5.03314e-84	1
cg13246856	1	44399776	rs3791116	44414156	-0.043627	-22.8581	8.48472e-84	1
cg04131194	1	44405267	rs1636876	44387228	-0.129636	-22.8448	9.98594e-84	1
cg04131194	1	44405267	rs2242637	44401384	-0.131209	-22.8154	1.43296e-83	1
cg22617819	1	44378782	rs4660263	44421433	0.0361032	22.8048	1.6314e-83	1
cg13246856	1	44399776	rs4660759	44432500	-0.0423671	-22.7936	1.87129e-83	1
cg13246856	1	44399776	rs3791119	44431362	-0.0423671	-22.7936	1.87129e-83	1
cg13246856	1	44399776	rs3791120	44431715	-0.0423671	-22.7936	1.87129e-83	1
cg22617819	1	44378782	rs7556565	44416090	0.0363393	22.7917	1.91595e-83	1
cg22617819	1	44378782	rs2240447	44415415	0.0363393	22.7917	1.91595e-83	1
cg04131194	1	44405267	rs2486011	44381246	-0.127651	-22.741	3.57139e-83	1
cg13246856	1	44399776	rs4660263	44421433	-0.0434327	-22.7241	4.39166e-83	1
cg13246856	1	44399776	rs7556565	44416090	-0.0437209	-22.7151	4.90979e-83	1
cg13246856	1	44399776	rs2240447	44415415	-0.0437209	-22.7151	4.90979e-83	1
cg13246856	1	44399776	rs12145999	44428632	-0.0428596	-22.6687	8.67282e-83	1
cg02329117	1	44399770	rs3762422	44400532	-0.0381031	-22.6281	1.42792e-82	1
cg04131194	1	44405267	rs3120802	44386305	-0.129096	-22.6203	1.57125e-82	1
cg01548234	1	44022527	rs2478978	44031657	-0.0143641	-22.5677	2.99496e-82	1
cg01548234	1	44022527	rs3838475	44048247	-0.0145243	-22.5367	4.38263e-82	1
cg02329117	1	44399770	rs12127737	44402565	-0.0380098	-22.5193	5.42437e-82	1
cg15962314	1	44399869	rs4660262	44382524	-0.0454724	-22.462	1.0945e-81	1
cg15962314	1	44399869	rs9326136	44390392	-0.0455025	-22.4468	1.31931e-81	1
cg22617819	1	44378782	rs4448553	44411589	0.0354029	22.4317	1.58738e-81	1
cg15962314	1	44399869	rs11578313	44392792	-0.0454188	-22.4311	1.59986e-81	1
cg02329117	1	44399770	rs35218617	44392277	-0.0378999	-22.4219	1.7912e-81	1
cg22617819	1	44378782	rs2428852	44346875	0.0330314	22.3757	3.15298e-81	1
cg22617819	1	44378782	rs810680	44347856	0.0330314	22.3757	3.15298e-81	1
cg22617819	1	44378782	rs2485996	44354661	0.0330314	22.3757	3.15298e-81	1
cg22617819	1	44378782	rs34754704	44340149	0.0330314	22.3757	3.15298e-81	1
cg22617819	1	44378782	rs2906458	44336389	0.0330314	22.3757	3.15298e-81	1
cg13246856	1	44399776	rs11210934	44369435	-0.0397864	-22.2455	1.55471e-80	1
cg22617819	1	44378782	rs3791102	44366617	0.0331505	22.2371	1.72499e-80	1
cg22617819	1	44378782	rs12145999	44428632	0.0351662	22.2118	2.35209e-80	1
cg15962314	1	44399869	rs67307631	44383341	-0.0457249	-22.1906	3.04598e-80	1
cg22617819	1	44378782	rs6675620	44417630	0.0353466	22.1903	3.05919e-80	1
cg15962314	1	44399869	rs11210936	44391438	-0.0457528	-22.1791	3.50974e-80	1
cg15962314	1	44399869	rs12127226	44395309	-0.0457528	-22.1791	3.50974e-80	1
cg22617819	1	44378782	rs803680	44364370	0.0330649	22.1586	4.51179e-80	1
cg15962314	1	44399869	rs3791112	44379248	-0.045589	-22.1297	6.42158e-80	1
cg13246856	1	44399776	rs2527776	44345292	-0.0394136	-22.1014	9.08914e-80	1
cg13246856	1	44399776	rs803682	44362623	-0.0394136	-22.1014	9.08914e-80	1
cg13246856	1	44399776	rs2906457	44338575	-0.0394136	-22.1014	9.08914e-80	1
cg13246856	1	44399776	rs803678	44350898	-0.0394136	-22.1014	9.08914e-80	1
cg04131194	1	44405267	rs917294	44249485	-0.08352	-22.0494	1.71762e-79	1
cg02329117	1	44399770	rs12127226	44395309	-0.0377695	-22.0427	1.86524e-79	1
cg02329117	1	44399770	rs11210936	44391438	-0.0377695	-22.0427	1.86524e-79	1
cg22617819	1	44378782	rs4660758	44424879	0.034955	22.0382	1.97062e-79	1
cg15962314	1	44399869	rs3762422	44400532	-0.0453303	-22.0306	2.1628e-79	1
cg02329117	1	44399770	rs67307631	44383341	-0.0377112	-22.017	2.55412e-79	1
cg15962314	1	44399869	chr1:44383791	44383791	-0.0456825	-22.0145	2.63374e-79	1
cg02329117	1	44399770	rs3791112	44379248	-0.0376471	-22.0074	2.87124e-79	1
cg02329117	1	44399770	rs12726706	44399942	-0.037554	-21.9851	3.775e-79	1
cg01548234	1	44022527	rs674725	44061795	-0.0144098	-21.9376	6.74935e-79	1
cg15962314	1	44399869	rs12726706	44399942	-0.0452494	-21.9088	9.59116e-79	1
cg01548234	1	44022527	rs10789436	44040966	-0.0144203	-21.9029	1.03131e-78	1
cg02329117	1	44399770	chr1:44383791	44383791	-0.03772	-21.8888	1.22571e-78	1
cg15962314	1	44399869	rs12127737	44402565	-0.0451666	-21.8813	1.34302e-78	1
cg15962314	1	44399869	rs2108202	44395786	-0.0457066	-21.8761	1.43175e-78	1
cg01548234	1	44022527	rs2819340	44039710	-0.0142743	-21.8604	1.73406e-78	1
cg15962314	1	44399869	rs6801	44396646	-0.0456942	-21.8263	2.63202e-78	1
cg02329117	1	44399770	rs4031031	44393533	-0.0366096	-21.7584	6.0352e-78	1
cg15962314	1	44399869	rs35218617	44392277	-0.0449921	-21.7511	6.5966e-78	1
cg22617819	1	44378782	rs3791116	44414156	0.0352048	21.7307	8.47218e-78	1
cg02329117	1	44399770	rs2108202	44395786	-0.0377033	-21.7143	1.03484e-77	1
cg22617819	1	44378782	rs2301993	44426025	0.0342693	21.6811	1.55295e-77	1
cg02329117	1	44399770	rs6801	44396646	-0.0376852	-21.6572	2.07947e-77	1
cg22617819	1	44378782	rs4660759	44432500	0.0341651	21.6462	2.37802e-77	1
cg22617819	1	44378782	rs3791120	44431715	0.0341651	21.6462	2.37802e-77	1
cg22617819	1	44378782	rs3791119	44431362	0.0341651	21.6462	2.37802e-77	1
cg02329117	1	44399770	rs4448553	44411589	-0.0372124	-21.6449	2.41652e-77	1
cg22617819	1	44378782	rs3828146	44428715	0.0341823	21.6006	4.15119e-77	1
cg15962314	1	44399869	rs6671164	44403489	-0.045443	-21.5965	4.36503e-77	1
cg02329117	1	44399770	rs34830883	44405339	-0.0373756	-21.5823	5.19265e-77	1
cg13246856	1	44399776	rs3791102	44366617	-0.0392343	-21.5216	1.08864e-76	1
cg07517557	1	44423187	rs2486013	44420248	-0.111112	-21.43	3.33195e-76	1
cg13246856	1	44399776	rs2485996	44354661	-0.0388115	-21.377	6.35895e-76	1
cg13246856	1	44399776	rs2428852	44346875	-0.0388115	-21.377	6.35895e-76	1
cg13246856	1	44399776	rs2906458	44336389	-0.0388115	-21.377	6.35895e-76	1
cg13246856	1	44399776	rs34754704	44340149	-0.0388115	-21.377	6.35895e-76	1
cg13246856	1	44399776	rs810680	44347856	-0.0388115	-21.377	6.35895e-76	1
cg02329117	1	44399770	rs6671164	44403489	-0.0373997	-21.352	8.62067e-76	1
cg04131194	1	44405267	rs2486013	44420248	-0.134416	-21.3121	1.40205e-75	1
cg22617819	1	44378782	rs6674176	44379957	0.0367972	21.3092	1.45401e-75	1
cg22617819	1	44378782	rs4314918	44377503	0.0367972	21.3092	1.45401e-75	1
cg01548234	1	44022527	rs539096	44072420	-0.0139428	-21.2818	2.02995e-75	1
cg13246856	1	44399776	rs803680	44364370	-0.0389428	-21.2652	2.48397e-75	1
cg01548234	1	44022527	rs631248	44071221	-0.013763	-21.2485	3.04374e-75	1
cg22617819	1	44378782	rs2485997	44345841	0.0315943	21.2005	5.46805e-75	1
cg02329117	1	44399770	rs6680421	44408969	-0.0372387	-21.1837	6.70244e-75	1
cg22617819	1	44378782	rs4660262	44382524	0.0339901	21.1736	7.58856e-75	1
cg13246856	1	44399776	rs2367804	44314266	-0.0385312	-21.1291	1.30357e-74	1
cg15962314	1	44399869	rs34830883	44405339	-0.0445653	-21.1176	1.49942e-74	1
cg15962314	1	44399869	chr1:44404993	44404993	-0.045513	-21.1119	1.60811e-74	1
cg15962314	1	44399869	chr1:44404992	44404992	-0.045513	-21.1119	1.60811e-74	1
cg13246856	1	44399776	rs3011220	44308867	-0.0384917	-21.0777	2.43663e-74	1
cg13246856	1	44399776	rs11210931	44310875	-0.0381098	-21.0537	3.26322e-74	1
cg13246856	1	44399776	rs12723279	44310744	-0.0381098	-21.0537	3.26322e-74	1
cg15962314	1	44399869	rs4448553	44411589	-0.0441846	-21.0237	4.70443e-74	1
cg22617819	1	44378782	rs9326136	44390392	0.0338335	20.9669	9.38176e-74	1
cg13246856	1	44399776	rs37452	44297573	-0.0380635	-20.9647	9.63563e-74	1
cg02329117	1	44399770	rs2352990	44393276	-0.0364644	-20.9473	1.19116e-73	1
cg02329117	1	44399770	chr1:44404993	44404993	-0.0375233	-20.941	1.28675e-73	1
cg02329117	1	44399770	chr1:44404992	44404992	-0.0375233	-20.941	1.28675e-73	1
cg13246856	1	44399776	rs2485997	44345841	-0.0378018	-20.9315	1.44387e-73	1
cg13246856	1	44399776	rs3011219	44306120	-0.0379891	-20.9136	1.79541e-73	1
cg13246856	1	44399776	rs2906471	44306422	-0.0379932	-20.8925	2.32058e-73	1
cg13246856	1	44399776	rs3011217	44303266	-0.0379932	-20.8925	2.32058e-73	1
cg02329117	1	44399770	rs6675620	44417630	-0.03662	-20.8867	2.48751e-73	1
cg15962314	1	44399869	rs4031031	44393533	-0.043167	-20.878	2.76703e-73	1
cg22617819	1	44378782	rs11578313	44392792	0.0336829	20.8588	3.4945e-73	1
cg01548234	1	44022527	rs519669	44075505	-0.0138788	-20.8575	3.54709e-73	1
cg15962314	1	44399869	rs6680421	44408969	-0.0444599	-20.781	8.9934e-73	1
cg15962314	1	44399869	rs2352990	44393276	-0.0438164	-20.7797	9.13281e-73	1
cg02329117	1	44399770	rs2301993	44426025	-0.0358359	-20.7576	1.19508e-72	1
cg02329117	1	44399770	rs3828146	44428715	-0.0357533	-20.6915	2.6633e-72	1
cg02329117	1	44399770	rs3791116	44414156	-0.0366894	-20.6827	2.96566e-72	1
cg01548234	1	44022527	rs588657	44080412	-0.0132021	-20.6797	3.07437e-72	1
cg02329117	1	44399770	rs3791120	44431715	-0.0356637	-20.6626	3.78228e-72	1
cg02329117	1	44399770	rs3791119	44431362	-0.0356637	-20.6626	3.78228e-72	1
cg02329117	1	44399770	rs4660759	44432500	-0.0356637	-20.6626	3.78228e-72	1
cg01548234	1	44022527	rs34004799	44080543	-0.0133921	-20.6445	4.71574e-72	1
cg13246856	1	44399776	rs2906466	44322220	-0.0381663	-20.6126	6.94316e-72	1
cg13246856	1	44399776	rs4660753	44321044	-0.0381663	-20.6126	6.94316e-72	1
cg13246856	1	44399776	rs3011222	44317545	-0.0381663	-20.6126	6.94316e-72	1
cg13246856	1	44399776	rs4660754	44321218	-0.0381663	-20.6126	6.94316e-72	1
cg13246856	1	44399776	rs3011223	44318286	-0.0381663	-20.6126	6.94316e-72	1
cg13246856	1	44399776	rs3011224	44318483	-0.0381663	-20.6126	6.94316e-72	1
cg13246856	1	44399776	rs3094954	44320919	-0.0381663	-20.6126	6.94316e-72	1
cg13246856	1	44399776	rs713191	44314553	-0.038165	-20.5903	9.09678e-72	1
cg02329117	1	44399770	rs4660758	44424879	-0.0360495	-20.5899	9.14e-72	1
cg15962314	1	44399869	rs4660758	44424879	-0.0435128	-20.5836	9.86101e-72	1
cg04131194	1	44405267	rs35891206	44248230	-0.0775788	-20.5762	1.07948e-71	1
cg02329117	1	44399770	rs7556565	44416090	-0.036747	-20.5437	1.59997e-71	1
cg02329117	1	44399770	rs2240447	44415415	-0.036747	-20.5437	1.59997e-71	1
cg17260276	1	44399855	rs12726706	44399942	-0.0424113	-20.5404	1.66625e-71	1
cg15962314	1	44399869	rs2301993	44426025	-0.0429686	-20.5175	2.19864e-71	1
cg07517557	1	44423187	rs2428955	44414423	-0.108592	-20.5099	2.41041e-71	1
cg13246856	1	44399776	rs2040950	44315113	-0.0380546	-20.5057	2.53604e-71	1
cg15962314	1	44399869	rs6675620	44417630	-0.0437279	-20.4996	2.73147e-71	1
cg02329117	1	44399770	rs11210934	44369435	-0.0337759	-20.4957	2.86482e-71	1
cg22617819	1	44378782	rs35218617	44392277	0.0335637	20.4662	4.09507e-71	1
cg22617819	1	44378782	rs11210937	44405563	0.0362393	20.4073	8.35416e-71	1
cg22617819	1	44378782	rs3762422	44400532	0.0335051	20.3929	9.94354e-71	1
cg15962314	1	44399869	rs3828146	44428715	-0.0427941	-20.392	1.00529e-70	1
cg02329117	1	44399770	rs2527776	44345292	-0.0334713	-20.384	1.10778e-70	1
cg02329117	1	44399770	rs803678	44350898	-0.0334713	-20.384	1.10778e-70	1
cg02329117	1	44399770	rs803682	44362623	-0.0334713	-20.384	1.10778e-70	1
cg02329117	1	44399770	rs2906457	44338575	-0.0334713	-20.384	1.10778e-70	1
cg02329117	1	44399770	rs4660263	44421433	-0.0363016	-20.358	1.51698e-70	1
cg22617819	1	44378782	rs713191	44314553	0.031449	20.3541	1.59111e-70	1
cg22617819	1	44378782	rs2040950	44315113	0.0314193	20.3379	1.93576e-70	1
cg22617819	1	44378782	rs3011223	44318286	0.0314141	20.3366	1.96528e-70	1
cg22617819	1	44378782	rs3011222	44317545	0.0314141	20.3366	1.96528e-70	1
cg22617819	1	44378782	rs4660754	44321218	0.0314141	20.3366	1.96528e-70	1
cg22617819	1	44378782	rs4660753	44321044	0.0314141	20.3366	1.96528e-70	1
cg22617819	1	44378782	rs3094954	44320919	0.0314141	20.3366	1.96528e-70	1
cg22617819	1	44378782	rs3011224	44318483	0.0314141	20.3366	1.96528e-70	1
cg22617819	1	44378782	rs2906466	44322220	0.0314141	20.3366	1.96528e-70	1
cg15962314	1	44399869	rs4660759	44432500	-0.0426476	-20.3324	2.06936e-70	1
cg15962314	1	44399869	rs3791119	44431362	-0.0426476	-20.3324	2.06936e-70	1
cg15962314	1	44399869	rs3791120	44431715	-0.0426476	-20.3324	2.06936e-70	1
cg22617819	1	44378782	rs12127737	44402565	0.0334377	20.3182	2.45521e-70	1
cg04131194	1	44405267	rs2906596	44426948	-0.128648	-20.2995	3.07935e-70	1
cg15962314	1	44399869	rs4660263	44421433	-0.0437469	-20.297	3.17253e-70	1
cg04131194	1	44405267	rs2428955	44414423	-0.13093	-20.2873	3.57089e-70	1
cg15962314	1	44399869	rs2240447	44415415	-0.0440225	-20.2783	3.97861e-70	1
cg15962314	1	44399869	rs7556565	44416090	-0.0440225	-20.2783	3.97861e-70	1
cg07517557	1	44423187	rs2906596	44426948	-0.105923	-20.2709	4.34915e-70	1
cg17260276	1	44399855	rs11210936	44391438	-0.0422569	-20.2675	4.53449e-70	1
cg17260276	1	44399855	rs12127226	44395309	-0.0422569	-20.2675	4.53449e-70	1
cg17260276	1	44399855	rs4660262	44382524	-0.0416862	-20.2505	5.57189e-70	1
cg17260276	1	44399855	rs11578313	44392792	-0.041667	-20.2493	5.65273e-70	1
cg02329117	1	44399770	rs12145999	44428632	-0.0357472	-20.2411	6.2377e-70	1
cg17260276	1	44399855	rs9326136	44390392	-0.0416976	-20.2247	7.61154e-70	1
cg17260276	1	44399855	rs3791112	44379248	-0.0421037	-20.2242	7.64917e-70	1
cg17260276	1	44399855	rs67307631	44383341	-0.042142	-20.2055	9.59134e-70	1
cg15962314	1	44399869	rs3791116	44414156	-0.0436473	-20.1753	1.38142e-69	1
cg22617819	1	44378782	rs12084459	44377297	0.0357801	20.1661	1.54525e-69	1
cg22617819	1	44378782	rs71518480	44377301	0.0360857	20.146	1.96943e-69	1
cg15962314	1	44399869	rs12145999	44428632	-0.0430274	-20.1404	2.10608e-69	1
cg17260276	1	44399855	chr1:44383791	44383791	-0.0421851	-20.1226	2.61081e-69	1
cg04131194	1	44405267	rs12045544	44424714	-0.142229	-20.115	2.86134e-69	1
cg22617819	1	44378782	rs199898784	44377306	0.036054	20.0979	3.51883e-69	1
cg22617819	1	44378782	rs201869658	44377305	0.036054	20.0979	3.51883e-69	1
cg17260276	1	44399855	rs2108202	44395786	-0.0422939	-20.0736	4.71856e-69	1
cg13246856	1	44399776	rs3011228	44325995	-0.037923	-20.0661	5.16605e-69	1
cg04131194	1	44405267	rs72684780	44430163	-0.142014	-20.0637	5.31828e-69	1
cg17260276	1	44399855	rs6801	44396646	-0.0422932	-20.0396	7.1128e-69	1
cg04131194	1	44405267	rs7546040	44247233	-0.0759289	-20.0151	9.56429e-69	1
cg17260276	1	44399855	rs3762422	44400532	-0.0417062	-20.0131	9.788e-69	1
cg04131194	1	44405267	rs11320873	44237701	-0.0779008	-19.9512	2.06566e-68	1
cg01548234	1	44022527	rs517849	44081873	-0.0132018	-19.9466	2.18386e-68	1
cg01548234	1	44022527	rs667676	44082216	-0.0132018	-19.9466	2.18386e-68	1
cg01548234	1	44022527	rs571862	44083110	-0.0132018	-19.9466	2.18386e-68	1
cg13246856	1	44399776	rs6674176	44379957	-0.0426542	-19.9382	2.41609e-68	1
cg13246856	1	44399776	rs4314918	44377503	-0.0426542	-19.9382	2.41609e-68	1
cg17260276	1	44399855	rs12127737	44402565	-0.0415908	-19.916	3.15844e-68	1
cg01548234	1	44022527	rs1889588	44012923	-0.0124371	-19.8946	4.08664e-68	1
cg17260276	1	44399855	rs6671164	44403489	-0.04212	-19.8893	4.35465e-68	1
cg01548234	1	44022527	rs568639	44086080	-0.0132648	-19.8717	5.38499e-68	1
cg01548234	1	44022527	rs641351	44083519	-0.0131462	-19.8307	8.8293e-68	1
cg01548234	1	44022527	rs641365	44083507	-0.0131462	-19.8307	8.8293e-68	1
cg22617819	1	44378782	rs7412307	44433864	0.035463	19.8203	9.99643e-68	1
cg01548234	1	44022527	rs639929	44083874	-0.0131127	-19.7655	1.93358e-67	1
cg01548234	1	44022527	rs643445	44089632	-0.0130943	-19.7364	2.7436e-67	1
cg01548234	1	44022527	rs585652	44099910	-0.0130943	-19.7364	2.7436e-67	1
cg01548234	1	44022527	rs628342	44090736	-0.0130943	-19.7364	2.7436e-67	1
cg01548234	1	44022527	rs664728	44101714	-0.0130943	-19.7364	2.7436e-67	1
cg01548234	1	44022527	rs2916568	44091274	-0.0130943	-19.7364	2.7436e-67	1
cg01548234	1	44022527	rs530201	44102257	-0.0130943	-19.7364	2.7436e-67	1
cg01548234	1	44022527	rs2970609	44097514	-0.0130943	-19.7364	2.7436e-67	1
cg01548234	1	44022527	rs531459	44090675	-0.0130943	-19.7364	2.7436e-67	1
cg01548234	1	44022527	rs10890268	44095108	-0.0130943	-19.7364	2.7436e-67	1
cg01548234	1	44022527	rs6657348	44098651	-0.0130943	-19.7364	2.7436e-67	1
cg01548234	1	44022527	rs664336	44101800	-0.0130943	-19.7364	2.7436e-67	1
cg01548234	1	44022527	rs559575	44089940	-0.0130943	-19.7364	2.7436e-67	1
cg01548234	1	44022527	rs1143701	44084739	-0.0130943	-19.7364	2.7436e-67	1
cg01548234	1	44022527	rs74864351	44098904	-0.0130943	-19.7364	2.7436e-67	1
cg01548234	1	44022527	rs585711	44099863	-0.0130943	-19.7364	2.7436e-67	1
cg17260276	1	44399855	rs4448553	44411589	-0.0413927	-19.7363	2.74806e-67	1
cg01548234	1	44022527	rs56201009	44098746	-0.0131012	-19.7276	3.04982e-67	1
cg01548234	1	44022527	rs516790	44081712	-0.0131641	-19.7173	3.45262e-67	1
cg04131194	1	44405267	rs12119149	44243283	-0.0743417	-19.7083	3.84721e-67	1
cg01548234	1	44022527	rs61354663	44104618	-0.0130554	-19.7033	4.0878e-67	1
cg01548234	1	44022527	rs36016466	44104616	-0.0130554	-19.7033	4.0878e-67	1
cg13246856	1	44399776	rs3952787	44323244	-0.0377377	-19.6813	5.32295e-67	1
cg22617819	1	44378782	rs3011228	44325995	0.031092	19.6761	5.67043e-67	1
cg22617819	1	44378782	rs11210934	44369435	0.0307317	19.6652	6.46358e-67	1
cg13246856	1	44399776	rs12084459	44377297	-0.0424753	-19.6643	6.53025e-67	1
cg01548234	1	44022527	rs501861	44101440	-0.0131079	-19.6156	1.17312e-66	1
cg15962314	1	44399869	rs11210934	44369435	-0.0396887	-19.594	1.52005e-66	1
cg22617819	1	44378782	rs4031031	44393533	0.0320885	19.5698	2.03234e-66	1
cg04131194	1	44405267	rs7543520	44243866	-0.0743206	-19.5656	2.13915e-66	1
cg01548234	1	44022527	rs513373	44081389	-0.0131122	-19.5409	2.87716e-66	1
cg02329117	1	44399770	rs2367804	44314266	-0.0327078	-19.5298	3.28577e-66	1
cg17260276	1	44399855	rs35218617	44392277	-0.0410408	-19.5022	4.57831e-66	1
cg13246856	1	44399776	rs199898784	44377306	-0.0426084	-19.4559	7.9706e-66	1
cg13246856	1	44399776	rs201869658	44377305	-0.0426084	-19.4559	7.9706e-66	1
cg13246856	1	44399776	rs11210937	44405563	-0.0424364	-19.4536	8.19791e-66	1
cg22617819	1	44378782	rs803678	44350898	0.0303442	19.4461	8.96292e-66	1
cg22617819	1	44378782	rs803682	44362623	0.0303442	19.4461	8.96292e-66	1
cg22617819	1	44378782	rs2527776	44345292	0.0303442	19.4461	8.96292e-66	1
cg22617819	1	44378782	rs2906457	44338575	0.0303442	19.4461	8.96292e-66	1
cg02329117	1	44399770	rs3011220	44308867	-0.0326292	-19.4415	9.47681e-66	1
cg13246856	1	44399776	rs71518480	44377301	-0.0425306	-19.4156	1.29235e-65	1
cg01548234	1	44022527	rs11313129	44034890	-0.0128692	-19.4055	1.45959e-65	1
cg02329117	1	44399770	rs12723279	44310744	-0.0322482	-19.365	2.37135e-65	1
cg02329117	1	44399770	rs11210931	44310875	-0.0322482	-19.365	2.37135e-65	1
cg04131194	1	44405267	rs11210913	44222597	-0.0725795	-19.2723	7.19411e-65	1
cg04131194	1	44405267	rs7549094	44213178	-0.0726788	-19.2581	8.5204e-65	1
cg17260276	1	44399855	rs6680421	44408969	-0.0413053	-19.2579	8.54574e-65	1
cg02329117	1	44399770	rs37452	44297573	-0.0321754	-19.2559	8.75491e-65	1
cg02329117	1	44399770	rs2485996	44354661	-0.032439	-19.252	9.1645e-65	1
cg02329117	1	44399770	rs810680	44347856	-0.032439	-19.252	9.1645e-65	1
cg02329117	1	44399770	rs2428852	44346875	-0.032439	-19.252	9.1645e-65	1
cg02329117	1	44399770	rs2906458	44336389	-0.032439	-19.252	9.1645e-65	1
cg02329117	1	44399770	rs34754704	44340149	-0.032439	-19.252	9.1645e-65	1
cg02329117	1	44399770	rs3011219	44306120	-0.0321473	-19.2455	9.90585e-65	1
cg04131194	1	44405267	rs34480554	44394983	-0.106921	-19.2408	1.04871e-64	1
cg17260276	1	44399855	rs34830883	44405339	-0.0409904	-19.2357	1.1139e-64	1
cg01548234	1	44022527	rs2970606	44103498	-0.0128002	-19.2254	1.26e-64	1
cg01548234	1	44022527	rs6429631	44113441	-0.0128002	-19.2254	1.26e-64	1
cg01548234	1	44022527	rs631758	44115054	-0.0128002	-19.2254	1.26e-64	1
cg01548234	1	44022527	rs609171	44110216	-0.0128002	-19.2254	1.26e-64	1
cg01548234	1	44022527	rs574736	44106266	-0.0128002	-19.2254	1.26e-64	1
cg01548234	1	44022527	rs564318	44103714	-0.0128002	-19.2254	1.26e-64	1
cg01548234	1	44022527	rs513862	44114405	-0.0128002	-19.2254	1.26e-64	1
cg01548234	1	44022527	rs34929797	44114661	-0.0128002	-19.2254	1.26e-64	1
cg01548234	1	44022527	rs581005	44106986	-0.0128002	-19.2254	1.26e-64	1
cg01548234	1	44022527	rs486883	44105004	-0.0128002	-19.2254	1.26e-64	1
cg01548234	1	44022527	rs6687921	44113156	-0.0128002	-19.2254	1.26e-64	1
cg01548234	1	44022527	rs617521	44114199	-0.0128002	-19.2254	1.26e-64	1
cg01548234	1	44022527	rs649504	44105948	-0.0128002	-19.2254	1.26e-64	1
cg01548234	1	44022527	rs12080079	44104574	-0.0128002	-19.2254	1.26e-64	1
cg01548234	1	44022527	rs519357	44115022	-0.0128002	-19.2254	1.26e-64	1
cg01548234	1	44022527	rs636547	44106516	-0.0128002	-19.2254	1.26e-64	1
cg02329117	1	44399770	rs803680	44364370	-0.0326067	-19.2144	1.43743e-64	1
cg02329117	1	44399770	rs3791102	44366617	-0.032622	-19.2092	1.52988e-64	1
cg02329117	1	44399770	rs2906471	44306422	-0.0321308	-19.2081	1.54924e-64	1
cg02329117	1	44399770	rs3011217	44303266	-0.0321308	-19.2081	1.54924e-64	1
cg01548234	1	44022527	rs34031066	44097055	-0.0125698	-19.2037	1.633e-64	1
cg01548234	1	44022527	rs34832226	44097353	-0.0129874	-19.2001	1.7059e-64	1
cg04131194	1	44405267	rs55722803	44214545	-0.0724479	-19.1919	1.88048e-64	1
cg04131194	1	44405267	rs4660261	44229597	-0.0724479	-19.1919	1.88048e-64	1
cg04131194	1	44405267	rs3791042	44219275	-0.0724479	-19.1919	1.88048e-64	1
cg04131194	1	44405267	rs11210915	44227579	-0.0724479	-19.1919	1.88048e-64	1
cg04131194	1	44405267	rs6669157	44216876	-0.0724479	-19.1919	1.88048e-64	1
cg04131194	1	44405267	rs28833034	44212942	-0.0724479	-19.1919	1.88048e-64	1
cg04131194	1	44405267	rs6686238	44210253	-0.0724479	-19.1919	1.88048e-64	1
cg04131194	1	44405267	rs3842543	44231607	-0.0724479	-19.1919	1.88048e-64	1
cg04131194	1	44405267	rs6429638	44211010	-0.0724479	-19.1919	1.88048e-64	1
cg04131194	1	44405267	rs2158956	44211697	-0.0724479	-19.1919	1.88048e-64	1
cg01548234	1	44022527	rs6429630	44107777	-0.0127978	-19.1823	2.10963e-64	1
cg01548234	1	44022527	rs694197	44107956	-0.0127978	-19.1823	2.10963e-64	1
cg01548234	1	44022527	rs72883034	44112379	-0.0127978	-19.1823	2.10963e-64	1
cg01548234	1	44022527	rs594293	44109199	-0.0127978	-19.1823	2.10963e-64	1
cg01548234	1	44022527	rs623965	44111187	-0.0127978	-19.1823	2.10963e-64	1
cg01548234	1	44022527	rs620851	44110489	-0.0127978	-19.1823	2.10963e-64	1
cg01548234	1	44022527	rs483679	44108119	-0.0127978	-19.1823	2.10963e-64	1
cg22617819	1	44378782	rs34830883	44405339	0.0325007	19.1768	2.25435e-64	1
cg01548234	1	44022527	rs11210899	44104466	-0.0128332	-19.1385	3.56024e-64	1
cg01548234	1	44022527	rs11210898	44104461	-0.0128332	-19.1385	3.56024e-64	1
cg01548234	1	44022527	rs11210897	44104455	-0.0128332	-19.1385	3.56024e-64	1
cg22617819	1	44378782	rs11210935	44369444	0.0321107	19.1223	4.3225e-64	1
cg01548234	1	44022527	rs61259097	44112695	-0.012728	-19.1221	4.33192e-64	1
cg17260276	1	44399855	chr1:44404992	44404992	-0.0417062	-19.1158	4.66823e-64	1
cg17260276	1	44399855	chr1:44404993	44404993	-0.0417062	-19.1158	4.66823e-64	1
cg04131194	1	44405267	rs3791041	44202991	-0.0722838	-19.1065	5.22125e-64	1
cg13246856	1	44399776	rs5773817	44421677	-0.0382311	-19.0971	5.83681e-64	1
cg17260276	1	44399855	rs6675620	44417630	-0.0407336	-19.0934	6.10121e-64	1
cg17260276	1	44399855	rs2352990	44393276	-0.0404888	-19.0906	6.3093e-64	1
cg04131194	1	44405267	rs10749850	44205094	-0.0720971	-19.0739	7.70315e-64	1
cg15962314	1	44399869	rs803678	44350898	-0.0387949	-19.0638	8.68326e-64	1
cg15962314	1	44399869	rs2527776	44345292	-0.0387949	-19.0638	8.68326e-64	1
cg15962314	1	44399869	rs2906457	44338575	-0.0387949	-19.0638	8.68326e-64	1
cg15962314	1	44399869	rs803682	44362623	-0.0387949	-19.0638	8.68326e-64	1
cg17260276	1	44399855	rs4031031	44393533	-0.0396899	-19.0219	1.4319e-63	1
cg02329117	1	44399770	rs2485997	44345841	-0.0316995	-18.9821	2.30329e-63	1
cg17260276	1	44399855	rs4660758	44424879	-0.0402499	-18.9533	3.2465e-63	1
cg13246856	1	44399776	rs7412307	44433864	-0.0415511	-18.9313	4.21818e-63	1
cg15962314	1	44399869	rs3791102	44366617	-0.0390061	-18.9158	5.07233e-63	1
cg04131194	1	44405267	rs10599480	44209514	-0.0721027	-18.912	5.3052e-63	1
cg17260276	1	44399855	rs2301993	44426025	-0.0397637	-18.9092	5.48941e-63	1
cg17260276	1	44399855	rs3791116	44414156	-0.0407274	-18.8581	1.00882e-62	1
cg17260276	1	44399855	rs3828146	44428715	-0.0396689	-18.8509	1.09887e-62	1
cg01548234	1	44022527	rs509173	44123502	-0.0125821	-18.8212	1.56499e-62	1
cg17260276	1	44399855	rs7556565	44416090	-0.0408681	-18.796	2.11085e-62	1
cg17260276	1	44399855	rs2240447	44415415	-0.0408681	-18.796	2.11085e-62	1
cg01548234	1	44022527	rs1973512	44128047	-0.0125853	-18.7819	2.49692e-62	1
cg04131194	1	44405267	rs150623615	44151435	-0.071144	-18.7754	2.69765e-62	1
cg04131194	1	44405267	rs6665014	44226004	-0.0802754	-18.737	4.25571e-62	1
cg04131194	1	44405267	rs7513994	44225051	-0.0802754	-18.737	4.25571e-62	1
cg15962314	1	44399869	rs803680	44364370	-0.0387268	-18.7203	5.19001e-62	1
cg02329117	1	44399770	rs4314918	44377503	-0.036463	-18.6973	6.82166e-62	1
cg02329117	1	44399770	rs6674176	44379957	-0.036463	-18.6973	6.82166e-62	1
cg17260276	1	44399855	rs3791120	44431715	-0.039378	-18.6825	8.12966e-62	1
cg17260276	1	44399855	rs3791119	44431362	-0.039378	-18.6825	8.12966e-62	1
cg17260276	1	44399855	rs4660759	44432500	-0.039378	-18.6825	8.12966e-62	1
cg02329117	1	44399770	rs12084459	44377297	-0.0365701	-18.6604	1.05769e-61	1
cg07517557	1	44423187	rs12737898	44407401	-0.0984384	-18.6602	1.05994e-61	1
cg07517557	1	44423187	rs9727068	44406516	-0.0978208	-18.6568	1.1034e-61	1
cg17260276	1	44399855	rs4660263	44421433	-0.0403228	-18.601	2.13845e-61	1
cg15962314	1	44399869	rs2485996	44354661	-0.0383192	-18.5965	2.25729e-61	1
cg15962314	1	44399869	rs2428852	44346875	-0.0383192	-18.5965	2.25729e-61	1
cg15962314	1	44399869	rs2906458	44336389	-0.0383192	-18.5965	2.25729e-61	1
cg15962314	1	44399869	rs810680	44347856	-0.0383192	-18.5965	2.25729e-61	1
cg15962314	1	44399869	rs34754704	44340149	-0.0383192	-18.5965	2.25729e-61	1
cg15962314	1	44399869	rs2367804	44314266	-0.0382918	-18.5924	2.36909e-61	1
cg02329117	1	44399770	rs2906466	44322220	-0.0318677	-18.5875	2.51105e-61	1
cg02329117	1	44399770	rs4660753	44321044	-0.0318677	-18.5875	2.51105e-61	1
cg02329117	1	44399770	rs3094954	44320919	-0.0318677	-18.5875	2.51105e-61	1
cg02329117	1	44399770	rs4660754	44321218	-0.0318677	-18.5875	2.51105e-61	1
cg02329117	1	44399770	rs3011223	44318286	-0.0318677	-18.5875	2.51105e-61	1
cg02329117	1	44399770	rs3011224	44318483	-0.0318677	-18.5875	2.51105e-61	1
cg02329117	1	44399770	rs3011222	44317545	-0.0318677	-18.5875	2.51105e-61	1
cg02329117	1	44399770	rs2040950	44315113	-0.0318438	-18.5619	3.40206e-61	1
cg02329117	1	44399770	rs3952787	44323244	-0.0323591	-18.5566	3.62208e-61	1
cg15962314	1	44399869	rs12723279	44310744	-0.0379031	-18.5555	3.66918e-61	1
cg15962314	1	44399869	rs11210931	44310875	-0.0379031	-18.5555	3.66918e-61	1
cg02329117	1	44399770	rs713191	44314553	-0.0318467	-18.5508	3.88026e-61	1
cg15962314	1	44399869	rs3011220	44308867	-0.0381804	-18.4967	7.36475e-61	1
cg22617819	1	44378782	rs12058552	44377286	0.0360823	18.4955	7.47401e-61	1
cg04131194	1	44405267	rs6697354	44151015	-0.0704746	-18.4921	7.78128e-61	1
cg15962314	1	44399869	rs37452	44297573	-0.0378137	-18.4513	1.26025e-60	1
cg04131194	1	44405267	rs71579310	44233495	-0.0718326	-18.4422	1.40442e-60	1
cg15962314	1	44399869	rs3011219	44306120	-0.0377778	-18.4395	1.44935e-60	1
cg02329117	1	44399770	rs11210937	44405563	-0.0364831	-18.4258	1.70441e-60	1
cg15962314	1	44399869	rs3011217	44303266	-0.0377766	-18.4187	1.85501e-60	1
cg15962314	1	44399869	rs2906471	44306422	-0.0377766	-18.4187	1.85501e-60	1
cg07517557	1	44423187	rs3120803	44386615	-0.0944676	-18.4043	2.19896e-60	1
cg01548234	1	44022527	rs2782639	44006339	-0.0118473	-18.3957	2.43487e-60	1
cg17260276	1	44399855	rs12145999	44428632	-0.0395447	-18.3833	2.81875e-60	1
cg04131194	1	44405267	rs143942314	44371259	-0.0754358	-18.3258	5.55925e-60	1
cg04131194	1	44405267	rs10890273	44186444	-0.0699242	-18.3145	6.35375e-60	1
cg04131194	1	44405267	rs6429636	44183540	-0.0699242	-18.3145	6.35375e-60	1
cg07517557	1	44423187	rs2242637	44401384	-0.0949556	-18.3134	6.43648e-60	1
cg04131194	1	44405267	rs3862228	44196945	-0.0698903	-18.2752	1.00987e-59	1
cg04131194	1	44405267	rs7538463	44196416	-0.0698903	-18.2752	1.00987e-59	1
cg04131194	1	44405267	rs10890275	44194216	-0.069881	-18.2749	1.01399e-59	1
cg04131194	1	44405267	rs4660260	44195353	-0.069881	-18.2749	1.01399e-59	1
cg04131194	1	44405267	rs55803885	44195619	-0.069881	-18.2749	1.01399e-59	1
cg04131194	1	44405267	rs11210907	44191759	-0.069881	-18.2749	1.01399e-59	1
cg04131194	1	44405267	rs4660259	44194534	-0.069881	-18.2749	1.01399e-59	1
cg15962314	1	44399869	rs3011222	44317545	-0.0380478	-18.2682	1.0972e-59	1
cg15962314	1	44399869	rs3011224	44318483	-0.0380478	-18.2682	1.0972e-59	1
cg15962314	1	44399869	rs4660753	44321044	-0.0380478	-18.2682	1.0972e-59	1
cg15962314	1	44399869	rs3094954	44320919	-0.0380478	-18.2682	1.0972e-59	1
cg15962314	1	44399869	rs3011223	44318286	-0.0380478	-18.2682	1.0972e-59	1
cg15962314	1	44399869	rs4660754	44321218	-0.0380478	-18.2682	1.0972e-59	1
cg15962314	1	44399869	rs2906466	44322220	-0.0380478	-18.2682	1.0972e-59	1
cg04131194	1	44405267	rs3791036	44155383	-0.0696487	-18.2497	1.36532e-59	1
cg15962314	1	44399869	rs713191	44314553	-0.0380416	-18.2466	1.41596e-59	1
cg02329117	1	44399770	rs71518480	44377301	-0.0363763	-18.2446	1.45011e-59	1
cg07517557	1	44423187	rs2428962	44388624	-0.0937411	-18.219	1.96029e-59	1
cg15962314	1	44399869	rs2040950	44315113	-0.0379847	-18.2176	1.99272e-59	1
cg02329117	1	44399770	rs3011228	44325995	-0.0317551	-18.2116	2.1403e-59	1
cg15962314	1	44399869	rs12084459	44377297	-0.0433958	-18.1657	3.67685e-59	1
cg02329117	1	44399770	rs201869658	44377305	-0.0362525	-18.1331	5.39896e-59	1
cg02329117	1	44399770	rs199898784	44377306	-0.0362525	-18.1331	5.39896e-59	1
cg01548234	1	44022527	rs55656032	44098739	-0.0125373	-18.0947	8.4798e-59	1
cg04131194	1	44405267	rs4660743	44195404	-0.0690776	-18.0329	1.75409e-58	1
cg15962314	1	44399869	rs6674176	44379957	-0.0429126	-17.9705	3.65074e-58	1
cg15962314	1	44399869	rs4314918	44377503	-0.0429126	-17.9705	3.65074e-58	1
cg15962314	1	44399869	rs3011228	44325995	-0.0379779	-17.9499	4.65308e-58	1
cg07517557	1	44423187	rs2428964	44372827	-0.092149	-17.9181	6.75375e-58	1
cg15962314	1	44399869	rs2485997	44345841	-0.0368733	-17.9111	7.33232e-58	1
cg02329117	1	44399770	rs7412307	44433864	-0.0356256	-17.8758	1.11009e-57	1
cg01548234	1	44022527	rs530373	44070032	-0.0124488	-17.8221	2.08174e-57	1
cg22617819	1	44378782	rs803675	44353237	0.0301368	17.6945	9.27043e-57	1
cg15962314	1	44399869	rs3952787	44323244	-0.0378618	-17.6817	1.07738e-56	1
cg01548234	1	44022527	rs673485	44087496	-0.0127725	-17.645	1.65396e-56	1
cg22617819	1	44378782	rs2367804	44314266	0.0285598	17.6086	2.52799e-56	1
cg22617819	1	44378782	rs12723279	44310744	0.0282569	17.5628	4.31466e-56	1
cg22617819	1	44378782	rs11210931	44310875	0.0282569	17.5628	4.31466e-56	1
cg22617819	1	44378782	rs5773817	44421677	0.0300444	17.5525	4.86809e-56	1
cg04131194	1	44405267	rs142635833	44354875	-0.0817166	-17.532	6.18458e-56	1
cg22617819	1	44378782	rs3011217	44303266	0.0282577	17.5269	6.55975e-56	1
cg22617819	1	44378782	rs2906471	44306422	0.0282577	17.5269	6.55975e-56	1
cg22617819	1	44378782	rs37452	44297573	0.0282453	17.5193	7.16511e-56	1
cg22617819	1	44378782	rs3011219	44306120	0.0282217	17.5116	7.84213e-56	1
cg07517557	1	44423187	rs1636876	44387228	-0.0910128	-17.5006	8.91358e-56	1
cg15962314	1	44399869	rs11210937	44405563	-0.0425788	-17.494	9.6204e-56	1
cg01548234	1	44022527	rs586339	44137257	-0.0118284	-17.4857	1.06009e-55	1
cg07517557	1	44423187	rs3120802	44386305	-0.0910647	-17.4853	1.06468e-55	1
cg22617819	1	44378782	rs3011220	44308867	0.0284332	17.4811	1.11816e-55	1
cg01548234	1	44022527	rs607062	44133016	-0.0118264	-17.4712	1.25494e-55	1
cg01548234	1	44022527	rs2819330	44002957	-0.0116264	-17.4547	1.52075e-55	1
cg17260276	1	44399855	rs11210934	44369435	-0.0358369	-17.4423	1.75709e-55	1
cg22617819	1	44378782	rs803679	44349405	0.0299789	17.4412	1.77988e-55	1
cg15962314	1	44399869	rs201869658	44377305	-0.0426457	-17.4309	2.00515e-55	1
cg15962314	1	44399869	rs199898784	44377306	-0.0426457	-17.4309	2.00515e-55	1
cg15962314	1	44399869	rs71518480	44377301	-0.042533	-17.3762	3.78928e-55	1
cg02329117	1	44399770	rs5773817	44421677	-0.0319596	-17.3465	5.35161e-55	1
cg15962314	1	44399869	rs5773817	44421677	-0.038548	-17.3229	7.04293e-55	1
cg13246856	1	44399776	rs11210935	44369444	-0.0362965	-17.3127	7.92877e-55	1
cg17260276	1	44399855	rs2527776	44345292	-0.0353673	-17.251	1.62091e-54	1
cg17260276	1	44399855	rs2906457	44338575	-0.0353673	-17.251	1.62091e-54	1
cg17260276	1	44399855	rs803678	44350898	-0.0353673	-17.251	1.62091e-54	1
cg17260276	1	44399855	rs803682	44362623	-0.0353673	-17.251	1.62091e-54	1
cg13246856	1	44399776	rs12058552	44377286	-0.0415451	-17.2462	1.71444e-54	1
cg01548234	1	44022527	rs11210871	44029353	-0.0108317	-17.2394	1.85476e-54	1
cg17260276	1	44399855	rs3791102	44366617	-0.035545	-17.1155	7.78658e-54	1
cg04131194	1	44405267	rs607062	44133016	-0.0696775	-17.034	1.99596e-53	1
cg04131194	1	44405267	rs586339	44137257	-0.0696245	-17.0245	2.22894e-53	1
cg01548234	1	44022527	rs304303	44178070	-0.0115238	-17.023	2.26828e-53	1
cg17260276	1	44399855	rs2485997	44345841	-0.0346541	-17.0114	2.59091e-53	1
cg17260276	1	44399855	rs803680	44364370	-0.035368	-17.0054	2.77744e-53	1
cg04131194	1	44405267	rs36004035	44222218	-0.068293	-16.9997	2.96547e-53	1
cg17260276	1	44399855	rs2485996	44354661	-0.0351243	-16.9917	3.25384e-53	1
cg17260276	1	44399855	rs2428852	44346875	-0.0351243	-16.9917	3.25384e-53	1
cg17260276	1	44399855	rs2906458	44336389	-0.0351243	-16.9917	3.25384e-53	1
cg17260276	1	44399855	rs34754704	44340149	-0.0351243	-16.9917	3.25384e-53	1
cg17260276	1	44399855	rs810680	44347856	-0.0351243	-16.9917	3.25384e-53	1
cg01548234	1	44022527	rs10789434	43976621	-0.0111469	-16.9494	5.30018e-53	1
cg04131194	1	44405267	rs2428956	44409943	-0.0935465	-16.9205	7.39019e-53	1
cg01548234	1	44022527	rs882464	43974764	-0.0111089	-16.9203	7.41106e-53	1
cg15962314	1	44399869	rs7412307	44433864	-0.0413916	-16.8774	1.21466e-52	1
cg17260276	1	44399855	rs12084459	44377297	-0.0401114	-16.8254	2.20867e-52	1
cg01548234	1	44022527	rs2819341	43976157	-0.0110776	-16.7799	3.72506e-52	1
cg01548234	1	44022527	rs368334365	43977820	-0.0110776	-16.7799	3.72506e-52	1
cg22617819	1	44378782	rs2906468	44319007	0.0295237	16.7595	4.70811e-52	1
cg22617819	1	44378782	rs3011225	44319373	0.0295237	16.7595	4.70811e-52	1
cg13246856	1	44399776	rs803675	44353237	-0.0350229	-16.7577	4.80841e-52	1
cg01548234	1	44022527	rs541550	44109816	-0.0114946	-16.7488	5.32101e-52	1
cg01548234	1	44022527	rs2842192	43970297	-0.0111646	-16.6963	9.72348e-52	1
cg13246856	1	44399776	rs803679	44349405	-0.0350628	-16.6806	1.16371e-51	1
cg04131194	1	44405267	rs10676836	44248737	-0.0712913	-16.6655	1.38375e-51	1
cg04131194	1	44405267	chr1:44410537	44410537	-0.0919734	-16.6096	2.62379e-51	1
cg17260276	1	44399855	rs199898784	44377306	-0.0401242	-16.5974	3.01733e-51	1
cg17260276	1	44399855	rs201869658	44377305	-0.0401242	-16.5974	3.01733e-51	1
cg02329117	1	44399770	rs12058552	44377286	-0.0360022	-16.5952	3.09401e-51	1
cg17260276	1	44399855	rs71518480	44377301	-0.0400789	-16.5834	3.54098e-51	1
cg07517557	1	44423187	rs2486011	44381246	-0.0865044	-16.5481	5.29965e-51	1
cg04131194	1	44405267	rs304303	44178070	-0.0676153	-16.5046	8.71197e-51	1
cg17260276	1	44399855	rs4314918	44377503	-0.0394001	-16.4922	1.00412e-50	1
cg17260276	1	44399855	rs6674176	44379957	-0.0394001	-16.4922	1.00412e-50	1
cg04131194	1	44405267	rs783302	44366341	-0.0922748	-16.4791	1.16533e-50	1
cg02329117	1	44399770	rs11210935	44369444	-0.0311871	-16.4526	1.57667e-50	1
cg15962314	1	44399869	rs12058552	44377286	-0.043094	-16.391	3.18074e-50	1
cg17260276	1	44399855	rs3011220	44308867	-0.0342438	-16.3779	3.69349e-50	1
cg17260276	1	44399855	rs2367804	44314266	-0.0341832	-16.3449	5.37784e-50	1
cg13246856	1	44399776	rs2906468	44319007	-0.0349077	-16.298	9.16003e-50	1
cg13246856	1	44399776	rs3011225	44319373	-0.0349077	-16.298	9.16003e-50	1
cg04131194	1	44405267	rs11320852	44198651	-0.0672407	-16.2824	1.09372e-49	1
cg17260276	1	44399855	rs11210937	44405563	-0.0394172	-16.2691	1.27291e-49	1
cg17260276	1	44399855	rs3011223	44318286	-0.0342349	-16.2662	1.31528e-49	1
cg17260276	1	44399855	rs3094954	44320919	-0.0342349	-16.2662	1.31528e-49	1
cg17260276	1	44399855	rs3011222	44317545	-0.0342349	-16.2662	1.31528e-49	1
cg17260276	1	44399855	rs3011224	44318483	-0.0342349	-16.2662	1.31528e-49	1
cg17260276	1	44399855	rs4660754	44321218	-0.0342349	-16.2662	1.31528e-49	1
cg17260276	1	44399855	rs2906466	44322220	-0.0342349	-16.2662	1.31528e-49	1
cg17260276	1	44399855	rs4660753	44321044	-0.0342349	-16.2662	1.31528e-49	1
cg02329117	1	44399770	rs803679	44349405	-0.0306505	-16.2653	1.32841e-49	1
cg17260276	1	44399855	rs2040950	44315113	-0.0342144	-16.2491	1.59596e-49	1
cg17260276	1	44399855	rs713191	44314553	-0.0341618	-16.2023	2.7156e-49	1
cg17260276	1	44399855	rs12723279	44310744	-0.0336313	-16.1734	3.76824e-49	1
cg17260276	1	44399855	rs11210931	44310875	-0.0336313	-16.1734	3.76824e-49	1
cg17260276	1	44399855	rs37452	44297573	-0.033655	-16.1611	4.32946e-49	1
cg17260276	1	44399855	rs3011219	44306120	-0.0336314	-16.1574	4.51307e-49	1
cg22617819	1	44378782	rs3952787	44323244	0.0275053	16.1485	4.9966e-49	1
cg02329117	1	44399770	rs803675	44353237	-0.0303112	-16.1066	8.02642e-49	1
cg17260276	1	44399855	rs3011217	44303266	-0.0335606	-16.0928	9.37687e-49	1
cg17260276	1	44399855	rs2906471	44306422	-0.0335606	-16.0928	9.37687e-49	1
cg04131194	1	44405267	rs783303	44365529	-0.0908107	-16.0142	2.27899e-48	1
cg17260276	1	44399855	rs3011228	44325995	-0.0341217	-15.9696	3.7677e-48	1
cg21138201	1	44313837	rs12040333	44314041	-0.0327315	-15.9475	4.83354e-48	1
cg13381660	1	44432698	rs72684780	44430163	-0.0447261	-15.9276	6.04814e-48	1
cg13381660	1	44432698	rs12045544	44424714	-0.044712	-15.9209	6.5214e-48	1
cg04131194	1	44405267	rs147263689	44197228	-0.0666448	-15.8082	2.31532e-47	1
cg17260276	1	44399855	rs5773817	44421677	-0.0351383	-15.7669	3.68049e-47	1
cg01548234	1	44022527	rs516921	44081762	-0.0122197	-15.6849	9.22749e-47	1
cg04131194	1	44405267	rs803681	44362912	-0.0891868	-15.6522	1.32911e-46	1
cg17260276	1	44399855	rs7412307	44433864	-0.0381686	-15.6341	1.62852e-46	1
cg02329117	1	44399770	rs3011225	44319373	-0.0301115	-15.6022	2.32455e-46	1
cg02329117	1	44399770	rs2906468	44319007	-0.0301115	-15.6022	2.32455e-46	1
cg15962314	1	44399869	rs11210935	44369444	-0.0362289	-15.575	3.15039e-46	1
cg04131194	1	44405267	rs11270209	44348651	-0.0869744	-15.4189	1.7898e-45	1
cg01548234	1	44022527	rs559481	44123866	-0.0119177	-15.3981	2.25588e-45	1
cg22617819	1	44378782	rs783304	44365457	0.0334041	15.3864	2.56859e-45	1
cg04131194	1	44405267	rs2788371	44343962	-0.0884706	-15.3733	2.96954e-45	1
cg04131194	1	44405267	rs803683	44358148	-0.0884706	-15.3733	2.96954e-45	1
cg04131194	1	44405267	rs2428851	44353853	-0.0884706	-15.3733	2.96954e-45	1
cg04131194	1	44405267	rs2527777	44344796	-0.0884706	-15.3733	2.96954e-45	1
cg04131194	1	44405267	rs2428854	44356185	-0.0884706	-15.3733	2.96954e-45	1
cg04131194	1	44405267	rs803677	44351701	-0.0884706	-15.3733	2.96954e-45	1
cg04131194	1	44405267	rs803676	44352458	-0.0884706	-15.3733	2.96954e-45	1
cg04131194	1	44405267	rs559481	44123866	-0.0713188	-15.3684	3.13751e-45	1
cg21138201	1	44313837	rs3791075	44300526	-0.0324796	-15.3542	3.67384e-45	1
cg21138201	1	44313837	rs12046114	44301820	-0.0324796	-15.3542	3.67384e-45	1
cg17260276	1	44399855	rs3952787	44323244	-0.0332906	-15.2794	8.40854e-45	1
cg01548234	1	44022527	rs11210913	44222597	-0.0103353	-15.2228	1.57292e-44	1
cg01548234	1	44022527	rs10749850	44205094	-0.0103172	-15.1908	2.23787e-44	1
cg21138201	1	44313837	rs3791085	44322487	-0.0322295	-15.1873	2.3275e-44	1
cg21138201	1	44313837	rs3791076	44314922	-0.0322295	-15.1873	2.3275e-44	1
cg21138201	1	44313837	rs3791090	44327445	-0.0318548	-15.1815	2.48221e-44	1
cg21138201	1	44313837	rs7542434	44308887	-0.0321796	-15.153	3.39889e-44	1
cg21138201	1	44313837	rs7552219	44312347	-0.0321796	-15.153	3.39889e-44	1
cg01548234	1	44022527	rs7549094	44213178	-0.010311	-15.1351	4.13892e-44	1
cg01548234	1	44022527	rs4660261	44229597	-0.0102816	-15.0975	6.25964e-44	1
cg01548234	1	44022527	rs11210915	44227579	-0.0102816	-15.0975	6.25964e-44	1
cg01548234	1	44022527	rs2158956	44211697	-0.0102816	-15.0975	6.25964e-44	1
cg01548234	1	44022527	rs3842543	44231607	-0.0102816	-15.0975	6.25964e-44	1
cg01548234	1	44022527	rs6686238	44210253	-0.0102816	-15.0975	6.25964e-44	1
cg01548234	1	44022527	rs55722803	44214545	-0.0102816	-15.0975	6.25964e-44	1
cg01548234	1	44022527	rs6669157	44216876	-0.0102816	-15.0975	6.25964e-44	1
cg01548234	1	44022527	rs3791042	44219275	-0.0102816	-15.0975	6.25964e-44	1
cg01548234	1	44022527	rs28833034	44212942	-0.0102816	-15.0975	6.25964e-44	1
cg01548234	1	44022527	rs6429638	44211010	-0.0102816	-15.0975	6.25964e-44	1
cg01548234	1	44022527	rs3791041	44202991	-0.0102709	-15.0654	8.91947e-44	1
cg01548234	1	44022527	rs10599480	44209514	-0.0102916	-15.0265	1.36699e-43	1
cg21138201	1	44313837	rs58854399	44323475	-0.032042	-15.019	1.48385e-43	1
cg21138201	1	44313837	rs3791089	44327352	-0.032042	-15.019	1.48385e-43	1
cg21138201	1	44313837	rs3791087	44325548	-0.032042	-15.019	1.48385e-43	1
cg21138201	1	44313837	rs3791092	44334263	-0.0320155	-14.9976	1.87771e-43	1
cg21138201	1	44313837	rs57915626	44333929	-0.0320155	-14.9976	1.87771e-43	1
cg01548234	1	44022527	rs3001723	44037685	-0.00999524	-14.9751	2.40423e-43	1
cg22617819	1	44378782	rs917294	44249485	0.0263902	14.9178	4.50406e-43	1
cg01548234	1	44022527	rs549845	44076469	-0.00974359	-14.9173	4.52798e-43	1
cg01548234	1	44022527	rs12119149	44243283	-0.0102376	-14.8155	1.37881e-42	1
cg17260276	1	44399855	rs12058552	44377286	-0.0389898	-14.8114	1.44125e-42	1
cg01548234	1	44022527	rs11210887	44076019	-0.00977578	-14.7809	2.00923e-42	1
cg13246856	1	44399776	rs783304	44365457	-0.0390874	-14.7718	2.21982e-42	1
cg01548234	1	44022527	rs6429636	44183540	-0.0100499	-14.7518	2.75972e-42	1
cg01548234	1	44022527	rs10890273	44186444	-0.0100499	-14.7518	2.75972e-42	1
cg21138201	1	44313837	rs3791061	44279050	-0.0321181	-14.7456	2.95251e-42	1
cg04131194	1	44405267	rs509173	44123502	-0.0637185	-14.7194	3.92737e-42	1
cg01548234	1	44022527	rs4660259	44194534	-0.0100325	-14.7017	4.76416e-42	1
cg01548234	1	44022527	rs10890275	44194216	-0.0100325	-14.7017	4.76416e-42	1
cg01548234	1	44022527	rs4660260	44195353	-0.0100325	-14.7017	4.76416e-42	1
cg01548234	1	44022527	rs11210907	44191759	-0.0100325	-14.7017	4.76416e-42	1
cg01548234	1	44022527	rs55803885	44195619	-0.0100325	-14.7017	4.76416e-42	1
cg01548234	1	44022527	rs150623615	44151435	-0.0100361	-14.6952	5.11266e-42	1
cg13246856	1	44399776	rs917294	44249485	-0.0314484	-14.6881	5.51898e-42	1
cg01548234	1	44022527	rs4660743	44195404	-0.00998928	-14.6742	6.4197e-42	1
cg01548234	1	44022527	rs603542	44079411	-0.00957738	-14.6704	6.68906e-42	1
cg13246856	1	44399776	rs6143206	44327106	-0.0381188	-14.664	7.17668e-42	1
cg21138201	1	44313837	rs12037700	44292690	-0.0319906	-14.6405	9.26124e-42	1
cg01548234	1	44022527	rs35947542	43983679	-0.0103113	-14.6386	9.45604e-42	1
cg21138201	1	44313837	rs372784349	44294769	-0.0322647	-14.6318	1.01815e-41	1
cg01548234	1	44022527	rs7543520	44243866	-0.0101862	-14.6315	1.02069e-41	1
cg01548234	1	44022527	rs499257	44078384	-0.0096504	-14.6297	1.04101e-41	1
cg01548234	1	44022527	rs3791036	44155383	-0.00997094	-14.6278	1.06272e-41	1
cg15962314	1	44399869	rs2906468	44319007	-0.0346894	-14.6275	1.06622e-41	1
cg15962314	1	44399869	rs3011225	44319373	-0.0346894	-14.6275	1.06622e-41	1
cg01548234	1	44022527	rs2842173	43958999	-0.010224	-14.6163	1.20444e-41	1
cg15962314	1	44399869	rs803679	44349405	-0.0342526	-14.6056	1.35163e-41	1
cg04131194	1	44405267	rs35545005	44212133	-0.0649397	-14.5972	1.48125e-41	1
cg01548234	1	44022527	rs6697354	44151015	-0.00998807	-14.596	1.49997e-41	1
cg04131194	1	44405267	rs1973512	44128047	-0.0633633	-14.5773	1.83742e-41	1
cg01548234	1	44022527	rs7546040	44247233	-0.0102285	-14.5627	2.15242e-41	1
cg01548234	1	44022527	rs7538463	44196416	-0.00995352	-14.5428	2.66935e-41	1
cg01548234	1	44022527	rs3862228	44196945	-0.00995352	-14.5428	2.66935e-41	1
cg01548234	1	44022527	rs2970610	44097530	-0.00945348	-14.5348	2.91118e-41	1
cg01548234	1	44022527	rs618369	44071796	-0.0109868	-14.4786	5.34315e-41	1
cg15962314	1	44399869	rs803675	44353237	-0.0338683	-14.4684	5.96568e-41	1
cg13381660	1	44432698	rs2486013	44420248	-0.0381177	-14.4682	5.97695e-41	1
cg01548234	1	44022527	rs867605	43964954	-0.0101126	-14.4592	6.58746e-41	1
cg04131194	1	44405267	rs61259097	44112695	-0.0629244	-14.4409	8.02609e-41	1
cg13246856	1	44399776	rs35891206	44248230	-0.0299928	-14.4308	8.95686e-41	1
cg01548234	1	44022527	rs11210892	44100084	-0.00956656	-14.4146	1.06612e-40	1
cg13246856	1	44399776	rs143942314	44371259	-0.0312856	-14.4098	1.12257e-40	1
cg01548234	1	44022527	rs2494996	43964411	-0.010145	-14.3823	1.50895e-40	1
cg04131194	1	44405267	rs516921	44081762	-0.0686259	-14.3479	2.18526e-40	1
cg07517557	1	44423187	rs55852728	44383277	-0.0754614	-14.3273	2.72816e-40	1
cg01548234	1	44022527	rs35048227	43955200	-0.0104257	-14.3058	3.43733e-40	1
cg05180756	1	44430318	rs72684780	44430163	-0.0625562	-14.2574	5.77276e-40	1
cg05180756	1	44430318	rs12045544	44424714	-0.0625331	-14.2508	6.2011e-40	1
cg02329117	1	44399770	rs917294	44249485	-0.0273486	-14.2482	6.37593e-40	1
cg01548234	1	44022527	rs2842172	43959023	-0.0100741	-14.2348	7.35606e-40	1
cg13246856	1	44399776	rs7546040	44247233	-0.0295203	-14.223	8.34676e-40	1
cg13381660	1	44432698	rs2428955	44414423	-0.0376896	-14.2042	1.02131e-39	1
cg21138201	1	44313837	rs3791068	44287116	-0.030938	-14.2011	1.05518e-39	1
cg21138201	1	44313837	rs72678691	44255929	-0.0309825	-14.1691	1.48599e-39	1
cg21138201	1	44313837	rs3791054	44255280	-0.0309578	-14.1574	1.68386e-39	1
cg21138201	1	44313837	rs12044961	44256522	-0.0309578	-14.1574	1.68386e-39	1
cg04131194	1	44405267	rs7417507	44323258	-0.082661	-14.1552	1.72386e-39	1
cg04131194	1	44405267	rs12760568	44323254	-0.082661	-14.1552	1.72386e-39	1
cg04131194	1	44405267	rs588657	44080412	-0.0612726	-14.1379	2.0731e-39	1
cg01548234	1	44022527	rs35891206	44248230	-0.0100523	-14.1313	2.22584e-39	1
cg01548234	1	44022527	rs7513994	44225051	-0.0110119	-14.1286	2.29065e-39	1
cg01548234	1	44022527	rs6665014	44226004	-0.0110119	-14.1286	2.29065e-39	1
cg21138201	1	44313837	rs3082973	44257087	-0.030841	-14.1161	2.61658e-39	1
cg04131194	1	44405267	rs246777	44274434	-0.0902479	-14.0766	3.98422e-39	1
cg04131194	1	44405267	rs246775	44275595	-0.0902479	-14.0766	3.98422e-39	1
cg02329117	1	44399770	rs35891206	44248230	-0.026167	-14.0622	4.64595e-39	1
cg13246856	1	44399776	rs1990150	44414127	-0.0372349	-14.0567	4.92691e-39	1
cg13246856	1	44399776	rs11320873	44237701	-0.0300654	-14.0488	5.36158e-39	1
cg04131194	1	44405267	rs34031066	44097055	-0.060671	-14.0357	6.16023e-39	1
cg21138201	1	44313837	rs11210922	44260229	-0.0307463	-14.0345	6.24019e-39	1
cg04131194	1	44405267	rs2970606	44103498	-0.0616552	-14.0102	8.0755e-39	1
cg04131194	1	44405267	rs6429631	44113441	-0.0616552	-14.0102	8.0755e-39	1
cg04131194	1	44405267	rs6687921	44113156	-0.0616552	-14.0102	8.0755e-39	1
cg04131194	1	44405267	rs609171	44110216	-0.0616552	-14.0102	8.0755e-39	1
cg04131194	1	44405267	rs486883	44105004	-0.0616552	-14.0102	8.0755e-39	1
cg04131194	1	44405267	rs581005	44106986	-0.0616552	-14.0102	8.0755e-39	1
cg04131194	1	44405267	rs513862	44114405	-0.0616552	-14.0102	8.0755e-39	1
cg04131194	1	44405267	rs34929797	44114661	-0.0616552	-14.0102	8.0755e-39	1
cg04131194	1	44405267	rs519357	44115022	-0.0616552	-14.0102	8.0755e-39	1
cg04131194	1	44405267	rs631758	44115054	-0.0616552	-14.0102	8.0755e-39	1
cg04131194	1	44405267	rs649504	44105948	-0.0616552	-14.0102	8.0755e-39	1
cg04131194	1	44405267	rs636547	44106516	-0.0616552	-14.0102	8.0755e-39	1
cg04131194	1	44405267	rs564318	44103714	-0.0616552	-14.0102	8.0755e-39	1
cg04131194	1	44405267	rs12080079	44104574	-0.0616552	-14.0102	8.0755e-39	1
cg04131194	1	44405267	rs617521	44114199	-0.0616552	-14.0102	8.0755e-39	1
cg04131194	1	44405267	rs574736	44106266	-0.0616552	-14.0102	8.0755e-39	1
cg04131194	1	44405267	rs623965	44111187	-0.0616656	-13.9909	9.91505e-39	1
cg04131194	1	44405267	rs483679	44108119	-0.0616656	-13.9909	9.91505e-39	1
cg04131194	1	44405267	rs6429630	44107777	-0.0616656	-13.9909	9.91505e-39	1
cg04131194	1	44405267	rs620851	44110489	-0.0616656	-13.9909	9.91505e-39	1
cg04131194	1	44405267	rs694197	44107956	-0.0616656	-13.9909	9.91505e-39	1
cg04131194	1	44405267	rs72883034	44112379	-0.0616656	-13.9909	9.91505e-39	1
cg04131194	1	44405267	rs594293	44109199	-0.0616656	-13.9909	9.91505e-39	1
cg17260276	1	44399855	rs11210935	44369444	-0.0325486	-13.9816	1.09508e-38	1
cg04131194	1	44405267	rs1636879	44428680	-0.0887025	-13.9703	1.23364e-38	1
cg13246856	1	44399776	rs2428956	44409943	-0.0399548	-13.9691	1.24999e-38	1
cg04131194	1	44405267	rs1008137	44420754	-0.0891131	-13.9681	1.2637e-38	1
cg13246856	1	44399776	rs12119149	44243283	-0.0287594	-13.9548	1.45449e-38	1
cg13381660	1	44432698	rs2906596	44426948	-0.0365151	-13.9477	1.56806e-38	1
cg13246856	1	44399776	rs11210913	44222597	-0.0284542	-13.9471	1.57838e-38	1
cg13246856	1	44399776	rs7543520	44243866	-0.0288512	-13.937	1.75704e-38	1
cg21138201	1	44313837	rs72684757	44332380	-0.0329436	-13.933	1.83344e-38	1
cg04131194	1	44405267	rs516790	44081712	-0.0621183	-13.9174	2.16298e-38	1
cg04131194	1	44405267	rs7552219	44312347	-0.0799982	-13.9166	2.1818e-38	1
cg04131194	1	44405267	rs7542434	44308887	-0.0799982	-13.9166	2.1818e-38	1
cg04131194	1	44405267	rs3791092	44334263	-0.0800875	-13.8934	2.78735e-38	1
cg04131194	1	44405267	rs57915626	44333929	-0.0800875	-13.8934	2.78735e-38	1
cg13246856	1	44399776	rs7549094	44213178	-0.0284054	-13.8822	3.14056e-38	1
cg01548234	1	44022527	rs656131	44129099	-0.00967679	-13.8719	3.50063e-38	1
cg13246856	1	44399776	rs6669157	44216876	-0.0283569	-13.87	3.57164e-38	1
cg13246856	1	44399776	rs6429638	44211010	-0.0283569	-13.87	3.57164e-38	1
cg13246856	1	44399776	rs3791042	44219275	-0.0283569	-13.87	3.57164e-38	1
cg13246856	1	44399776	rs55722803	44214545	-0.0283569	-13.87	3.57164e-38	1
cg13246856	1	44399776	rs11210915	44227579	-0.0283569	-13.87	3.57164e-38	1
cg13246856	1	44399776	rs2158956	44211697	-0.0283569	-13.87	3.57164e-38	1
cg13246856	1	44399776	rs4660261	44229597	-0.0283569	-13.87	3.57164e-38	1
cg13246856	1	44399776	rs6686238	44210253	-0.0283569	-13.87	3.57164e-38	1
cg13246856	1	44399776	rs3842543	44231607	-0.0283569	-13.87	3.57164e-38	1
cg13246856	1	44399776	rs28833034	44212942	-0.0283569	-13.87	3.57164e-38	1
cg01548234	1	44022527	rs36004035	44222218	-0.00984381	-13.8659	3.73049e-38	1
cg04131194	1	44405267	rs3791090	44327445	-0.0787861	-13.8476	4.5234e-38	1
cg02329117	1	44399770	rs7546040	44247233	-0.0257038	-13.8263	5.66921e-38	1
cg01548234	1	44022527	rs2819332	44005280	-0.0109128	-13.8223	5.91326e-38	1
cg15962314	1	44399869	rs917294	44249485	-0.0322583	-13.8159	6.32125e-38	1
cg04131194	1	44405267	rs3120805	44406113	-0.0927234	-13.8156	6.34722e-38	1
cg04131194	1	44405267	rs3791089	44327352	-0.0797263	-13.8148	6.39993e-38	1
cg04131194	1	44405267	rs58854399	44323475	-0.0797263	-13.8148	6.39993e-38	1
cg04131194	1	44405267	rs3791087	44325548	-0.0797263	-13.8148	6.39993e-38	1
cg04131194	1	44405267	rs2906597	44406725	-0.0926711	-13.8023	7.30017e-38	1
cg01548234	1	44022527	rs653953	44083015	-0.00909857	-13.7951	7.87902e-38	1
cg22617819	1	44378782	rs1990150	44414127	0.030443	13.7873	8.55317e-38	1
cg01548234	1	44022527	rs530531	44110656	-0.00974526	-13.7802	9.21802e-38	1
cg04131194	1	44405267	rs37468	44280381	-0.0893882	-13.7762	9.61591e-38	1
cg04131194	1	44405267	rs3120804	44405214	-0.0924742	-13.771	1.01528e-37	1
cg04131194	1	44405267	rs39722	44285663	-0.089988	-13.7605	1.13429e-37	1
cg04131194	1	44405267	rs37462	44284778	-0.089988	-13.7605	1.13429e-37	1
cg17260276	1	44399855	rs803679	44349405	-0.0318529	-13.7587	1.15529e-37	1
cg04131194	1	44405267	rs3791075	44300526	-0.0792743	-13.7554	1.19707e-37	1
cg04131194	1	44405267	rs12046114	44301820	-0.0792743	-13.7554	1.19707e-37	1
cg04131194	1	44405267	rs36016466	44104616	-0.0610746	-13.7518	1.24247e-37	1
cg04131194	1	44405267	rs61354663	44104618	-0.0610746	-13.7518	1.24247e-37	1
cg04131194	1	44405267	rs37457	44291191	-0.0899297	-13.7516	1.24547e-37	1
cg13246856	1	44399776	rs3791041	44202991	-0.028172	-13.7419	1.37886e-37	1
cg04131194	1	44405267	rs74864351	44098904	-0.0611579	-13.7411	1.39106e-37	1
cg04131194	1	44405267	rs559575	44089940	-0.0611579	-13.7411	1.39106e-37	1
cg04131194	1	44405267	rs2970609	44097514	-0.0611579	-13.7411	1.39106e-37	1
cg04131194	1	44405267	rs6657348	44098651	-0.0611579	-13.7411	1.39106e-37	1
cg04131194	1	44405267	rs664728	44101714	-0.0611579	-13.7411	1.39106e-37	1
cg04131194	1	44405267	rs530201	44102257	-0.0611579	-13.7411	1.39106e-37	1
cg04131194	1	44405267	rs585711	44099863	-0.0611579	-13.7411	1.39106e-37	1
cg04131194	1	44405267	rs664336	44101800	-0.0611579	-13.7411	1.39106e-37	1
cg04131194	1	44405267	rs1143701	44084739	-0.0611579	-13.7411	1.39106e-37	1
cg04131194	1	44405267	rs10890268	44095108	-0.0611579	-13.7411	1.39106e-37	1
cg04131194	1	44405267	rs531459	44090675	-0.0611579	-13.7411	1.39106e-37	1
cg04131194	1	44405267	rs585652	44099910	-0.0611579	-13.7411	1.39106e-37	1
cg04131194	1	44405267	rs643445	44089632	-0.0611579	-13.7411	1.39106e-37	1
cg04131194	1	44405267	rs628342	44090736	-0.0611579	-13.7411	1.39106e-37	1
cg04131194	1	44405267	rs2916568	44091274	-0.0611579	-13.7411	1.39106e-37	1
cg04131194	1	44405267	rs34004799	44080543	-0.0608893	-13.7406	1.39807e-37	1
cg17260276	1	44399855	rs803675	44353237	-0.0316761	-13.7357	1.47211e-37	1
cg04131194	1	44405267	rs11210898	44104461	-0.0610636	-13.7352	1.48013e-37	1
cg04131194	1	44405267	rs11210899	44104466	-0.0610636	-13.7352	1.48013e-37	1
cg04131194	1	44405267	rs11210897	44104455	-0.0610636	-13.7352	1.48013e-37	1
cg13246856	1	44399776	rs10749850	44205094	-0.0281137	-13.732	1.53053e-37	1
cg04131194	1	44405267	rs556667	44287414	-0.0880889	-13.7207	1.72456e-37	1
cg04131194	1	44405267	rs641356	44287186	-0.0880889	-13.7207	1.72456e-37	1
cg05180756	1	44430318	rs2486013	44420248	-0.0555164	-13.7195	1.7467e-37	1
cg04131194	1	44405267	rs639929	44083874	-0.0610775	-13.7083	1.96317e-37	1
cg13246856	1	44399776	rs10599480	44209514	-0.0282283	-13.7078	1.97465e-37	1
cg04131194	1	44405267	rs641365	44083507	-0.0611069	-13.707	1.99163e-37	1
cg04131194	1	44405267	rs641351	44083519	-0.0611069	-13.707	1.99163e-37	1
cg04131194	1	44405267	rs571862	44083110	-0.0610873	-13.6886	2.41616e-37	1
cg04131194	1	44405267	rs667676	44082216	-0.0610873	-13.6886	2.41616e-37	1
cg04131194	1	44405267	rs517849	44081873	-0.0610873	-13.6886	2.41616e-37	1
cg19768360	1	44304792	rs6143206	44327106	-0.0211046	-13.6839	2.53874e-37	1
cg01548234	1	44022527	rs11320873	44237701	-0.0100286	-13.6749	2.79016e-37	1
cg01548234	1	44022527	rs11429972	44096568	-0.00916284	-13.6721	2.87374e-37	1
cg04131194	1	44405267	rs501861	44101440	-0.0612096	-13.6704	2.92391e-37	1
cg04131194	1	44405267	rs2486014	44419546	-0.0916864	-13.6656	3.07449e-37	1
cg04131194	1	44405267	rs37464	44284161	-0.0859641	-13.665	3.09478e-37	1
cg04131194	1	44405267	rs541487	44283909	-0.0859641	-13.665	3.09478e-37	1
cg04131194	1	44405267	rs2485989	44408454	-0.091666	-13.6581	3.32838e-37	1
cg04131194	1	44405267	rs61770287	44359205	-0.0898114	-13.6486	3.67521e-37	1
cg04131194	1	44405267	rs2906455	44341895	-0.0898114	-13.6486	3.67521e-37	1
cg04131194	1	44405267	rs138266336	44359199	-0.0898114	-13.6486	3.67521e-37	1
cg04131194	1	44405267	rs3011231	44342235	-0.0898114	-13.6486	3.67521e-37	1
cg04131194	1	44405267	rs3011230	44340655	-0.0898114	-13.6486	3.67521e-37	1
cg04131194	1	44405267	rs61770286	44356609	-0.0898114	-13.6486	3.67521e-37	1
cg04131194	1	44405267	chr1:44337926	44337926	-0.0898114	-13.6486	3.67521e-37	1
cg04131194	1	44405267	rs17474535	44353084	-0.0898114	-13.6486	3.67521e-37	1
cg04131194	1	44405267	rs2906456	44340920	-0.0898114	-13.6486	3.67521e-37	1
cg04131194	1	44405267	rs3791097	44349381	-0.0897526	-13.6337	4.29925e-37	1
cg04131194	1	44405267	rs17533707	44361533	-0.0896872	-13.6299	4.47122e-37	1
cg01548234	1	44022527	rs35545005	44212133	-0.0102898	-13.626	4.65713e-37	1
cg13246856	1	44399776	chr1:44410537	44410537	-0.0390315	-13.623	4.8074e-37	1
cg04131194	1	44405267	rs12040333	44314041	-0.0771012	-13.6023	5.97073e-37	1
cg04131194	1	44405267	rs2906598	44372290	-0.0895006	-13.5946	6.47023e-37	1
cg04131194	1	44405267	rs2485995	44369600	-0.0895006	-13.5946	6.47023e-37	1
cg04131194	1	44405267	rs2245439	44389959	-0.0895006	-13.5946	6.47023e-37	1
cg04131194	1	44405267	rs2428963	44373439	-0.0895006	-13.5946	6.47023e-37	1
cg04131194	1	44405267	rs1636877	44387625	-0.0895006	-13.5946	6.47023e-37	1
cg04131194	1	44405267	rs2248305	44379493	-0.0895006	-13.5946	6.47023e-37	1
cg04131194	1	44405267	rs783301	44369009	-0.0895006	-13.5946	6.47023e-37	1
cg04131194	1	44405267	rs2428961	44392921	-0.0895006	-13.5946	6.47023e-37	1
cg04131194	1	44405267	rs61770291	44383123	-0.0895006	-13.5946	6.47023e-37	1
cg04131194	1	44405267	rs1859725	44379577	-0.0895006	-13.5946	6.47023e-37	1
cg04131194	1	44405267	rs2428959	44395224	-0.0895006	-13.5946	6.47023e-37	1
cg04131194	1	44405267	rs2428960	44393146	-0.0895006	-13.5946	6.47023e-37	1
cg04131194	1	44405267	rs2486012	44373409	-0.0895006	-13.5946	6.47023e-37	1
cg04131194	1	44405267	rs2993621	44372291	-0.0895006	-13.5946	6.47023e-37	1
cg04131194	1	44405267	rs1766964	44381847	-0.0895006	-13.5946	6.47023e-37	1
cg04131194	1	44405267	rs61770289:44363710:T:C	44363710	-0.0894709	-13.5878	6.94663e-37	1
cg04131194	1	44405267	rs2485990	44396790	-0.0912337	-13.5861	7.07604e-37	1
cg04131194	1	44405267	rs1859726	44396215	-0.0912337	-13.5861	7.07604e-37	1
cg04131194	1	44405267	rs2428957	44409048	-0.0875919	-13.5857	7.10091e-37	1
cg21138201	1	44313837	rs146829029	44295873	-0.0323099	-13.5847	7.18065e-37	1
cg04131194	1	44405267	rs2485991	44391722	-0.0852224	-13.5805	7.50052e-37	1
cg04131194	1	44405267	rs541550	44109816	-0.0591166	-13.5682	8.52673e-37	1
cg02329117	1	44399770	rs7543520	44243866	-0.0251331	-13.5603	9.26454e-37	1
cg04131194	1	44405267	rs37466	44283071	-0.0851468	-13.5543	9.866e-37	1
cg04131194	1	44405267	rs35235321	44285160	-0.0857114	-13.5517	1.01382e-36	1
cg01548234	1	44022527	rs71579310	44233495	-0.00963495	-13.536	1.19419e-36	1
cg04131194	1	44405267	rs3791076	44314922	-0.0782815	-13.5277	1.30189e-36	1
cg04131194	1	44405267	rs3791085	44322487	-0.0782815	-13.5277	1.30189e-36	1
cg04131194	1	44405267	rs56201009	44098746	-0.0604574	-13.5215	1.38917e-36	1
cg02329117	1	44399770	rs12119149	44243283	-0.0249665	-13.5162	1.46762e-36	1
cg05180756	1	44430318	rs2428955	44414423	-0.0550195	-13.5158	1.47415e-36	1
cg13381660	1	44432698	rs12737898	44407401	-0.0348375	-13.5038	1.67099e-36	1
cg04131194	1	44405267	rs499257	44078384	-0.0544323	-13.4999	1.74112e-36	1
cg04131194	1	44405267	rs11210892	44100084	-0.0545265	-13.4906	1.91739e-36	1
cg15962314	1	44399869	rs6143206	44327106	-0.038437	-13.4885	1.95918e-36	1
cg02329117	1	44399770	rs11320873	44237701	-0.0258925	-13.4648	2.50755e-36	1
cg04131194	1	44405267	rs603542	44079411	-0.0537841	-13.4589	2.66668e-36	1
cg15962314	1	44399869	rs143942314	44371259	-0.0318992	-13.4563	2.74201e-36	1
cg02329117	1	44399770	rs143942314	44371259	-0.0264177	-13.4526	2.84809e-36	1
cg15962314	1	44399869	rs35891206	44248230	-0.0305409	-13.4522	2.86052e-36	1
cg04131194	1	44405267	rs55640224	44267669	-0.0866539	-13.4443	3.10572e-36	1
cg01548234	1	44022527	rs2367724	44107428	-0.0088437	-13.4412	3.20791e-36	1
cg22617819	1	44378782	rs6665014	44226004	0.0258336	13.4396	3.26072e-36	1
cg22617819	1	44378782	rs7513994	44225051	0.0258336	13.4396	3.26072e-36	1
cg04131194	1	44405267	rs1766966	44382515	-0.0846798	-13.4373	3.3391e-36	1
cg18828468	1	44047968	rs16830935	44047900	-0.0281395	-13.4272	3.71033e-36	1
cg18828468	1	44047968	rs2015628	44045573	-0.0281395	-13.4272	3.71033e-36	1
cg18828468	1	44047968	rs75513879	44046374	-0.0281395	-13.4272	3.71033e-36	1
cg18828468	1	44047968	rs2077652	44045919	-0.0281395	-13.4272	3.71033e-36	1
cg18828468	1	44047968	rs16830948	44049266	-0.0281395	-13.4272	3.71033e-36	1
cg18828468	1	44047968	rs3828149	44050796	-0.0281395	-13.4272	3.71033e-36	1
cg18828468	1	44047968	rs3053224	44045399	-0.0281395	-13.4272	3.71033e-36	1
cg18828468	1	44047968	rs16830952	44049386	-0.0281395	-13.4272	3.71033e-36	1
cg04131194	1	44405267	rs2906464	44329803	-0.0890288	-13.4267	3.72972e-36	1
cg04131194	1	44405267	rs2906461	44334228	-0.0890288	-13.4267	3.72972e-36	1
cg15962314	1	44399869	rs783304	44365457	-0.0390581	-13.4243	3.82382e-36	1
cg04131194	1	44405267	rs11210928	44268219	-0.0864657	-13.4163	4.15326e-36	1
cg18828468	1	44047968	rs10890265	44062437	-0.0280997	-13.395	5.18512e-36	1
cg18828468	1	44047968	rs11210881	44055781	-0.0280997	-13.395	5.18512e-36	1
cg04131194	1	44405267	rs1548634	44399608	-0.0857291	-13.3949	5.18714e-36	1
cg01548234	1	44022527	rs607296:44109749:A:G	44109749	-0.00880241	-13.3889	5.52545e-36	1
cg13381660	1	44432698	rs9727068	44406516	-0.0343699	-13.3758	6.33064e-36	1
cg04131194	1	44405267	rs2970610	44097530	-0.0531875	-13.3719	6.5879e-36	1
cg04131194	1	44405267	rs2906465	44323736	-0.0887086	-13.3654	7.0454e-36	1
cg04131194	1	44405267	rs3124746	44320934	-0.0887086	-13.3654	7.0454e-36	1
cg04131194	1	44405267	rs2906467	44320476	-0.0887086	-13.3654	7.0454e-36	1
cg04131194	1	44405267	rs3011226	44324060	-0.0887086	-13.3654	7.0454e-36	1
cg04131194	1	44405267	rs3011216	44296439	-0.0531502	-13.3629	7.23227e-36	1
cg21138201	1	44313837	rs2527777	44344796	-0.0300909	-13.3602	7.43714e-36	1
cg21138201	1	44313837	rs2428854	44356185	-0.0300909	-13.3602	7.43714e-36	1
cg21138201	1	44313837	rs803676	44352458	-0.0300909	-13.3602	7.43714e-36	1
cg21138201	1	44313837	rs803683	44358148	-0.0300909	-13.3602	7.43714e-36	1
cg21138201	1	44313837	rs2788371	44343962	-0.0300909	-13.3602	7.43714e-36	1
cg21138201	1	44313837	rs2428851	44353853	-0.0300909	-13.3602	7.43714e-36	1
cg21138201	1	44313837	rs803677	44351701	-0.0300909	-13.3602	7.43714e-36	1
cg18828468	1	44047968	rs6678785	44040427	-0.0279603	-13.36	7.45654e-36	1
cg18828468	1	44047968	rs60757906	44039623	-0.0279603	-13.36	7.45654e-36	1
cg04131194	1	44405267	rs3791068	44287116	-0.078199	-13.3596	7.48298e-36	1
cg04131194	1	44405267	rs11310494	44302647	-0.0886711	-13.3548	7.86701e-36	1
cg04131194	1	44405267	rs246773	44300249	-0.0890128	-13.3524	8.06316e-36	1
cg18828468	1	44047968	rs16830922	44037124	-0.0277343	-13.2871	1.58575e-35	1
cg13246856	1	44399776	rs6665014	44226004	-0.0308478	-13.2778	1.74512e-35	1
cg13246856	1	44399776	rs7513994	44225051	-0.0308478	-13.2778	1.74512e-35	1
cg04131194	1	44405267	rs11357999	44329659	-0.0850022	-13.2658	1.97574e-35	1
cg21138201	1	44313837	rs803681	44362912	-0.0297823	-13.2653	1.98703e-35	1
cg02329117	1	44399770	rs6143206	44327106	-0.0314284	-13.2637	2.0191e-35	1
cg04131194	1	44405267	rs1766968	44403042	-0.08806	-13.2496	2.33677e-35	1
cg04131194	1	44405267	rs148773406	44371107	-0.0864852	-13.2255	2.99479e-35	1
cg04131194	1	44405267	rs2906459	44335657	-0.0847783	-13.2236	3.05426e-35	1
cg04131194	1	44405267	rs11442409	44333293	-0.0847783	-13.2236	3.05426e-35	1
cg04131194	1	44405267	rs2906463	44330048	-0.0847783	-13.2236	3.05426e-35	1
cg04131194	1	44405267	rs57148324	44335302	-0.0847783	-13.2236	3.05426e-35	1
cg04131194	1	44405267	rs2906460	44335323	-0.0847783	-13.2236	3.05426e-35	1
cg04131194	1	44405267	rs2906462	44332084	-0.0847783	-13.2236	3.05426e-35	1
cg01548234	1	44022527	rs512579	44071853	-0.0123208	-13.2152	3.32989e-35	1
cg04131194	1	44405267	rs2428853	44343173	-0.0682444	-13.2145	3.35414e-35	1
cg01548234	1	44022527	rs1143702	44086831	-0.00878906	-13.202	3.81587e-35	1
cg04131194	1	44405267	rs246778	44272761	-0.0825837	-13.2015	3.83676e-35	1
cg15962314	1	44399869	rs7546040	44247233	-0.0299213	-13.1862	4.49255e-35	1
cg02329117	1	44399770	rs11210913	44222597	-0.0242379	-13.1815	4.71611e-35	1
cg04131194	1	44405267	rs246774	44299695	-0.0884186	-13.181	4.74022e-35	1
cg02329117	1	44399770	rs7549094	44213178	-0.0242707	-13.1735	5.11726e-35	1
cg07517557	1	44423187	rs34480554	44394983	-0.0674935	-13.166	5.53169e-35	1
cg04131194	1	44405267	rs42962:44298564:A:C	44298564	-0.0847825	-13.1623	5.74304e-35	1
cg13246856	1	44399776	rs150623615	44151435	-0.0271191	-13.1623	5.74629e-35	1
cg04131194	1	44405267	rs3011221	44312109	-0.0844501	-13.1592	5.92825e-35	1
cg04131194	1	44405267	rs3011229	44328017	-0.0844501	-13.1592	5.92825e-35	1
cg04131194	1	44405267	rs3011227	44325409	-0.0824933	-13.1448	6.8782e-35	1
cg04131194	1	44405267	rs3011218	44303329	-0.0842914	-13.1313	7.89795e-35	1
cg04131194	1	44405267	rs3838470	44303025	-0.0842914	-13.1313	7.89795e-35	1
cg04131194	1	44405267	rs673485	44087496	-0.0618268	-13.1259	8.35326e-35	1
cg05180756	1	44430318	rs2906596	44426948	-0.0528259	-13.1239	8.52355e-35	1
cg13246856	1	44399776	rs6697354	44151015	-0.0270472	-13.114	9.4333e-35	1
cg04131194	1	44405267	rs3791055	44265655	-0.0854807	-13.1075	1.0082e-34	1
cg04131194	1	44405267	rs1502907	44258040	-0.0854807	-13.1075	1.0082e-34	1
cg04131194	1	44405267	rs6670344	44269208	-0.0854807	-13.1075	1.0082e-34	1
cg04131194	1	44405267	rs9726489	44267668	-0.0854807	-13.1075	1.0082e-34	1
cg15962314	1	44399869	rs11320873	44237701	-0.0306046	-13.1019	1.06795e-34	1
cg13246856	1	44399776	rs71579310	44233495	-0.0275948	-13.1011	1.07708e-34	1
cg04131194	1	44405267	rs4660750	44250381	-0.0854565	-13.095	1.14708e-34	1
cg04131194	1	44405267	rs4660749	44250301	-0.0854565	-13.095	1.14708e-34	1
cg02329117	1	44399770	rs2428956	44409943	-0.0337944	-13.0821	1.30844e-34	1
cg02329117	1	44399770	rs3842543	44231607	-0.0241073	-13.0772	1.37609e-34	1
cg02329117	1	44399770	rs55722803	44214545	-0.0241073	-13.0772	1.37609e-34	1
cg02329117	1	44399770	rs4660261	44229597	-0.0241073	-13.0772	1.37609e-34	1
cg02329117	1	44399770	rs11210915	44227579	-0.0241073	-13.0772	1.37609e-34	1
cg02329117	1	44399770	rs6429638	44211010	-0.0241073	-13.0772	1.37609e-34	1
cg02329117	1	44399770	rs6686238	44210253	-0.0241073	-13.0772	1.37609e-34	1
cg02329117	1	44399770	rs28833034	44212942	-0.0241073	-13.0772	1.37609e-34	1
cg02329117	1	44399770	rs3791042	44219275	-0.0241073	-13.0772	1.37609e-34	1
cg02329117	1	44399770	rs2158956	44211697	-0.0241073	-13.0772	1.37609e-34	1
cg02329117	1	44399770	rs6669157	44216876	-0.0241073	-13.0772	1.37609e-34	1
cg01548234	1	44022527	rs11320852	44198651	-0.00954227	-13.0754	1.40232e-34	1
cg04131194	1	44405267	rs568639	44086080	-0.0593668	-13.0712	1.46322e-34	1
cg09324566	1	44300401	rs372784349	44294769	-0.0330263	-13.0664	1.53783e-34	1
cg21138201	1	44313837	rs783303	44365529	-0.0294887	-13.0654	1.55292e-34	1
cg04131194	1	44405267	rs2367724	44107428	-0.0518365	-13.0627	1.59746e-34	1
cg02329117	1	44399770	rs3791041	44202991	-0.0240665	-13.0403	2.00879e-34	1
cg15962314	1	44399869	rs2428956	44409943	-0.0406881	-13.0369	2.07908e-34	1
cg04131194	1	44405267	rs34832226	44097353	-0.0591621	-13.0146	2.61342e-34	1
cg15962314	1	44399869	rs1990150	44414127	-0.0376448	-12.9949	3.19569e-34	1
cg04131194	1	44405267	rs147671612	44371437	-0.0894696	-12.9934	3.24416e-34	1
cg04131194	1	44405267	rs142328051	44371441	-0.0894696	-12.9934	3.24416e-34	1
cg15962314	1	44399869	rs7543520	44243866	-0.0293507	-12.9908	3.32973e-34	1
cg18828468	1	44047968	rs2039530	44013821	-0.0276381	-12.9899	3.36178e-34	1
cg02329117	1	44399770	rs10749850	44205094	-0.0239321	-12.9724	4.01909e-34	1
cg22617819	1	44378782	rs143942314	44371259	0.0239457	12.9658	4.2992e-34	1
cg13246856	1	44399776	rs6429636	44183540	-0.0267598	-12.9632	4.41349e-34	1
cg13246856	1	44399776	rs10890273	44186444	-0.0267598	-12.9632	4.41349e-34	1
cg09324566	1	44300401	rs803679	44349405	-0.0250097	-12.9465	5.23309e-34	1
cg17260276	1	44399855	rs2906468	44319007	-0.0307159	-12.9312	6.11976e-34	1
cg17260276	1	44399855	rs3011225	44319373	-0.0307159	-12.9312	6.11976e-34	1
cg15962314	1	44399869	rs12119149	44243283	-0.0291198	-12.9288	6.26688e-34	1
cg13381660	1	44432698	rs2242637	44401384	-0.0328634	-12.9199	6.86407e-34	1
cg04131194	1	44405267	rs11429972	44096568	-0.0525539	-12.9189	6.9352e-34	1
cg04131194	1	44405267	rs2906470	44306559	-0.0878002	-12.9154	7.18839e-34	1
cg13246856	1	44399776	rs3862228	44196945	-0.0266827	-12.9008	8.33527e-34	1
cg13246856	1	44399776	rs7538463	44196416	-0.0266827	-12.9008	8.33527e-34	1
cg15962314	1	44399869	rs11210913	44222597	-0.0287733	-12.9006	8.35778e-34	1
cg15962314	1	44399869	rs7549094	44213178	-0.0288242	-12.8996	8.43637e-34	1
cg04131194	1	44405267	rs1354261	44256682	-0.0802012	-12.8979	8.58856e-34	1
cg04131194	1	44405267	rs6691988	44254402	-0.0802012	-12.8979	8.58856e-34	1
cg04131194	1	44405267	rs513373	44081389	-0.0586608	-12.895	8.84146e-34	1
cg18828468	1	44047968	rs12026752	44063025	-0.0275997	-12.8924	9.08593e-34	1
cg18828468	1	44047968	rs11210884	44062805	-0.0275997	-12.8924	9.08593e-34	1
cg04131194	1	44405267	rs6680338	44246356	-0.0842772	-12.8915	9.16482e-34	1
cg13246856	1	44399776	rs11210907	44191759	-0.0266471	-12.8809	1.02104e-33	1
cg13246856	1	44399776	rs4660260	44195353	-0.0266471	-12.8809	1.02104e-33	1
cg13246856	1	44399776	rs10890275	44194216	-0.0266471	-12.8809	1.02104e-33	1
cg13246856	1	44399776	rs55803885	44195619	-0.0266471	-12.8809	1.02104e-33	1
cg13246856	1	44399776	rs4660259	44194534	-0.0266471	-12.8809	1.02104e-33	1
cg02329117	1	44399770	rs10599480	44209514	-0.0239235	-12.8772	1.06027e-33	1
cg13246856	1	44399776	rs3791036	44155383	-0.0265727	-12.875	1.08385e-33	1
cg15962314	1	44399869	chr1:44410537	44410537	-0.0401163	-12.8738	1.09703e-33	1
cg02329117	1	44399770	chr1:44410537	44410537	-0.0332225	-12.8703	1.13663e-33	1
cg02329117	1	44399770	rs71579310	44233495	-0.0242069	-12.8703	1.13708e-33	1
cg19768360	1	44304792	rs77810956	44299216	-0.0305267	-12.8664	1.18346e-33	1
cg15962314	1	44399869	rs3842543	44231607	-0.0286948	-12.843	1.5003e-33	1
cg15962314	1	44399869	rs3791042	44219275	-0.0286948	-12.843	1.5003e-33	1
cg15962314	1	44399869	rs6686238	44210253	-0.0286948	-12.843	1.5003e-33	1
cg15962314	1	44399869	rs6669157	44216876	-0.0286948	-12.843	1.5003e-33	1
cg15962314	1	44399869	rs2158956	44211697	-0.0286948	-12.843	1.5003e-33	1
cg15962314	1	44399869	rs55722803	44214545	-0.0286948	-12.843	1.5003e-33	1
cg15962314	1	44399869	rs4660261	44229597	-0.0286948	-12.843	1.5003e-33	1
cg15962314	1	44399869	rs6429638	44211010	-0.0286948	-12.843	1.5003e-33	1
cg15962314	1	44399869	rs11210915	44227579	-0.0286948	-12.843	1.5003e-33	1
cg15962314	1	44399869	rs28833034	44212942	-0.0286948	-12.843	1.5003e-33	1
cg13246856	1	44399776	rs4660743	44195404	-0.0264929	-12.834	1.64377e-33	1
cg04131194	1	44405267	rs803963:44231457:C:T	44231457	-0.0602186	-12.8252	1.79726e-33	1
cg22617819	1	44378782	rs142635833	44354875	0.0264653	12.8205	1.88397e-33	1
cg22617819	1	44378782	rs34480554	44394983	0.0326115	12.8151	1.99043e-33	1
cg02329117	1	44399770	rs1990150	44414127	-0.0308246	-12.805	2.20587e-33	1
cg19768360	1	44304792	rs71892320	44303678	-0.0305875	-12.8008	2.30022e-33	1
cg19768360	1	44304792	rs72886898	44302312	-0.0305849	-12.7997	2.32766e-33	1
cg19768360	1	44304792	rs72886901	44303418	-0.0305782	-12.7981	2.36534e-33	1
cg19768360	1	44304792	rs3791074	44297914	-0.0305782	-12.7981	2.36534e-33	1
cg19768360	1	44304792	rs72888718	44313299	-0.0305782	-12.7981	2.36534e-33	1
cg19768360	1	44304792	rs74598795	44298550	-0.0305782	-12.7981	2.36534e-33	1
cg19768360	1	44304792	rs72886894	44299574	-0.0305782	-12.7981	2.36534e-33	1
cg19768360	1	44304792	rs72886892	44296881	-0.0305782	-12.7981	2.36534e-33	1
cg19768360	1	44304792	rs3791073	44297673	-0.0305782	-12.7981	2.36534e-33	1
cg19768360	1	44304792	rs72888712	44312567	-0.0305782	-12.7981	2.36534e-33	1
cg04131194	1	44405267	rs3791061	44279050	-0.0763109	-12.7904	2.55617e-33	1
cg04131194	1	44405267	rs607296:44109749:A:G	44109749	-0.0508816	-12.7836	2.73971e-33	1
cg09324566	1	44300401	rs3791075	44300526	-0.0315495	-12.7817	2.79235e-33	1
cg09324566	1	44300401	rs12046114	44301820	-0.0315495	-12.7817	2.79235e-33	1
cg04131194	1	44405267	chr1:44250784	44250784	-0.0798081	-12.7588	3.51961e-33	1
cg04131194	1	44405267	rs12037700	44292690	-0.0762388	-12.7541	3.69199e-33	1
cg01548234	1	44022527	rs6658300	44129209	-0.00905217	-12.7316	4.63225e-33	1
cg09324566	1	44300401	rs7542434	44308887	-0.0314586	-12.731	4.66138e-33	1
cg09324566	1	44300401	rs7552219	44312347	-0.0314586	-12.731	4.66138e-33	1
cg15962314	1	44399869	rs10599480	44209514	-0.0286067	-12.7216	5.12606e-33	1
cg04131194	1	44405267	rs653953	44083015	-0.0511923	-12.717	5.37066e-33	1
cg04131194	1	44405267	rs6143206	44327106	-0.0697467	-12.7157	5.44056e-33	1
cg09324566	1	44300401	rs3791061	44279050	-0.0319459	-12.689	7.12043e-33	1
cg01548234	1	44022527	rs669446	44129779	-0.00913214	-12.6815	7.67678e-33	1
cg04131194	1	44405267	1:44273088:A:AAAATAAAT	44273088	-0.0636061	-12.6742	8.26575e-33	1
cg15962314	1	44399869	rs3791041	44202991	-0.0284004	-12.6678	8.81959e-33	1
cg21138201	1	44313837	rs783302	44366341	-0.0286509	-12.6575	9.78193e-33	1
cg15962314	1	44399869	rs10749850	44205094	-0.0283203	-12.6469	1.08774e-32	1
cg02329117	1	44399770	rs783304	44365457	-0.0308596	-12.6357	1.21735e-32	1
cg18828468	1	44047968	rs3791144	44066406	-0.0271863	-12.6354	1.22146e-32	1
cg02329117	1	44399770	rs7513994	44225051	-0.0263882	-12.6315	1.27054e-32	1
cg02329117	1	44399770	rs6665014	44226004	-0.0263882	-12.6315	1.27054e-32	1
cg09324566	1	44300401	rs3791087	44325548	-0.0313151	-12.6229	1.38514e-32	1
cg09324566	1	44300401	rs3791089	44327352	-0.0313151	-12.6229	1.38514e-32	1
cg09324566	1	44300401	rs58854399	44323475	-0.0313151	-12.6229	1.38514e-32	1
cg04131194	1	44405267	rs1143702	44086831	-0.0508142	-12.6118	1.54871e-32	1
cg18828468	1	44047968	rs11210885	44065100	-0.0272199	-12.6086	1.59837e-32	1
cg04131194	1	44405267	rs917293	44249916	-0.0792151	-12.5973	1.79155e-32	1
cg22617819	1	44378782	rs7417507	44323258	0.0307194	12.5961	1.81207e-32	1
cg22617819	1	44378782	rs12760568	44323254	0.0307194	12.5961	1.81207e-32	1
cg09324566	1	44300401	rs57915626	44333929	-0.0312316	-12.577	2.1953e-32	1
cg09324566	1	44300401	rs3791092	44334263	-0.0312316	-12.577	2.1953e-32	1
cg13381660	1	44432698	rs2428962	44388624	-0.0318628	-12.5742	2.25951e-32	1
cg13246856	1	44399776	rs34480554	44394983	-0.0387047	-12.5668	2.4315e-32	1
cg07517557	1	44423187	rs783303	44365529	-0.0623881	-12.5627	2.53438e-32	1
cg09324566	1	44300401	rs12044961	44256522	-0.0314626	-12.5502	2.87222e-32	1
cg09324566	1	44300401	rs3791054	44255280	-0.0314626	-12.5502	2.87222e-32	1
cg13246856	1	44399776	rs142635833	44354875	-0.031366	-12.5499	2.88241e-32	1
cg09324566	1	44300401	rs803675	44353237	-0.0242927	-12.5455	3.01138e-32	1
cg02329117	1	44399770	rs6697354	44151015	-0.0232224	-12.537	3.27874e-32	1
cg09324566	1	44300401	rs72678691	44255929	-0.0314318	-12.532	3.44838e-32	1
cg17260276	1	44399855	rs783304	44365457	-0.0359949	-12.531	3.48273e-32	1
cg02329117	1	44399770	rs150623615	44151435	-0.023201	-12.5256	3.67418e-32	1
cg21138201	1	44313837	rs3791050	44252546	-0.0306427	-12.514	4.12875e-32	1
cg04131194	1	44405267	rs372784349	44294769	-0.0757437	-12.5068	4.43403e-32	1
cg04131194	1	44405267	rs669446	44129779	-0.0541236	-12.5058	4.47748e-32	1
cg13381660	1	44432698	rs3120803	44386615	-0.0317532	-12.5005	4.72118e-32	1
cg03359630	1	44387591	rs2906470	44306559	-0.0224382	-12.4911	5.19047e-32	1
cg09324566	1	44300401	rs3082973	44257087	-0.0312945	-12.4908	5.20516e-32	1
cg13246856	1	44399776	rs115071958	44371352	-0.034121	-12.4871	5.4004e-32	1
cg04131194	1	44405267	rs72678691	44255929	-0.0742987	-12.4655	6.70041e-32	1
cg15962314	1	44399869	rs71579310	44233495	-0.0284432	-12.437	8.89781e-32	1
cg02329117	1	44399770	rs4660743	44195404	-0.0229715	-12.4264	9.88933e-32	1
cg22617819	1	44378782	rs246775	44275595	0.0333174	12.4259	9.94411e-32	1
cg22617819	1	44378782	rs246777	44274434	0.0333174	12.4259	9.94411e-32	1
cg22617819	1	44378782	rs1548634	44399608	0.0328461	12.4149	1.10957e-31	1
cg22617819	1	44378782	rs17533707	44361533	0.0339045	12.4138	1.12148e-31	1
cg02329117	1	44399770	rs6429636	44183540	-0.0230008	-12.4126	1.13534e-31	1
cg02329117	1	44399770	rs10890273	44186444	-0.0230008	-12.4126	1.13534e-31	1
cg22617819	1	44378782	rs3011231	44342235	0.0339084	12.4104	1.16034e-31	1
cg22617819	1	44378782	chr1:44337926	44337926	0.0339084	12.4104	1.16034e-31	1
cg22617819	1	44378782	rs61770286	44356609	0.0339084	12.4104	1.16034e-31	1
cg22617819	1	44378782	rs61770287	44359205	0.0339084	12.4104	1.16034e-31	1
cg22617819	1	44378782	rs138266336	44359199	0.0339084	12.4104	1.16034e-31	1
cg22617819	1	44378782	rs17474535	44353084	0.0339084	12.4104	1.16034e-31	1
cg22617819	1	44378782	rs2906455	44341895	0.0339084	12.4104	1.16034e-31	1
cg22617819	1	44378782	rs2906456	44340920	0.0339084	12.4104	1.16034e-31	1
cg22617819	1	44378782	rs3011230	44340655	0.0339084	12.4104	1.16034e-31	1
cg09324566	1	44300401	rs3791076	44314922	-0.0308141	-12.4043	1.23293e-31	1
cg09324566	1	44300401	rs3791085	44322487	-0.0308141	-12.4043	1.23293e-31	1
cg02329117	1	44399770	rs4660260	44195353	-0.0230031	-12.4021	1.26046e-31	1
cg02329117	1	44399770	rs11210907	44191759	-0.0230031	-12.4021	1.26046e-31	1
cg02329117	1	44399770	rs10890275	44194216	-0.0230031	-12.4021	1.26046e-31	1
cg02329117	1	44399770	rs55803885	44195619	-0.0230031	-12.4021	1.26046e-31	1
cg02329117	1	44399770	rs4660259	44194534	-0.0230031	-12.4021	1.26046e-31	1
cg22617819	1	44378782	rs2906598	44372290	0.0338752	12.4019	1.2629e-31	1
cg22617819	1	44378782	rs2485995	44369600	0.0338752	12.4019	1.2629e-31	1
cg22617819	1	44378782	rs2993621	44372291	0.0338752	12.4019	1.2629e-31	1
cg22617819	1	44378782	rs2428959	44395224	0.0338752	12.4019	1.2629e-31	1
cg22617819	1	44378782	rs2248305	44379493	0.0338752	12.4019	1.2629e-31	1
cg22617819	1	44378782	rs1766964	44381847	0.0338752	12.4019	1.2629e-31	1
cg22617819	1	44378782	rs2486012	44373409	0.0338752	12.4019	1.2629e-31	1
cg22617819	1	44378782	rs2428963	44373439	0.0338752	12.4019	1.2629e-31	1
cg22617819	1	44378782	rs61770291	44383123	0.0338752	12.4019	1.2629e-31	1
cg22617819	1	44378782	rs2428961	44392921	0.0338752	12.4019	1.2629e-31	1
cg22617819	1	44378782	rs1636877	44387625	0.0338752	12.4019	1.2629e-31	1
cg22617819	1	44378782	rs783301	44369009	0.0338752	12.4019	1.2629e-31	1
cg22617819	1	44378782	rs2428960	44393146	0.0338752	12.4019	1.2629e-31	1
cg22617819	1	44378782	rs1859725	44379577	0.0338752	12.4019	1.2629e-31	1
cg22617819	1	44378782	rs2245439	44389959	0.0338752	12.4019	1.2629e-31	1
cg02329117	1	44399770	rs7538463	44196416	-0.0230042	-12.4009	1.27499e-31	1
cg02329117	1	44399770	rs3862228	44196945	-0.0230042	-12.4009	1.27499e-31	1
cg22617819	1	44378782	rs2485991	44391722	0.0322704	12.3965	1.33247e-31	1
cg09324566	1	44300401	rs3011225	44319373	-0.0244415	-12.3926	1.38406e-31	1
cg09324566	1	44300401	rs2906468	44319007	-0.0244415	-12.3926	1.38406e-31	1
cg22617819	1	44378782	rs61770289:44363710:T:C	44363710	0.0338528	12.3908	1.40967e-31	1
cg04131194	1	44405267	rs3791054	44255280	-0.0739109	-12.3866	1.4699e-31	1
cg04131194	1	44405267	rs12044961	44256522	-0.0739109	-12.3866	1.4699e-31	1
cg22617819	1	44378782	rs3791097	44349381	0.033831	12.372	1.69976e-31	1
cg04131194	1	44405267	rs3082973	44257087	-0.0736938	-12.3656	1.81104e-31	1
cg13246856	1	44399776	rs11320852	44198651	-0.0268112	-12.36	1.91442e-31	1
cg22617819	1	44378782	rs2428956	44409943	0.0301331	12.3563	1.98565e-31	1
cg18828468	1	44047968	rs752963	44045294	-0.0257218	-12.3532	2.0491e-31	1
cg02329117	1	44399770	rs3791036	44155383	-0.0228748	-12.3531	2.04996e-31	1
cg17260276	1	44399855	rs1990150	44414127	-0.0351747	-12.3525	2.06312e-31	1
cg09324566	1	44300401	rs12037700	44292690	-0.0312721	-12.3329	2.50581e-31	1
cg15962314	1	44399869	rs150623615	44151435	-0.0276523	-12.3255	2.69676e-31	1
cg13246856	1	44399776	rs2428853	44343173	-0.0316117	-12.2998	3.47895e-31	1
cg07517557	1	44423187	rs803681	44362912	-0.0612118	-12.2951	3.64336e-31	1
cg04131194	1	44405267	rs11210922	44260229	-0.0734213	-12.2885	3.88864e-31	1
cg19768360	1	44304792	rs72886895	44299592	-0.0284873	-12.2847	4.03727e-31	1
cg03359630	1	44387591	rs246773	44300249	-0.0218667	-12.2794	4.25406e-31	1
cg04131194	1	44405267	rs1990150	44414127	-0.0683836	-12.2783	4.29968e-31	1
cg15962314	1	44399869	rs6697354	44151015	-0.0275641	-12.2732	4.52266e-31	1
cg17260276	1	44399855	rs6143206	44327106	-0.0347109	-12.2724	4.5621e-31	1
cg09324566	1	44300401	rs917294	44249485	-0.0235213	-12.2618	5.06512e-31	1
cg07517557	1	44423187	rs783302	44366341	-0.0608456	-12.2343	6.6429e-31	1
cg03359630	1	44387591	rs3011226	44324060	-0.0217104	-12.2335	6.6952e-31	1
cg03359630	1	44387591	rs2906467	44320476	-0.0217104	-12.2335	6.6952e-31	1
cg03359630	1	44387591	rs2906465	44323736	-0.0217104	-12.2335	6.6952e-31	1
cg03359630	1	44387591	rs3124746	44320934	-0.0217104	-12.2335	6.6952e-31	1
cg03359630	1	44387591	rs2906461	44334228	-0.0217079	-12.2306	6.89369e-31	1
cg03359630	1	44387591	rs2906464	44329803	-0.0217079	-12.2306	6.89369e-31	1
cg01548234	1	44022527	rs917294	44249485	-0.00929767	-12.2294	6.97598e-31	1
cg03359630	1	44387591	rs2245439	44389959	-0.0215983	-12.2184	7.77512e-31	1
cg03359630	1	44387591	rs2428959	44395224	-0.0215983	-12.2184	7.77512e-31	1
cg03359630	1	44387591	rs2906598	44372290	-0.0215983	-12.2184	7.77512e-31	1
cg03359630	1	44387591	rs2486012	44373409	-0.0215983	-12.2184	7.77512e-31	1
cg03359630	1	44387591	rs61770291	44383123	-0.0215983	-12.2184	7.77512e-31	1
cg03359630	1	44387591	rs2428963	44373439	-0.0215983	-12.2184	7.77512e-31	1
cg03359630	1	44387591	rs2428960	44393146	-0.0215983	-12.2184	7.77512e-31	1
cg03359630	1	44387591	rs783301	44369009	-0.0215983	-12.2184	7.77512e-31	1
cg03359630	1	44387591	rs1636877	44387625	-0.0215983	-12.2184	7.77512e-31	1
cg03359630	1	44387591	rs1766964	44381847	-0.0215983	-12.2184	7.77512e-31	1
cg03359630	1	44387591	rs1859725	44379577	-0.0215983	-12.2184	7.77512e-31	1
cg03359630	1	44387591	rs2248305	44379493	-0.0215983	-12.2184	7.77512e-31	1
cg03359630	1	44387591	rs2993621	44372291	-0.0215983	-12.2184	7.77512e-31	1
cg03359630	1	44387591	rs2428961	44392921	-0.0215983	-12.2184	7.77512e-31	1
cg03359630	1	44387591	rs2485995	44369600	-0.0215983	-12.2184	7.77512e-31	1
cg03359630	1	44387591	rs11310494	44302647	-0.0216897	-12.2161	7.95085e-31	1
cg03359630	1	44387591	rs246774	44299695	-0.021842	-12.2115	8.31597e-31	1
cg07517557	1	44423187	rs2527777	44344796	-0.0611397	-12.2037	8.98012e-31	1
cg07517557	1	44423187	rs2428854	44356185	-0.0611397	-12.2037	8.98012e-31	1
cg07517557	1	44423187	rs803677	44351701	-0.0611397	-12.2037	8.98012e-31	1
cg07517557	1	44423187	rs803676	44352458	-0.0611397	-12.2037	8.98012e-31	1
cg07517557	1	44423187	rs2788371	44343962	-0.0611397	-12.2037	8.98012e-31	1
cg07517557	1	44423187	rs803683	44358148	-0.0611397	-12.2037	8.98012e-31	1
cg07517557	1	44423187	rs2428851	44353853	-0.0611397	-12.2037	8.98012e-31	1
cg07517557	1	44423187	rs2428956	44409943	-0.0604438	-12.2004	9.28304e-31	1
cg22617819	1	44378782	rs556667	44287414	0.0326701	12.1977	9.53081e-31	1
cg22617819	1	44378782	rs641356	44287186	0.0326701	12.1977	9.53081e-31	1
cg03359630	1	44387591	rs17533707	44361533	-0.0215698	-12.1967	9.62149e-31	1
cg18828468	1	44047968	rs11210886	44071546	-0.0266738	-12.1837	1.09448e-30	1
cg03359630	1	44387591	rs61770289:44363710:T:C	44363710	-0.021543	-12.1786	1.14996e-30	1
cg22617819	1	44378782	rs1766966	44382515	0.0318448	12.1658	1.30441e-30	1
cg22617819	1	44378782	rs148773406	44371107	0.0329011	12.1546	1.45621e-30	1
cg03359630	1	44387591	rs3791097	44349381	-0.0215176	-12.1522	1.49194e-30	1
cg15962314	1	44399869	rs6665014	44226004	-0.0308859	-12.1505	1.51724e-30	1
cg15962314	1	44399869	rs7513994	44225051	-0.0308859	-12.1505	1.51724e-30	1
cg09324566	1	44300401	rs11210922	44260229	-0.0306465	-12.1484	1.54873e-30	1
cg03359630	1	44387591	rs17474535	44353084	-0.0215049	-12.146	1.58481e-30	1
cg03359630	1	44387591	rs61770286	44356609	-0.0215049	-12.146	1.58481e-30	1
cg03359630	1	44387591	rs3011230	44340655	-0.0215049	-12.146	1.58481e-30	1
cg03359630	1	44387591	rs138266336	44359199	-0.0215049	-12.146	1.58481e-30	1
cg03359630	1	44387591	rs2906456	44340920	-0.0215049	-12.146	1.58481e-30	1
cg03359630	1	44387591	rs2906455	44341895	-0.0215049	-12.146	1.58481e-30	1
cg03359630	1	44387591	rs3011231	44342235	-0.0215049	-12.146	1.58481e-30	1
cg03359630	1	44387591	chr1:44337926	44337926	-0.0215049	-12.146	1.58481e-30	1
cg03359630	1	44387591	rs61770287	44359205	-0.0215049	-12.146	1.58481e-30	1
cg25733543	1	44431591	rs72684780	44430163	-0.0131927	-12.1322	1.81585e-30	1
cg13246856	1	44399776	rs36004035	44222218	-0.0260357	-12.1259	1.93069e-30	1
cg22617819	1	44378782	rs1859726	44396215	0.0338559	12.0926	2.67749e-30	1
cg22617819	1	44378782	rs2485990	44396790	0.0338559	12.0926	2.67749e-30	1
cg22617819	1	44378782	rs3120805	44406113	0.0339666	12.0903	2.73885e-30	1
cg02329117	1	44399770	rs11320852	44198651	-0.0234282	-12.0888	2.77804e-30	1
cg03359630	1	44387591	rs148773406	44371107	-0.0211268	-12.0821	2.96737e-30	1
cg22617819	1	44378782	rs2906597	44406725	0.0339508	12.0808	3.00509e-30	1
cg24979194	1	44324198	rs6801	44396646	0.0247193	12.0792	3.05287e-30	1
cg22617819	1	44378782	rs37457	44291191	0.0330282	12.076	3.15017e-30	1
cg24979194	1	44324198	rs3791112	44379248	0.0244627	12.0723	3.26513e-30	1
cg03359630	1	44387591	rs37462	44284778	-0.0213065	-12.0706	3.31953e-30	1
cg03359630	1	44387591	rs39722	44285663	-0.0213065	-12.0706	3.31953e-30	1
cg03359630	1	44387591	rs37457	44291191	-0.021298	-12.067	3.43945e-30	1
cg01548234	1	44022527	rs2819344	43962457	-0.00884562	-12.0645	3.52609e-30	1
cg25733543	1	44431591	rs12045544	44424714	-0.0131331	-12.0644	3.52907e-30	1
cg22617819	1	44378782	rs3120804	44405214	0.033895	12.0622	3.60628e-30	1
cg15962314	1	44399869	rs3791036	44155383	-0.027089	-12.0602	3.67723e-30	1
cg15962314	1	44399869	rs6429636	44183540	-0.0270899	-12.0358	4.66554e-30	1
cg15962314	1	44399869	rs10890273	44186444	-0.0270899	-12.0358	4.66554e-30	1
cg22617819	1	44378782	rs37462	44284778	0.032931	12.0296	4.95947e-30	1
cg22617819	1	44378782	rs39722	44285663	0.032931	12.0296	4.95947e-30	1
cg01548234	1	44022527	rs147263689	44197228	-0.00903457	-12.0241	5.23134e-30	1
cg09324566	1	44300401	rs3791090	44327445	-0.0297087	-12.0218	5.35298e-30	1
cg15962314	1	44399869	rs3862228	44196945	-0.0270654	-12.009	6.06492e-30	1
cg15962314	1	44399869	rs7538463	44196416	-0.0270654	-12.009	6.06492e-30	1
cg24979194	1	44324198	chr1:44383791	44383791	0.0244752	12.0062	6.23133e-30	1
cg22617819	1	44378782	rs11210928	44268219	0.0321996	12.0009	6.56592e-30	1
cg07517557	1	44423187	rs72684757	44332380	-0.0639517	-12.0005	6.59142e-30	1
cg24979194	1	44324198	rs2108202	44395786	0.0245623	11.999	6.68313e-30	1
cg13246856	1	44399776	rs586339	44137257	-0.0262927	-11.9987	6.70761e-30	1
cg05180756	1	44430318	rs12737898	44407401	-0.0481075	-11.9972	6.80427e-30	1
cg02329117	1	44399770	rs34480554	44394983	-0.0331724	-11.9968	6.82966e-30	1
cg22617819	1	44378782	rs2906464	44329803	0.0331241	11.9962	6.86956e-30	1
cg22617819	1	44378782	rs2906461	44334228	0.0331241	11.9962	6.86956e-30	1
cg24979194	1	44324198	rs67307631	44383341	0.0243708	11.9944	6.99436e-30	1
cg15962314	1	44399869	rs10890275	44194216	-0.0270325	-11.9927	7.1107e-30	1
cg15962314	1	44399869	rs4660259	44194534	-0.0270325	-11.9927	7.1107e-30	1
cg15962314	1	44399869	rs4660260	44195353	-0.0270325	-11.9927	7.1107e-30	1
cg15962314	1	44399869	rs11210907	44191759	-0.0270325	-11.9927	7.1107e-30	1
cg15962314	1	44399869	rs55803885	44195619	-0.0270325	-11.9927	7.1107e-30	1
cg13246856	1	44399776	rs607062	44133016	-0.0262902	-11.9915	7.19003e-30	1
cg13381660	1	44432698	rs2428964	44372827	-0.0304691	-11.985	7.66504e-30	1
cg22617819	1	44378782	rs246774	44299695	0.0333445	11.9847	7.68512e-30	1
cg22617819	1	44378782	rs2486014	44419546	0.0336244	11.983	7.81818e-30	1
cg22617819	1	44378782	rs1008137	44420754	0.0321314	11.9783	8.18407e-30	1
cg22617819	1	44378782	rs3011227	44325409	0.0311626	11.9781	8.19538e-30	1
cg24979194	1	44324198	rs12127226	44395309	0.0243647	11.9774	8.25514e-30	1
cg24979194	1	44324198	rs11210936	44391438	0.0243647	11.9774	8.25514e-30	1
cg22617819	1	44378782	rs55640224	44267669	0.0321662	11.977	8.28888e-30	1
cg22617819	1	44378782	rs6143206	44327106	0.027037	11.9758	8.38572e-30	1
cg17260276	1	44399855	rs143942314	44371259	-0.0282831	-11.9681	9.03562e-30	1
cg22617819	1	44378782	rs37468	44280381	0.0325383	11.9636	9.442e-30	1
cg03359630	1	44387591	rs1859726	44396215	-0.0216352	-11.949	1.0888e-29	1
cg03359630	1	44387591	rs2485990	44396790	-0.0216352	-11.949	1.0888e-29	1
cg22617819	1	44378782	rs2485989	44408454	0.0335495	11.947	1.1098e-29	1
cg22617819	1	44378782	rs115071958	44371352	0.0273172	11.9441	1.14181e-29	1
cg07517557	1	44423187	rs146829029	44295873	-0.0636546	-11.9337	1.26265e-29	1
cg13246856	1	44399776	rs2485991	44391722	-0.0376997	-11.9237	1.39197e-29	1
cg22617819	1	44378782	rs1636879	44428680	0.0318606	11.9233	1.39772e-29	1
cg22617819	1	44378782	rs246773	44300249	0.0330864	11.9188	1.45991e-29	1
cg13246856	1	44399776	rs3011216	44296439	-0.0237959	-11.9175	1.47759e-29	1
cg04131194	1	44405267	rs35182002	44267303	0.0502023	11.9149	1.51647e-29	1
cg24979194	1	44324198	rs6671164	44403489	0.0244531	11.9119	1.56031e-29	1
cg22617819	1	44378782	rs3124746	44320934	0.0328993	11.8968	1.80726e-29	1
cg22617819	1	44378782	rs2906467	44320476	0.0328993	11.8968	1.80726e-29	1
cg22617819	1	44378782	rs2906465	44323736	0.0328993	11.8968	1.80726e-29	1
cg22617819	1	44378782	rs3011226	44324060	0.0328993	11.8968	1.80726e-29	1
cg22617819	1	44378782	rs2428957	44409048	0.0320736	11.8941	1.85466e-29	1
cg05180756	1	44430318	rs3120802	44386305	-0.046085	-11.8893	1.94407e-29	1
cg05180756	1	44430318	rs9727068	44406516	-0.0474438	-11.8834	2.05902e-29	1
cg22617819	1	44378782	rs11310494	44302647	0.0328598	11.8764	2.20321e-29	1
cg15962314	1	44399869	rs4660743	44195404	-0.0267318	-11.8711	2.31873e-29	1
cg09324566	1	44300401	rs12040333	44314041	-0.029161	-11.865	2.45929e-29	1
cg07517557	1	44423187	rs11270209	44348651	-0.0586024	-11.8577	2.63933e-29	1
cg03359630	1	44387591	rs37468	44280381	-0.0208423	-11.8565	2.67169e-29	1
cg17260276	1	44399855	rs2428956	44409943	-0.0366865	-11.8542	2.73128e-29	1
cg12599982	1	44399894	chr1:44383791	44383791	-0.0245111	-11.8384	3.18248e-29	1
cg03359630	1	44387591	rs3120804	44405214	-0.0215355	-11.8345	3.30626e-29	1
cg13246856	1	44399776	rs35235321	44285160	-0.0377217	-11.8246	3.63785e-29	1
cg24979194	1	44324198	rs2240447	44415415	0.0244166	11.8206	3.7807e-29	1
cg24979194	1	44324198	rs7556565	44416090	0.0244166	11.8206	3.7807e-29	1
cg13246856	1	44399776	rs1766966	44382515	-0.0374917	-11.817	3.91298e-29	1
cg07517557	1	44423187	chr1:44410537	44410537	-0.0586177	-11.8083	4.25929e-29	1
cg03359630	1	44387591	rs3120805	44406113	-0.0214999	-11.807	4.31218e-29	1
cg13246856	1	44399776	rs147263689	44197228	-0.0261436	-11.8045	4.41783e-29	1
cg03359630	1	44387591	rs246777	44274434	-0.0206235	-11.8012	4.55877e-29	1
cg03359630	1	44387591	rs246775	44275595	-0.0206235	-11.8012	4.55877e-29	1
cg09324566	1	44300401	rs2788371	44343962	-0.0304174	-11.7998	4.62241e-29	1
cg09324566	1	44300401	rs2428851	44353853	-0.0304174	-11.7998	4.62241e-29	1
cg09324566	1	44300401	rs2527777	44344796	-0.0304174	-11.7998	4.62241e-29	1
cg09324566	1	44300401	rs2428854	44356185	-0.0304174	-11.7998	4.62241e-29	1
cg09324566	1	44300401	rs803683	44358148	-0.0304174	-11.7998	4.62241e-29	1
cg09324566	1	44300401	rs803676	44352458	-0.0304174	-11.7998	4.62241e-29	1
cg09324566	1	44300401	rs803677	44351701	-0.0304174	-11.7998	4.62241e-29	1
cg21138201	1	44313837	rs11270209	44348651	-0.0267512	-11.7998	4.62244e-29	1
cg13381660	1	44432698	rs3120802	44386305	-0.0302037	-11.7941	4.88589e-29	1
cg03359630	1	44387591	rs2906597	44406725	-0.021484	-11.7939	4.89585e-29	1
cg24979194	1	44324198	chr1:44404992	44404992	0.0245979	11.7869	5.2371e-29	1
cg24979194	1	44324198	chr1:44404993	44404993	0.0245979	11.7869	5.2371e-29	1
cg18828468	1	44047968	rs10789441	44130564	-0.0251775	-11.7759	5.82421e-29	1
cg13246856	1	44399776	rs541487	44283909	-0.0374658	-11.7756	5.84135e-29	1
cg13246856	1	44399776	rs37464	44284161	-0.0374658	-11.7756	5.84135e-29	1
cg22617819	1	44378782	rs1766968	44403042	0.0326019	11.7732	5.97367e-29	1
cg15962314	1	44399869	rs115071958	44371352	-0.0349405	-11.7707	6.11886e-29	1
cg05180756	1	44430318	rs3120803	44386615	-0.0458547	-11.7686	6.24344e-29	1
cg05180756	1	44430318	rs2428962	44388624	-0.0457722	-11.7602	6.7758e-29	1
cg13246856	1	44399776	rs1766964	44381847	-0.0391161	-11.7588	6.86575e-29	1
cg13246856	1	44399776	rs2428961	44392921	-0.0391161	-11.7588	6.86575e-29	1
cg13246856	1	44399776	rs2993621	44372291	-0.0391161	-11.7588	6.86575e-29	1
cg13246856	1	44399776	rs1859725	44379577	-0.0391161	-11.7588	6.86575e-29	1
cg13246856	1	44399776	rs2486012	44373409	-0.0391161	-11.7588	6.86575e-29	1
cg13246856	1	44399776	rs783301	44369009	-0.0391161	-11.7588	6.86575e-29	1
cg13246856	1	44399776	rs2245439	44389959	-0.0391161	-11.7588	6.86575e-29	1
cg13246856	1	44399776	rs61770291	44383123	-0.0391161	-11.7588	6.86575e-29	1
cg13246856	1	44399776	rs2428960	44393146	-0.0391161	-11.7588	6.86575e-29	1
cg13246856	1	44399776	rs2428959	44395224	-0.0391161	-11.7588	6.86575e-29	1
cg13246856	1	44399776	rs2248305	44379493	-0.0391161	-11.7588	6.86575e-29	1
cg13246856	1	44399776	rs1636877	44387625	-0.0391161	-11.7588	6.86575e-29	1
cg13246856	1	44399776	rs2428963	44373439	-0.0391161	-11.7588	6.86575e-29	1
cg13246856	1	44399776	rs2485995	44369600	-0.0391161	-11.7588	6.86575e-29	1
cg13246856	1	44399776	rs2906598	44372290	-0.0391161	-11.7588	6.86575e-29	1
cg17260276	1	44399855	chr1:44410537	44410537	-0.0362775	-11.7539	7.19913e-29	1
cg22617819	1	44378782	rs541487	44283909	0.0310265	11.7489	7.55526e-29	1
cg22617819	1	44378782	rs37464	44284161	0.0310265	11.7489	7.55526e-29	1
cg09324566	1	44300401	rs783303	44365529	-0.0302153	-11.7454	7.81292e-29	1
cg22617819	1	44378782	chr1:44410537	44410537	0.028799	11.7439	7.92313e-29	1
cg13246856	1	44399776	rs42962:44298564:A:C	44298564	-0.0379452	-11.742	8.0741e-29	1
cg13246856	1	44399776	rs304303	44178070	-0.0256124	-11.7338	8.73106e-29	1
cg13246856	1	44399776	rs37462	44284778	-0.0388953	-11.7323	8.85702e-29	1
cg13246856	1	44399776	rs39722	44285663	-0.0388953	-11.7323	8.85702e-29	1
cg09324566	1	44300401	rs3791068	44287116	-0.0297143	-11.7318	8.90665e-29	1
cg12599982	1	44399894	rs11578313	44392792	-0.0239403	-11.7303	9.03201e-29	1
cg12599982	1	44399894	rs9326136	44390392	-0.0239682	-11.7261	9.40965e-29	1
cg12599982	1	44399894	rs4660262	44382524	-0.0239398	-11.7239	9.6106e-29	1
cg22617819	1	44378782	rs2428853	44343173	0.0252292	11.7228	9.71178e-29	1
cg13246856	1	44399776	rs55852728	44383277	-0.038364	-11.7208	9.89904e-29	1
cg15962314	1	44399869	rs34480554	44394983	-0.0392942	-11.7193	1.00384e-28	1
cg02329117	1	44399770	rs586339	44137257	-0.0229435	-11.7185	1.01145e-28	1
cg13246856	1	44399776	rs2906455	44341895	-0.0390166	-11.7158	1.03853e-28	1
cg13246856	1	44399776	rs138266336	44359199	-0.0390166	-11.7158	1.03853e-28	1
cg13246856	1	44399776	rs61770286	44356609	-0.0390166	-11.7158	1.03853e-28	1
cg13246856	1	44399776	rs17474535	44353084	-0.0390166	-11.7158	1.03853e-28	1
cg13246856	1	44399776	rs61770287	44359205	-0.0390166	-11.7158	1.03853e-28	1
cg13246856	1	44399776	rs3011230	44340655	-0.0390166	-11.7158	1.03853e-28	1
cg13246856	1	44399776	rs2906456	44340920	-0.0390166	-11.7158	1.03853e-28	1
cg13246856	1	44399776	rs3011231	44342235	-0.0390166	-11.7158	1.03853e-28	1
cg13246856	1	44399776	chr1:44337926	44337926	-0.0390166	-11.7158	1.03853e-28	1
cg13246856	1	44399776	rs37457	44291191	-0.038844	-11.7156	1.04055e-28	1
cg17260276	1	44399855	rs35891206	44248230	-0.0266194	-11.7151	1.04549e-28	1
cg13246856	1	44399776	rs17533707	44361533	-0.0389991	-11.7142	1.05476e-28	1
cg13246856	1	44399776	rs61770289:44363710:T:C	44363710	-0.0389951	-11.7134	1.06262e-28	1
cg12599982	1	44399894	rs67307631	44383341	-0.0242151	-11.7129	1.06803e-28	1
cg01548234	1	44022527	rs3011225	44319373	-0.00925098	-11.7122	1.07542e-28	1
cg01548234	1	44022527	rs2906468	44319007	-0.00925098	-11.7122	1.07542e-28	1
cg12599982	1	44399894	rs3791112	44379248	-0.0241765	-11.7109	1.08827e-28	1
cg13246856	1	44399776	rs3791097	44349381	-0.0390077	-11.7099	1.09902e-28	1
cg04131194	1	44405267	rs783304	44365457	-0.0665765	-11.7081	1.1181e-28	1
cg22617819	1	44378782	rs35235321	44285160	0.0310429	11.7071	1.12935e-28	1
cg24979194	1	44324198	rs6680421	44408969	0.0241125	11.705	1.15238e-28	1
cg12599982	1	44399894	rs12127226	44395309	-0.0242118	-11.698	1.23218e-28	1
cg12599982	1	44399894	rs11210936	44391438	-0.0242118	-11.698	1.23218e-28	1
cg09324566	1	44300401	rs803681	44362912	-0.03005	-11.6936	1.28551e-28	1
cg22617819	1	44378782	rs11357999	44329659	0.0312648	11.6927	1.29614e-28	1
cg05180756	1	44430318	rs1636876	44387228	-0.0454064	-11.6908	1.32022e-28	1
cg02329117	1	44399770	rs607062	44133016	-0.0229078	-11.6907	1.32215e-28	1
cg13381660	1	44432698	rs2486011	44381246	-0.0295497	-11.6822	1.43386e-28	1
cg17260276	1	44399855	rs917294	44249485	-0.0274829	-11.6809	1.45186e-28	1
cg22617819	1	44378782	rs2906462	44332084	0.0312298	11.6791	1.47701e-28	1
cg22617819	1	44378782	rs2906460	44335323	0.0312298	11.6791	1.47701e-28	1
cg22617819	1	44378782	rs57148324	44335302	0.0312298	11.6791	1.47701e-28	1
cg22617819	1	44378782	rs11442409	44333293	0.0312298	11.6791	1.47701e-28	1
cg22617819	1	44378782	rs2906463	44330048	0.0312298	11.6791	1.47701e-28	1
cg22617819	1	44378782	rs2906459	44335657	0.0312298	11.6791	1.47701e-28	1
cg13246856	1	44399776	rs556667	44287414	-0.0380143	-11.6779	1.49392e-28	1
cg13246856	1	44399776	rs641356	44287186	-0.0380143	-11.6779	1.49392e-28	1
cg13246856	1	44399776	rs148773406	44371107	-0.038372	-11.6705	1.60511e-28	1
cg03359630	1	44387591	rs2485989	44408454	-0.021239	-11.6704	1.60621e-28	1
cg03359630	1	44387591	rs641356	44287186	-0.0203375	-11.6693	1.62354e-28	1
cg03359630	1	44387591	rs556667	44287414	-0.0203375	-11.6693	1.62354e-28	1
cg03359630	1	44387591	rs2486014	44419546	-0.0212266	-11.6649	1.69342e-28	1
cg02329117	1	44399770	rs36004035	44222218	-0.0224406	-11.6635	1.71535e-28	1
cg13246856	1	44399776	rs246774	44299695	-0.0393106	-11.6624	1.73433e-28	1
cg24979194	1	44324198	rs4660263	44421433	0.0239834	11.661	1.75807e-28	1
cg13381660	1	44432698	rs1636876	44387228	-0.029883	-11.657	1.82695e-28	1
cg22617819	1	44378782	rs35891206	44248230	0.0210577	11.6548	1.86472e-28	1
cg13246856	1	44399776	rs11357999	44329659	-0.0375805	-11.6535	1.88913e-28	1
cg22617819	1	44378782	rs2428964	44372827	0.0330662	11.6511	1.93306e-28	1
cg04131194	1	44405267	rs656131	44129099	-0.0505337	-11.6502	1.94881e-28	1
cg12599982	1	44399894	rs12726706	44399942	-0.0240238	-11.6476	1.99904e-28	1
cg05180756	1	44430318	rs2428964	44372827	-0.0451284	-11.6475	1.99949e-28	1
cg02329117	1	44399770	rs142635833	44354875	-0.0262573	-11.6388	2.17513e-28	1
cg13246856	1	44399776	rs11442409	44333293	-0.0375257	-11.635	2.25394e-28	1
cg13246856	1	44399776	rs2906460	44335323	-0.0375257	-11.635	2.25394e-28	1
cg13246856	1	44399776	rs2906462	44332084	-0.0375257	-11.635	2.25394e-28	1
cg13246856	1	44399776	rs2906463	44330048	-0.0375257	-11.635	2.25394e-28	1
cg13246856	1	44399776	rs57148324	44335302	-0.0375257	-11.635	2.25394e-28	1
cg13246856	1	44399776	rs2906459	44335657	-0.0375257	-11.635	2.25394e-28	1
cg22617819	1	44378782	rs37466	44283071	0.0306708	11.6313	2.33684e-28	1
cg13246856	1	44399776	rs246775	44275595	-0.0380625	-11.6274	2.42444e-28	1
cg13246856	1	44399776	rs246777	44274434	-0.0380625	-11.6274	2.42444e-28	1
cg22617819	1	44378782	rs42962:44298564:A:C	44298564	0.0312205	11.6227	2.53682e-28	1
cg13246856	1	44399776	rs12760568	44323254	-0.0347031	-11.6217	2.56115e-28	1
cg13246856	1	44399776	rs7417507	44323258	-0.0347031	-11.6217	2.56115e-28	1
cg18828468	1	44047968	rs11210900	44122165	-0.0255074	-11.6131	2.77991e-28	1
cg04131194	1	44405267	rs3791069	44289998	0.0473193	11.6101	2.86206e-28	1
cg18828468	1	44047968	rs4336891	44126440	-0.0256004	-11.6063	2.96803e-28	1
cg13246856	1	44399776	rs1548634	44399608	-0.0374768	-11.5995	3.16732e-28	1
cg13246856	1	44399776	rs246773	44300249	-0.0389977	-11.5958	3.2807e-28	1
cg24979194	1	44324198	rs12726706	44399942	0.0236229	11.5912	3.42835e-28	1
cg04131194	1	44405267	rs3838468	44277169	0.0471762	11.5833	3.69739e-28	1
cg04131194	1	44405267	rs12741189	44287943	0.0468552	11.5831	3.70434e-28	1
cg04131194	1	44405267	rs12131981	44289080	0.0468552	11.5831	3.70434e-28	1
cg04131194	1	44405267	rs11580407	44294920	0.0468552	11.5831	3.70434e-28	1
cg13246856	1	44399776	rs3011229	44328017	-0.0373832	-11.5823	3.7323e-28	1
cg13246856	1	44399776	rs3011221	44312109	-0.0373832	-11.5823	3.7323e-28	1
cg22617819	1	44378782	rs4660750	44250381	0.0314974	11.579	3.85147e-28	1
cg22617819	1	44378782	rs4660749	44250301	0.0314974	11.579	3.85147e-28	1
cg22617819	1	44378782	rs3011229	44328017	0.0309997	11.5751	3.99571e-28	1
cg22617819	1	44378782	rs3011221	44312109	0.0309997	11.5751	3.99571e-28	1
cg02329117	1	44399770	rs2428964	44372827	-0.035256	-11.5727	4.09094e-28	1
cg13246856	1	44399776	rs2906461	44334228	-0.0387591	-11.5669	4.32183e-28	1
cg13246856	1	44399776	rs2906464	44329803	-0.0387591	-11.5669	4.32183e-28	1
cg04131194	1	44405267	rs12125838	44277600	0.0467172	11.557	4.7498e-28	1
cg05180756	1	44430318	rs2242637	44401384	-0.0455532	-11.5554	4.82449e-28	1
cg22617819	1	44378782	rs6680338	44246356	0.0313922	11.5552	4.8345e-28	1
cg22617819	1	44378782	rs147671612	44371437	0.0331122	11.5512	5.02105e-28	1
cg22617819	1	44378782	rs142328051	44371441	0.0331122	11.5512	5.02105e-28	1
cg12599982	1	44399894	rs2108202	44395786	-0.0241135	-11.546	5.2741e-28	1
cg22617819	1	44378782	rs3791055	44265655	0.0314078	11.5453	5.30907e-28	1
cg22617819	1	44378782	rs9726489	44267668	0.0314078	11.5453	5.30907e-28	1
cg22617819	1	44378782	rs6670344	44269208	0.0314078	11.5453	5.30907e-28	1
cg22617819	1	44378782	rs1502907	44258040	0.0314078	11.5453	5.30907e-28	1
cg13246856	1	44399776	rs3838470	44303025	-0.0372562	-11.5375	5.72078e-28	1
cg13246856	1	44399776	rs3011218	44303329	-0.0372562	-11.5375	5.72078e-28	1
cg13246856	1	44399776	rs37466	44283071	-0.036699	-11.5279	6.26548e-28	1
cg12599982	1	44399894	rs3762422	44400532	-0.0237867	-11.5254	6.41597e-28	1
cg12599982	1	44399894	rs6801	44396646	-0.0241009	-11.5246	6.46997e-28	1
cg22617819	1	44378782	rs3838470	44303025	0.0308663	11.5176	6.91414e-28	1
cg22617819	1	44378782	rs3011218	44303329	0.0308663	11.5176	6.91414e-28	1
cg13246856	1	44399776	rs3011226	44324060	-0.03862	-11.5174	6.92894e-28	1
cg13246856	1	44399776	rs3124746	44320934	-0.03862	-11.5174	6.92894e-28	1
cg13246856	1	44399776	rs2906465	44323736	-0.03862	-11.5174	6.92894e-28	1
cg13246856	1	44399776	rs2906467	44320476	-0.03862	-11.5174	6.92894e-28	1
cg15962314	1	44399869	rs142635833	44354875	-0.0314196	-11.5135	7.18731e-28	1
cg02329117	1	44399770	rs2428853	44343173	-0.0266398	-11.5062	7.70154e-28	1
cg03359630	1	44387591	rs1766968	44403042	-0.0206447	-11.5059	7.72417e-28	1
cg15962314	1	44399869	rs586339	44137257	-0.0272742	-11.4994	8.22242e-28	1
cg18828468	1	44047968	rs55693463	44140312	-0.025185	-11.4984	8.29573e-28	1
cg13246856	1	44399776	rs55640224	44267669	-0.0374795	-11.4892	9.05555e-28	1
cg02329117	1	44399770	rs2428962	44388624	-0.0352681	-11.4886	9.11068e-28	1
cg15962314	1	44399869	rs607062	44133016	-0.0272606	-11.4871	9.24061e-28	1
cg04131194	1	44405267	rs12122867	44275441	0.0464849	11.4822	9.67706e-28	1
cg13246856	1	44399776	rs2428964	44372827	-0.039373	-11.4791	9.96286e-28	1
cg13246856	1	44399776	rs11310494	44302647	-0.0385131	-11.4758	1.02823e-27	1
cg13246856	1	44399776	rs2428962	44388624	-0.03961	-11.4747	1.0396e-27	1
cg22617819	1	44378782	rs1354261	44256682	0.0296851	11.4716	1.07037e-27	1
cg22617819	1	44378782	rs6691988	44254402	0.0296851	11.4716	1.07037e-27	1
cg18828468	1	44047968	rs112407523	44107072	-0.0252002	-11.457	1.22962e-27	1
cg18828468	1	44047968	rs11210895	44102782	-0.0252002	-11.457	1.22962e-27	1
cg18828468	1	44047968	rs11210896	44103275	-0.0252002	-11.457	1.22962e-27	1
cg18828468	1	44047968	rs11210893	44101767	-0.0252002	-11.457	1.22962e-27	1
cg04131194	1	44405267	rs1875653	44253298	0.0464129	11.4564	1.23631e-27	1
cg12599982	1	44399894	rs12127737	44402565	-0.023672	-11.4555	1.24725e-27	1
cg17260276	1	44399855	rs11320873	44237701	-0.0267284	-11.4543	1.26053e-27	1
cg24979194	1	44324198	rs2352990	44393276	0.023341	11.4507	1.30439e-27	1
cg04131194	1	44405267	rs11210924	44261195	0.0459779	11.4475	1.34529e-27	1
cg04131194	1	44405267	rs11210927	44266420	0.0459779	11.4475	1.34529e-27	1
cg04131194	1	44405267	rs3828140	44265467	0.0459779	11.4475	1.34529e-27	1
cg04131194	1	44405267	rs7553818	44260312	0.0459779	11.4475	1.34529e-27	1
cg13246856	1	44399776	rs1859726	44396215	-0.0390178	-11.4442	1.38792e-27	1
cg13246856	1	44399776	rs2485990	44396790	-0.0390178	-11.4442	1.38792e-27	1
cg24979194	1	44324198	rs34754704	44340149	0.0218277	11.4415	1.42317e-27	1
cg24979194	1	44324198	rs810680	44347856	0.0218277	11.4415	1.42317e-27	1
cg24979194	1	44324198	rs2428852	44346875	0.0218277	11.4415	1.42317e-27	1
cg24979194	1	44324198	rs2485996	44354661	0.0218277	11.4415	1.42317e-27	1
cg24979194	1	44324198	rs2906458	44336389	0.0218277	11.4415	1.42317e-27	1
cg13246856	1	44399776	rs11210928	44268219	-0.0373184	-11.4371	1.48475e-27	1
cg04131194	1	44405267	rs3791049	44251119	0.0459532	11.4294	1.59679e-27	1
cg04131194	1	44405267	rs12121688	44256458	0.0459532	11.4294	1.59679e-27	1
cg04131194	1	44405267	rs10890283	44254145	0.0459532	11.4294	1.59679e-27	1
cg12599982	1	44399894	rs35218617	44392277	-0.0236067	-11.4245	1.67307e-27	1
cg13246856	1	44399776	rs37468	44280381	-0.0377678	-11.4231	1.69523e-27	1
cg22617819	1	44378782	rs246778	44272761	0.0299106	11.422	1.71193e-27	1
cg13246856	1	44399776	rs2428957	44409048	-0.0373808	-11.4144	1.84072e-27	1
cg18828468	1	44047968	rs12041746	44118195	-0.0250898	-11.4111	1.89805e-27	1
cg15962314	1	44399869	rs11320852	44198651	-0.0269744	-11.4051	2.00855e-27	1
cg22617819	1	44378782	rs559481	44123866	0.0230239	11.4038	2.03489e-27	1
cg24979194	1	44324198	rs6675620	44417630	0.023396	11.4009	2.08977e-27	1
cg04131194	1	44405267	rs3791063	44279711	0.0460207	11.3957	2.19694e-27	1
cg04131194	1	44405267	rs3791064	44280425	0.0460207	11.3957	2.19694e-27	1
cg22617819	1	44378782	rs1636876	44387228	0.0325702	11.3949	2.21347e-27	1
cg12599982	1	44399894	rs6671164	44403489	-0.023886	-11.3936	2.23936e-27	1
cg04131194	1	44405267	rs35438123	44285324	0.046012	11.3912	2.2909e-27	1
cg04131194	1	44405267	rs972443	44282355	0.0460054	11.3907	2.30124e-27	1
cg13246856	1	44399776	rs2906597	44406725	-0.0390017	-11.3887	2.346e-27	1
cg13246856	1	44399776	rs1636879	44428680	-0.0369879	-11.3877	2.36802e-27	1
cg18828468	1	44047968	rs61702439	44087179	-0.0250693	-11.386	2.40631e-27	1
cg18828468	1	44047968	rs9783098	44087141	-0.0250693	-11.386	2.40631e-27	1
cg18828468	1	44047968	rs78853119	44091075	-0.0250693	-11.386	2.40631e-27	1
cg18828468	1	44047968	rs12075670	44080958	-0.0250693	-11.386	2.40631e-27	1
cg18828468	1	44047968	rs11210888	44076630	-0.0250693	-11.386	2.40631e-27	1
cg18828468	1	44047968	rs140786067	44094528	-0.0250693	-11.386	2.40631e-27	1
cg18828468	1	44047968	rs78263269	44091404	-0.0250693	-11.386	2.40631e-27	1
cg18828468	1	44047968	rs11804031	44081912	-0.0250693	-11.386	2.40631e-27	1
cg18828468	1	44047968	rs115429924	44093693	-0.0250693	-11.386	2.40631e-27	1
cg18828468	1	44047968	rs10890267	44078604	-0.0250693	-11.386	2.40631e-27	1
cg13246856	1	44399776	rs3120805	44406113	-0.0389866	-11.3857	2.41431e-27	1
cg18828468	1	44047968	rs77274018	44091476	-0.0250779	-11.3835	2.46382e-27	1
cg17260276	1	44399855	rs7546040	44247233	-0.025865	-11.3811	2.52013e-27	1
cg13246856	1	44399776	rs3120804	44405214	-0.0389564	-11.3782	2.59062e-27	1
cg13246856	1	44399776	rs2486014	44419546	-0.0388349	-11.3723	2.73851e-27	1
cg24979194	1	44324198	rs3791102	44366617	0.0218663	11.3689	2.8279e-27	1
cg22617819	1	44378782	rs2486011	44381246	0.03208	11.3647	2.94349e-27	1
cg02329117	1	44399770	rs304303	44178070	-0.0221842	-11.3589	3.10729e-27	1
cg04131194	1	44405267	rs7515003	44264498	0.0456961	11.3583	3.12533e-27	1
cg24979194	1	44324198	rs3791116	44414156	0.023495	11.354	3.25535e-27	1
cg24979194	1	44324198	rs4448553	44411589	0.02321	11.3506	3.36e-27	1
cg04131194	1	44405267	rs12128485	44267619	0.0456589	11.3468	3.4853e-27	1
cg02329117	1	44399770	rs115071958	44371352	-0.0280786	-11.3432	3.60318e-27	1
cg13246856	1	44399776	rs2242637	44401384	-0.0396102	-11.3424	3.63111e-27	1
cg04131194	1	44405267	rs72684757	44332380	-0.0740699	-11.3338	3.93963e-27	1
cg22617819	1	44378782	rs2906470	44306559	0.0321417	11.3336	3.94356e-27	1
cg13246856	1	44399776	rs2485989	44408454	-0.0387335	-11.3336	3.94699e-27	1
cg04131194	1	44405267	rs972444	44282204	0.0459496	11.3305	4.06227e-27	1
cg24979194	1	44324198	rs3762422	44400532	0.0231524	11.3285	4.13777e-27	1
cg13246856	1	44399776	rs1008137	44420754	-0.0369999	-11.3268	4.20425e-27	1
cg07517557	1	44423187	rs12046114	44301820	-0.0559699	-11.3232	4.35011e-27	1
cg07517557	1	44423187	rs3791075	44300526	-0.0559699	-11.3232	4.35011e-27	1
cg24979194	1	44324198	rs4660262	44382524	0.022966	11.321	4.44282e-27	1
cg24979194	1	44324198	rs803680	44364370	0.0217755	11.3204	4.46677e-27	1
cg13246856	1	44399776	rs3120803	44386615	-0.0392174	-11.3199	4.48805e-27	1
cg22617819	1	44378782	rs55852728	44383277	0.0309303	11.3184	4.55205e-27	1
cg17260276	1	44399855	rs11210913	44222597	-0.0251816	-11.3158	4.66306e-27	1
cg04131194	1	44405267	rs12133508	44277746	0.0456465	11.3135	4.76863e-27	1
cg04131194	1	44405267	rs1012125	44277099	0.0456465	11.3135	4.76863e-27	1
cg13246856	1	44399776	rs1766968	44403042	-0.0380234	-11.3098	4.93789e-27	1
cg17260276	1	44399855	rs7549094	44213178	-0.0252099	-11.3062	5.10351e-27	1
cg13246856	1	44399776	rs4660749	44250301	-0.0372233	-11.3046	5.18264e-27	1
cg13246856	1	44399776	rs4660750	44250381	-0.0372233	-11.3046	5.18264e-27	1
cg22617819	1	44378782	rs7546040	44247233	0.0204298	11.3023	5.29558e-27	1
cg07517557	1	44423187	rs7552219	44312347	-0.0558749	-11.2966	5.58879e-27	1
cg07517557	1	44423187	rs7542434	44308887	-0.0558749	-11.2966	5.58879e-27	1
cg22617819	1	44378782	rs11320873	44237701	0.0209905	11.2957	5.63647e-27	1
cg17260276	1	44399855	rs12119149	44243283	-0.0254023	-11.2949	5.67646e-27	1
cg22617819	1	44378782	rs150623615	44151435	0.0198943	11.2903	5.9307e-27	1
cg04131194	1	44405267	rs12128547	44267811	0.0453726	11.2901	5.93699e-27	1
cg22617819	1	44378782	rs11210913	44222597	0.019959	11.2849	6.23856e-27	1
cg07517557	1	44423187	rs57915626	44333929	-0.0559441	-11.281	6.46734e-27	1
cg07517557	1	44423187	rs3791092	44334263	-0.0559441	-11.281	6.46734e-27	1
cg24979194	1	44324198	rs9326136	44390392	0.0229186	11.2786	6.61899e-27	1
cg09324566	1	44300401	rs11210935	44369444	-0.0225848	-11.2734	6.94574e-27	1
cg22617819	1	44378782	rs12119149	44243283	0.0201441	11.2709	7.11401e-27	1
cg19768360	1	44304792	rs783304	44365457	-0.0184443	-11.2706	7.13259e-27	1
cg07517557	1	44423187	rs58854399	44323475	-0.0558803	-11.2684	7.28504e-27	1
cg07517557	1	44423187	rs3791089	44327352	-0.0558803	-11.2684	7.28504e-27	1
cg07517557	1	44423187	rs3791087	44325548	-0.0558803	-11.2684	7.28504e-27	1
cg15962314	1	44399869	rs2428964	44372827	-0.0416362	-11.2671	7.37098e-27	1
cg22617819	1	44378782	rs10599480	44209514	0.0200348	11.2659	7.45271e-27	1
cg12599982	1	44399894	rs2352990	44393276	-0.0233251	-11.2641	7.58156e-27	1
cg04131194	1	44405267	rs146829029	44295873	-0.0736574	-11.2594	7.92707e-27	1
cg07517557	1	44423187	rs3791085	44322487	-0.0557154	-11.2588	7.97147e-27	1
cg07517557	1	44423187	rs3791076	44314922	-0.0557154	-11.2588	7.97147e-27	1
cg02329117	1	44399770	rs12737898	44407401	-0.0358565	-11.2534	8.38548e-27	1
cg04131194	1	44405267	rs35747575	44275376	0.0455881	11.2531	8.40531e-27	1
cg04131194	1	44405267	rs3791059	44276062	0.0455881	11.2531	8.40531e-27	1
cg04131194	1	44405267	rs11580676	44272529	0.0455881	11.2531	8.40531e-27	1
cg04131194	1	44405267	rs12126352	44273197	0.0455881	11.2531	8.40531e-27	1
cg04131194	1	44405267	rs3791062	44279223	0.0455881	11.2531	8.40531e-27	1
cg13246856	1	44399776	rs3791055	44265655	-0.0370522	-11.2481	8.81039e-27	1
cg13246856	1	44399776	rs1502907	44258040	-0.0370522	-11.2481	8.81039e-27	1
cg13246856	1	44399776	rs6670344	44269208	-0.0370522	-11.2481	8.81039e-27	1
cg13246856	1	44399776	rs9726489	44267668	-0.0370522	-11.2481	8.81039e-27	1
cg17260276	1	44399855	rs7543520	44243866	-0.0254126	-11.2438	9.17067e-27	1
cg02329117	1	44399770	rs3120803	44386615	-0.0346887	-11.2433	9.21848e-27	1
cg22617819	1	44378782	rs6669157	44216876	0.0199127	11.2426	9.27318e-27	1
cg22617819	1	44378782	rs6429638	44211010	0.0199127	11.2426	9.27318e-27	1
cg22617819	1	44378782	rs6686238	44210253	0.0199127	11.2426	9.27318e-27	1
cg22617819	1	44378782	rs11210915	44227579	0.0199127	11.2426	9.27318e-27	1
cg22617819	1	44378782	rs2158956	44211697	0.0199127	11.2426	9.27318e-27	1
cg22617819	1	44378782	rs4660261	44229597	0.0199127	11.2426	9.27318e-27	1
cg22617819	1	44378782	rs55722803	44214545	0.0199127	11.2426	9.27318e-27	1
cg22617819	1	44378782	rs28833034	44212942	0.0199127	11.2426	9.27318e-27	1
cg22617819	1	44378782	rs3842543	44231607	0.0199127	11.2426	9.27318e-27	1
cg22617819	1	44378782	rs3791042	44219275	0.0199127	11.2426	9.27318e-27	1
cg04131194	1	44405267	rs6688144	44258931	0.0451804	11.2415	9.37096e-27	1
cg04131194	1	44405267	rs71579311	44258024	0.0451804	11.2415	9.37096e-27	1
cg04131194	1	44405267	rs11210926	44261522	0.0451804	11.2415	9.37096e-27	1
cg04131194	1	44405267	rs11210925	44261208	0.0451804	11.2415	9.37096e-27	1
cg04131194	1	44405267	rs35314257	44260112	0.0451804	11.2415	9.37096e-27	1
cg01548234	1	44022527	rs34269157	44092542	-0.00819977	-11.2412	9.39362e-27	1
cg22617819	1	44378782	rs7549094	44213178	0.0199308	11.2408	9.43399e-27	1
cg13246856	1	44399776	rs2486011	44381246	-0.0383167	-11.2403	9.47968e-27	1
cg02329117	1	44399770	rs3011216	44296439	-0.0201709	-11.2363	9.8395e-27	1
cg17260276	1	44399855	rs3791042	44219275	-0.0250527	-11.2352	9.94152e-27	1
cg17260276	1	44399855	rs6429638	44211010	-0.0250527	-11.2352	9.94152e-27	1
cg17260276	1	44399855	rs6669157	44216876	-0.0250527	-11.2352	9.94152e-27	1
cg17260276	1	44399855	rs2158956	44211697	-0.0250527	-11.2352	9.94152e-27	1
cg17260276	1	44399855	rs4660261	44229597	-0.0250527	-11.2352	9.94152e-27	1
cg17260276	1	44399855	rs3842543	44231607	-0.0250527	-11.2352	9.94152e-27	1
cg17260276	1	44399855	rs11210915	44227579	-0.0250527	-11.2352	9.94152e-27	1
cg17260276	1	44399855	rs6686238	44210253	-0.0250527	-11.2352	9.94152e-27	1
cg17260276	1	44399855	rs55722803	44214545	-0.0250527	-11.2352	9.94152e-27	1
cg17260276	1	44399855	rs28833034	44212942	-0.0250527	-11.2352	9.94152e-27	1
cg24979194	1	44324198	rs12127737	44402565	0.0229892	11.2298	1.04601e-26	1
cg04131194	1	44405267	rs975761	44264435	0.0450512	11.227	1.07292e-26	1
cg24979194	1	44324198	rs12145999	44428632	0.0229693	11.2261	1.0829e-26	1
cg01548234	1	44022527	rs37452	44297573	-0.00829568	-11.2249	1.09422e-26	1
cg04131194	1	44405267	rs6701645	44254514	0.0451554	11.2235	1.10868e-26	1
cg04131194	1	44405267	rs12122504	44256819	0.0451554	11.2235	1.10868e-26	1
cg04131194	1	44405267	rs3791053	44255275	0.0451554	11.2235	1.10868e-26	1
cg04131194	1	44405267	rs3791051	44252908	0.0451554	11.2235	1.10868e-26	1
cg24979194	1	44324198	rs2040950	44315113	0.021575	11.2208	1.137e-26	1
cg22617819	1	44378782	rs3120803	44386615	0.0322919	11.2167	1.18155e-26	1
cg15962314	1	44399869	rs36004035	44222218	-0.0262283	-11.2131	1.22284e-26	1
cg18828468	1	44047968	rs1972794	44099554	-0.0246629	-11.2112	1.24468e-26	1
cg04131194	1	44405267	rs3791057	44268012	0.0451645	11.2106	1.25175e-26	1
cg04131194	1	44405267	rs3791058	44270310	0.0451645	11.2106	1.25175e-26	1
cg03359630	1	44387591	rs1008137	44420754	-0.0196364	-11.2091	1.26947e-26	1
cg04131194	1	44405267	rs6692652	44249770	0.0458207	11.2076	1.28744e-26	1
cg12599982	1	44399894	rs4031031	44393533	-0.0228166	-11.2048	1.32122e-26	1
cg04131194	1	44405267	rs6672795	44268699	0.045133	11.2008	1.37113e-26	1
cg04131194	1	44405267	rs6665149	44268785	0.045133	11.2008	1.37113e-26	1
cg22617819	1	44378782	rs3791041	44202991	0.0198609	11.2004	1.37689e-26	1
cg22617819	1	44378782	rs2428962	44388624	0.0322082	11.198	1.40725e-26	1
cg24979194	1	44324198	rs4660758	44424879	0.0228796	11.1959	1.43574e-26	1
cg02329117	1	44399770	rs2242637	44401384	-0.0348472	-11.1922	1.48686e-26	1
cg04131194	1	44405267	rs12120287	44275686	0.0464218	11.1895	1.52361e-26	1
cg24979194	1	44324198	rs3011223	44318286	0.0215129	11.1836	1.61016e-26	1
cg24979194	1	44324198	rs4660753	44321044	0.0215129	11.1836	1.61016e-26	1
cg24979194	1	44324198	rs3094954	44320919	0.0215129	11.1836	1.61016e-26	1
cg24979194	1	44324198	rs2906466	44322220	0.0215129	11.1836	1.61016e-26	1
cg24979194	1	44324198	rs4660754	44321218	0.0215129	11.1836	1.61016e-26	1
cg24979194	1	44324198	rs3011224	44318483	0.0215129	11.1836	1.61016e-26	1
cg24979194	1	44324198	rs3011222	44317545	0.0215129	11.1836	1.61016e-26	1
cg03359630	1	44387591	rs3791055	44265655	-0.0197371	-11.1812	1.64739e-26	1
cg03359630	1	44387591	rs1502907	44258040	-0.0197371	-11.1812	1.64739e-26	1
cg03359630	1	44387591	rs6670344	44269208	-0.0197371	-11.1812	1.64739e-26	1
cg03359630	1	44387591	rs9726489	44267668	-0.0197371	-11.1812	1.64739e-26	1
cg22617819	1	44378782	chr1:44250784	44250784	0.0291656	11.1796	1.67111e-26	1
cg22617819	1	44378782	rs7543520	44243866	0.0200921	11.1795	1.67364e-26	1
cg01548234	1	44022527	rs3011219	44306120	-0.00826185	-11.177	1.71286e-26	1
cg02329117	1	44399770	rs9727068	44406516	-0.0354332	-11.1761	1.72673e-26	1
cg22617819	1	44378782	rs3120802	44386305	0.0320889	11.1757	1.73333e-26	1
cg13246856	1	44399776	rs2906470	44306559	-0.0382885	-11.1738	1.76551e-26	1
cg04131194	1	44405267	rs6658300	44129209	-0.0488041	-11.1723	1.78935e-26	1
cg03359630	1	44387591	rs4660750	44250381	-0.019733	-11.1721	1.79298e-26	1
cg03359630	1	44387591	rs4660749	44250301	-0.019733	-11.1721	1.79298e-26	1
cg18828468	1	44047968	rs76017264	44126143	-0.0251389	-11.171	1.81111e-26	1
cg13246856	1	44399776	rs12737898	44407401	-0.0400651	-11.1705	1.81974e-26	1
cg17260276	1	44399855	rs10599480	44209514	-0.0250342	-11.1657	1.904e-26	1
cg12599982	1	44399894	chr1:44404992	44404992	-0.023828	-11.1629	1.95441e-26	1
cg12599982	1	44399894	chr1:44404993	44404993	-0.023828	-11.1629	1.95441e-26	1
cg18828468	1	44047968	rs111337594	44112354	-0.0245491	-11.1563	2.07794e-26	1
cg18828468	1	44047968	rs112301467	44114973	-0.0245491	-11.1563	2.07794e-26	1
cg04131194	1	44405267	rs34330931	44263714	0.0449183	11.1561	2.08085e-26	1
cg04131194	1	44405267	rs976313	44266195	0.0449183	11.1561	2.08085e-26	1
cg04131194	1	44405267	rs12116642	44263616	0.0449183	11.1561	2.08085e-26	1
cg04131194	1	44405267	rs976312	44266310	0.0449183	11.1561	2.08085e-26	1
cg18828468	1	44047968	rs11210894	44102587	-0.0245707	-11.1549	2.10568e-26	1
cg12599982	1	44399894	rs34830883	44405339	-0.0233114	-11.1531	2.13983e-26	1
cg01548234	1	44022527	rs11210931	44310875	-0.00824	-11.1506	2.19018e-26	1
cg01548234	1	44022527	rs12723279	44310744	-0.00824	-11.1506	2.19018e-26	1
cg22617819	1	44378782	rs10749850	44205094	0.0197534	11.1477	2.25073e-26	1
cg24979194	1	44324198	rs713191	44314553	0.0214633	11.1444	2.32141e-26	1
cg03359630	1	44387591	rs1636879	44428680	-0.01945	-11.1444	2.32214e-26	1
cg12599982	1	44399894	rs4448553	44411589	-0.023144	-11.1371	2.48568e-26	1
cg03359630	1	44387591	rs11210928	44268219	-0.0195393	-11.1341	2.55409e-26	1
cg04131194	1	44405267	rs74070702	44270561	0.0449932	11.1275	2.71785e-26	1
cg24979194	1	44324198	rs11578313	44392792	0.0226196	11.1207	2.89519e-26	1
cg09324566	1	44300401	rs6665014	44226004	-0.0229885	-11.1174	2.98501e-26	1
cg09324566	1	44300401	rs7513994	44225051	-0.0229885	-11.1174	2.98501e-26	1
cg01548234	1	44022527	rs3952787	44323244	-0.00847124	-11.1172	2.9894e-26	1
cg01548234	1	44022527	rs3011217	44303266	-0.00822999	-11.1157	3.03117e-26	1
cg01548234	1	44022527	rs2906471	44306422	-0.00822999	-11.1157	3.03117e-26	1
cg24979194	1	44324198	rs35218617	44392277	0.0227751	11.1108	3.17271e-26	1
cg03359630	1	44387591	rs55640224	44267669	-0.0195115	-11.1074	3.27525e-26	1
cg13246856	1	44399776	rs9727068	44406516	-0.0396306	-11.1071	3.28539e-26	1
cg02329117	1	44399770	rs55852728	44383277	-0.0326458	-11.1062	3.31219e-26	1
cg17260276	1	44399855	rs3791041	44202991	-0.0248065	-11.0953	3.66472e-26	1
cg18828468	1	44047968	rs77236314	44084083	-0.0244613	-11.0909	3.81886e-26	1
cg18828468	1	44047968	rs80194172	44084063	-0.0244613	-11.0909	3.81886e-26	1
cg18828468	1	44047968	rs16831024	44084620	-0.0244613	-11.0909	3.81886e-26	1
cg22617819	1	44378782	rs917293	44249916	0.0290431	11.0882	3.91568e-26	1
cg01548234	1	44022527	rs11210935	44369444	-0.00882143	-11.0836	4.08542e-26	1
cg13246856	1	44399776	rs142328051	44371441	-0.0385691	-11.0823	4.13632e-26	1
cg13246856	1	44399776	rs147671612	44371437	-0.0385691	-11.0823	4.13632e-26	1
cg01548234	1	44022527	rs803675	44353237	-0.00870044	-11.0823	4.13661e-26	1
cg17260276	1	44399855	rs10749850	44205094	-0.024744	-11.0819	4.1499e-26	1
cg13246856	1	44399776	rs6680338	44246356	-0.0365498	-11.0803	4.21378e-26	1
cg15962314	1	44399869	rs304303	44178070	-0.0262368	-11.0802	4.21572e-26	1
cg18828468	1	44047968	rs12045413	44105789	-0.0244937	-11.0678	4.73258e-26	1
cg12599982	1	44399894	rs6680421	44408969	-0.0233128	-11.0611	5.03353e-26	1
cg15962314	1	44399869	rs147263689	44197228	-0.0265784	-11.0442	5.88966e-26	1
cg01548234	1	44022527	rs3011220	44308867	-0.00825041	-11.0431	5.94901e-26	1
cg08142848	1	44171807	rs34550543	44172458	0.0125425	11.0228	7.18025e-26	1
cg02329117	1	44399770	rs148773406	44371107	-0.0325051	-10.9994	8.91368e-26	1
cg18828468	1	44047968	rs79265289	44036320	-0.0268018	-10.9965	9.15629e-26	1
cg03359630	1	44387591	rs42962:44298564:A:C	44298564	-0.0192399	-10.9935	9.4143e-26	1
cg07517557	1	44423187	rs12058552	44377286	-0.0496373	-10.99	9.72463e-26	1
cg03359630	1	44387591	rs3011229	44328017	-0.0191608	-10.9885	9.85555e-26	1
cg03359630	1	44387591	rs3011221	44312109	-0.0191608	-10.9885	9.85555e-26	1
cg03359630	1	44387591	rs2906460	44335323	-0.0191582	-10.9855	1.01295e-25	1
cg03359630	1	44387591	rs11442409	44333293	-0.0191582	-10.9855	1.01295e-25	1
cg03359630	1	44387591	rs2906463	44330048	-0.0191582	-10.9855	1.01295e-25	1
cg03359630	1	44387591	rs57148324	44335302	-0.0191582	-10.9855	1.01295e-25	1
cg03359630	1	44387591	rs2906462	44332084	-0.0191582	-10.9855	1.01295e-25	1
cg03359630	1	44387591	rs2906459	44335657	-0.0191582	-10.9855	1.01295e-25	1
cg07517557	1	44423187	rs12084459	44377297	-0.0466205	-10.9789	1.07685e-25	1
cg03359630	1	44387591	rs11357999	44329659	-0.0191516	-10.9788	1.07823e-25	1
cg03359630	1	44387591	rs3838470	44303025	-0.0191348	-10.9737	1.13021e-25	1
cg03359630	1	44387591	rs3011218	44303329	-0.0191348	-10.9737	1.13021e-25	1
cg22617819	1	44378782	rs6697354	44151015	0.0194276	10.9692	1.17752e-25	1
cg02329117	1	44399770	rs17474535	44353084	-0.0328659	-10.967	1.20167e-25	1
cg02329117	1	44399770	rs3011231	44342235	-0.0328659	-10.967	1.20167e-25	1
cg02329117	1	44399770	chr1:44337926	44337926	-0.0328659	-10.967	1.20167e-25	1
cg02329117	1	44399770	rs138266336	44359199	-0.0328659	-10.967	1.20167e-25	1
cg02329117	1	44399770	rs2906455	44341895	-0.0328659	-10.967	1.20167e-25	1
cg02329117	1	44399770	rs61770287	44359205	-0.0328659	-10.967	1.20167e-25	1
cg02329117	1	44399770	rs61770286	44356609	-0.0328659	-10.967	1.20167e-25	1
cg02329117	1	44399770	rs2906456	44340920	-0.0328659	-10.967	1.20167e-25	1
cg02329117	1	44399770	rs3011230	44340655	-0.0328659	-10.967	1.20167e-25	1
cg02329117	1	44399770	rs42962:44298564:A:C	44298564	-0.0318976	-10.9638	1.23762e-25	1
cg02329117	1	44399770	rs2486011	44381246	-0.0333775	-10.9608	1.27213e-25	1
cg24979194	1	44324198	rs11210934	44369435	0.0211055	10.9526	1.37274e-25	1
cg02329117	1	44399770	rs3791097	44349381	-0.0328347	-10.9521	1.3784e-25	1
cg08142848	1	44171807	rs2158955	44215394	0.0123834	10.9449	1.47343e-25	1
cg02329117	1	44399770	rs11357999	44329659	-0.0317405	-10.9448	1.47503e-25	1
cg01548234	1	44022527	rs803679	44349405	-0.00864569	-10.9421	1.51189e-25	1
cg02329117	1	44399770	rs2428961	44392921	-0.0327755	-10.9366	1.5909e-25	1
cg02329117	1	44399770	rs1636877	44387625	-0.0327755	-10.9366	1.5909e-25	1
cg02329117	1	44399770	rs1766964	44381847	-0.0327755	-10.9366	1.5909e-25	1
cg02329117	1	44399770	rs1859725	44379577	-0.0327755	-10.9366	1.5909e-25	1
cg02329117	1	44399770	rs61770291	44383123	-0.0327755	-10.9366	1.5909e-25	1
cg02329117	1	44399770	rs2428959	44395224	-0.0327755	-10.9366	1.5909e-25	1
cg02329117	1	44399770	rs2245439	44389959	-0.0327755	-10.9366	1.5909e-25	1
cg02329117	1	44399770	rs2993621	44372291	-0.0327755	-10.9366	1.5909e-25	1
cg02329117	1	44399770	rs2248305	44379493	-0.0327755	-10.9366	1.5909e-25	1
cg02329117	1	44399770	rs2485995	44369600	-0.0327755	-10.9366	1.5909e-25	1
cg02329117	1	44399770	rs2428963	44373439	-0.0327755	-10.9366	1.5909e-25	1
cg02329117	1	44399770	rs2906598	44372290	-0.0327755	-10.9366	1.5909e-25	1
cg02329117	1	44399770	rs783301	44369009	-0.0327755	-10.9366	1.5909e-25	1
cg02329117	1	44399770	rs2486012	44373409	-0.0327755	-10.9366	1.5909e-25	1
cg02329117	1	44399770	rs2428960	44393146	-0.0327755	-10.9366	1.5909e-25	1
cg02329117	1	44399770	rs147263689	44197228	-0.0218348	-10.9354	1.60846e-25	1
cg24979194	1	44324198	rs2527776	44345292	0.0209553	10.9354	1.60851e-25	1
cg24979194	1	44324198	rs2906457	44338575	0.0209553	10.9354	1.60851e-25	1
cg24979194	1	44324198	rs803678	44350898	0.0209553	10.9354	1.60851e-25	1
cg24979194	1	44324198	rs803682	44362623	0.0209553	10.9354	1.60851e-25	1
cg24979194	1	44324198	rs2301993	44426025	0.0221962	10.9346	1.6193e-25	1
cg02329117	1	44399770	rs2906463	44330048	-0.0317021	-10.9311	1.67264e-25	1
cg02329117	1	44399770	rs2906459	44335657	-0.0317021	-10.9311	1.67264e-25	1
cg02329117	1	44399770	rs2906462	44332084	-0.0317021	-10.9311	1.67264e-25	1
cg02329117	1	44399770	rs2906460	44335323	-0.0317021	-10.9311	1.67264e-25	1
cg02329117	1	44399770	rs11442409	44333293	-0.0317021	-10.9311	1.67264e-25	1
cg02329117	1	44399770	rs57148324	44335302	-0.0317021	-10.9311	1.67264e-25	1
cg03359630	1	44387591	rs147671612	44371437	-0.0204117	-10.931	1.67497e-25	1
cg03359630	1	44387591	rs142328051	44371441	-0.0204117	-10.931	1.67497e-25	1
cg07517557	1	44423187	rs71518480	44377301	-0.0468681	-10.929	1.70531e-25	1
cg08142848	1	44171807	rs12118274	44200171	0.0123647	10.9285	1.71269e-25	1
cg08142848	1	44171807	rs11210910	44200102	0.0123647	10.9285	1.71269e-25	1
cg02329117	1	44399770	rs17533707	44361533	-0.0327532	-10.9264	1.74728e-25	1
cg03359630	1	44387591	rs37464	44284161	-0.0188505	-10.9224	1.81252e-25	1
cg03359630	1	44387591	rs541487	44283909	-0.0188505	-10.9224	1.81252e-25	1
cg07517557	1	44423187	rs201869658	44377305	-0.0468647	-10.9208	1.83857e-25	1
cg07517557	1	44423187	rs199898784	44377306	-0.0468647	-10.9208	1.83857e-25	1
cg03359630	1	44387591	rs6680338	44246356	-0.0193308	-10.9207	1.84046e-25	1
cg02329117	1	44399770	rs61770289:44363710:T:C	44363710	-0.0327221	-10.9146	1.94754e-25	1
cg13246856	1	44399776	1:44273088:A:AAAATAAAT	44273088	-0.0276065	-10.914	1.95828e-25	1
cg01548234	1	44022527	rs2367804	44314266	-0.00816456	-10.9103	2.02555e-25	1
cg13246856	1	44399776	rs1354261	44256682	-0.0343216	-10.9096	2.03939e-25	1
cg13246856	1	44399776	rs6691988	44254402	-0.0343216	-10.9096	2.03939e-25	1
cg08142848	1	44171807	rs11579637	44223886	0.0123981	10.9069	2.08934e-25	1
cg08142848	1	44171807	rs71579308	44223844	0.0124143	10.9058	2.11034e-25	1
cg22617819	1	44378782	rs516921	44081762	0.0224494	10.9047	2.13214e-25	1
cg08142848	1	44171807	rs34096962:44220596:C:CAA	44220596	0.0123429	10.9043	2.14014e-25	1
cg08142848	1	44171807	rs2367725:44215828:C:T	44215828	0.0123415	10.9003	2.22014e-25	1
cg08142848	1	44171807	rs12564694	44222910	0.0123415	10.9003	2.22014e-25	1
cg08142848	1	44171807	rs12125928	44217708	0.0123415	10.9003	2.22014e-25	1
cg08142848	1	44171807	rs12403488	44213089	0.0123415	10.9003	2.22014e-25	1
cg08142848	1	44171807	rs12129369	44221529	0.0123415	10.9003	2.22014e-25	1
cg08142848	1	44171807	rs10890277	44211251	0.0123415	10.9003	2.22014e-25	1
cg08142848	1	44171807	rs10890276	44208122	0.0123415	10.9003	2.22014e-25	1
cg08142848	1	44171807	rs2108419	44215220	0.0123415	10.9003	2.22014e-25	1
cg08142848	1	44171807	rs35052091	44212283	0.0123415	10.9003	2.22014e-25	1
cg02329117	1	44399770	rs2485991	44391722	-0.0311451	-10.8995	2.23762e-25	1
cg03359630	1	44387591	rs35235321	44285160	-0.0188803	-10.8982	2.26255e-25	1
cg21138201	1	44313837	rs2428853	44343173	-0.0220535	-10.8934	2.36592e-25	1
cg13246856	1	44399776	rs246778	44272761	-0.0346615	-10.893	2.37464e-25	1
cg08142848	1	44171807	rs12142533	44237120	0.0123343	10.8925	2.3849e-25	1
cg25733543	1	44431591	rs2428955	44414423	-0.0110595	-10.8916	2.40598e-25	1
cg08142848	1	44171807	rs11210911	44204301	0.0123323	10.8914	2.40856e-25	1
cg24979194	1	44324198	rs3828146	44428715	0.0221107	10.89	2.4397e-25	1
cg15962314	1	44399869	rs2428853	44343173	-0.0306956	-10.8764	2.765e-25	1
cg02329117	1	44399770	rs3011221	44312109	-0.0315663	-10.8763	2.76778e-25	1
cg02329117	1	44399770	rs3011229	44328017	-0.0315663	-10.8763	2.76778e-25	1
cg24979194	1	44324198	rs3011228	44325995	0.0212173	10.8737	2.83388e-25	1
cg07517557	1	44423187	rs7412307	44433864	-0.0463159	-10.8735	2.8404e-25	1
cg09324566	1	44300401	rs36004035	44222218	-0.0204558	-10.8698	2.93822e-25	1
cg15962314	1	44399869	rs2242637	44401384	-0.0410567	-10.8694	2.94943e-25	1
cg24979194	1	44324198	rs3791120	44431715	0.0220336	10.8666	3.02389e-25	1
cg24979194	1	44324198	rs3791119	44431362	0.0220336	10.8666	3.02389e-25	1
cg24979194	1	44324198	rs4660759	44432500	0.0220336	10.8666	3.02389e-25	1
cg22617819	1	44378782	rs3791036	44155383	0.0192103	10.8656	3.05232e-25	1
cg02329117	1	44399770	rs246774	44299695	-0.032965	-10.8596	3.22526e-25	1
cg13246856	1	44399776	rs3011227	44325409	-0.034648	-10.8587	3.25318e-25	1
cg13246856	1	44399776	rs35545005	44212133	-0.0251857	-10.8562	3.32662e-25	1
cg02329117	1	44399770	rs2428957	44409048	-0.0318777	-10.849	3.55418e-25	1
cg24979194	1	44324198	rs34830883	44405339	0.0224868	10.8475	3.60394e-25	1
cg22617819	1	44378782	rs2242637	44401384	0.03165	10.8404	3.84513e-25	1
cg02329117	1	44399770	rs1766966	44382515	-0.0310578	-10.8402	3.85186e-25	1
cg08142848	1	44171807	rs11210909	44195302	0.0123417	10.8348	4.04766e-25	1
cg08142848	1	44171807	rs370958218	44185390	0.0123417	10.8348	4.04766e-25	1
cg08142848	1	44171807	rs12140156	44184625	0.0123417	10.8348	4.04766e-25	1
cg08142848	1	44171807	rs11210908	44194512	0.0123417	10.8348	4.04766e-25	1
cg08142848	1	44171807	rs2240517	44171266	0.0123417	10.8348	4.04766e-25	1
cg08142848	1	44171807	rs11210903	44179233	0.0123417	10.8348	4.04766e-25	1
cg13246856	1	44399776	chr1:44250784	44250784	-0.0342471	-10.8344	4.06142e-25	1
cg02329117	1	44399770	rs3011218	44303329	-0.0314393	-10.827	4.34795e-25	1
cg02329117	1	44399770	rs3838470	44303025	-0.0314393	-10.827	4.34795e-25	1
cg02329117	1	44399770	rs1548634	44399608	-0.0314867	-10.8268	4.3537e-25	1
cg08142848	1	44171807	rs11590088	44233532	0.0122631	10.821	4.59262e-25	1
cg15962314	1	44399869	rs2485991	44391722	-0.0373695	-10.8197	4.64599e-25	1
cg08142848	1	44171807	rs3838465	44202713	0.0122539	10.8121	4.98244e-25	1
cg08142848	1	44171807	rs11210906	44189695	0.0122877	10.8074	5.19707e-25	1
cg02329117	1	44399770	rs2906464	44329803	-0.0325595	-10.7954	5.80311e-25	1
cg02329117	1	44399770	rs2906461	44334228	-0.0325595	-10.7954	5.80311e-25	1
cg09324566	1	44300401	rs7546040	44247233	-0.0203681	-10.7937	5.89368e-25	1
cg09324566	1	44300401	rs35891206	44248230	-0.0204689	-10.7921	5.9799e-25	1
cg13246856	1	44399776	rs3120802	44386305	-0.0375667	-10.7919	5.9898e-25	1
cg13246856	1	44399776	rs917293	44249916	-0.0342218	-10.7913	6.024e-25	1
cg08142848	1	44171807	rs3791037	44160058	0.0123246	10.7858	6.3293e-25	1
cg08142848	1	44171807	rs3791038	44161980	0.0123246	10.7858	6.3293e-25	1
cg08142848	1	44171807	rs3791039	44162907	0.0123246	10.7858	6.3293e-25	1
cg12599982	1	44399894	rs4660758	44424879	-0.0224654	-10.7854	6.35497e-25	1
cg13246856	1	44399776	rs1636876	44387228	-0.0374918	-10.781	6.61415e-25	1
cg17260276	1	44399855	rs11320852	44198651	-0.0250324	-10.7792	6.72703e-25	1
cg15962314	1	44399869	rs3120803	44386615	-0.0404267	-10.7772	6.85005e-25	1
cg15962314	1	44399869	rs42962:44298564:A:C	44298564	-0.0379588	-10.777	6.85883e-25	1
cg15962314	1	44399869	rs11357999	44329659	-0.0378208	-10.7751	6.98221e-25	1
cg08142848	1	44171807	rs3791045	44230885	0.0122788	10.7721	7.17305e-25	1
cg08142848	1	44171807	rs10890279	44230258	0.0122788	10.7721	7.17305e-25	1
cg22617819	1	44378782	rs71579310	44233495	0.0195357	10.7708	7.25831e-25	1
cg22617819	1	44378782	rs6429636	44183540	0.0190946	10.7661	7.57487e-25	1
cg22617819	1	44378782	rs10890273	44186444	0.0190946	10.7661	7.57487e-25	1
cg15962314	1	44399869	rs55852728	44383277	-0.038393	-10.7633	7.7741e-25	1
cg02329117	1	44399770	rs37464	44284161	-0.0309328	-10.7603	7.98734e-25	1
cg02329117	1	44399770	rs541487	44283909	-0.0309328	-10.7603	7.98734e-25	1
cg02329117	1	44399770	rs35235321	44285160	-0.0310312	-10.757	8.22965e-25	1
cg04131194	1	44405267	rs530531	44110656	-0.0478766	-10.7564	8.2792e-25	1
cg08142848	1	44171807	rs3791048	44236590	0.0122034	10.7559	8.31443e-25	1
cg15962314	1	44399869	rs2906463	44330048	-0.0377575	-10.7557	8.32642e-25	1
cg15962314	1	44399869	rs2906459	44335657	-0.0377575	-10.7557	8.32642e-25	1
cg15962314	1	44399869	rs2906460	44335323	-0.0377575	-10.7557	8.32642e-25	1
cg15962314	1	44399869	rs11442409	44333293	-0.0377575	-10.7557	8.32642e-25	1
cg15962314	1	44399869	rs2906462	44332084	-0.0377575	-10.7557	8.32642e-25	1
cg15962314	1	44399869	rs57148324	44335302	-0.0377575	-10.7557	8.32642e-25	1
cg15962314	1	44399869	rs2428962	44388624	-0.0403043	-10.7538	8.47178e-25	1
cg01548234	1	44022527	rs12069733	43941508	-0.0074378	-10.7496	8.80628e-25	1
cg08142848	1	44171807	rs144951225	44210665	0.0122276	10.7489	8.86017e-25	1
cg08142848	1	44171807	rs1990195	44214196	0.0122276	10.7489	8.86017e-25	1
cg02329117	1	44399770	rs3011226	44324060	-0.032427	-10.744	9.26695e-25	1
cg02329117	1	44399770	rs2906467	44320476	-0.032427	-10.744	9.26695e-25	1
cg02329117	1	44399770	rs2906465	44323736	-0.032427	-10.744	9.26695e-25	1
cg02329117	1	44399770	rs3124746	44320934	-0.032427	-10.744	9.26695e-25	1
cg02329117	1	44399770	rs246773	44300249	-0.0325614	-10.7435	9.30745e-25	1
cg09324566	1	44300401	rs12119149	44243283	-0.0200491	-10.7423	9.41091e-25	1
cg24979194	1	44324198	rs4031031	44393533	0.021742	10.7393	9.67174e-25	1
cg12599982	1	44399894	rs6675620	44417630	-0.0225452	-10.7368	9.89568e-25	1
cg22617819	1	44378782	rs11210907	44191759	0.0190606	10.7333	1.02091e-24	1
cg22617819	1	44378782	rs4660260	44195353	0.0190606	10.7333	1.02091e-24	1
cg22617819	1	44378782	rs10890275	44194216	0.0190606	10.7333	1.02091e-24	1
cg22617819	1	44378782	rs4660259	44194534	0.0190606	10.7333	1.02091e-24	1
cg22617819	1	44378782	rs55803885	44195619	0.0190606	10.7333	1.02091e-24	1
cg04131194	1	44405267	rs12750525	44244340	0.0442654	10.7312	1.04091e-24	1
cg15962314	1	44399869	rs37464	44284161	-0.0372206	-10.7181	1.17209e-24	1
cg15962314	1	44399869	rs541487	44283909	-0.0372206	-10.7181	1.17209e-24	1
cg02329117	1	44399770	rs1766968	44403042	-0.0323417	-10.7181	1.17254e-24	1
cg09324566	1	44300401	rs9727068	44406516	-0.0330535	-10.715	1.20606e-24	1
cg01548234	1	44022527	rs803682	44362623	-0.0080198	-10.7146	1.20981e-24	1
cg01548234	1	44022527	rs803678	44350898	-0.0080198	-10.7146	1.20981e-24	1
cg01548234	1	44022527	rs2906457	44338575	-0.0080198	-10.7146	1.20981e-24	1
cg01548234	1	44022527	rs2527776	44345292	-0.0080198	-10.7146	1.20981e-24	1
cg22617819	1	44378782	rs607062	44133016	0.0198747	10.7123	1.23631e-24	1
cg09324566	1	44300401	rs3120803	44386615	-0.0321903	-10.7115	1.24436e-24	1
cg22617819	1	44378782	rs7538463	44196416	0.0190267	10.7091	1.272e-24	1
cg22617819	1	44378782	rs3862228	44196945	0.0190267	10.7091	1.272e-24	1
cg02329117	1	44399770	rs11310494	44302647	-0.0323374	-10.7062	1.306e-24	1
cg22617819	1	44378782	rs12737898	44407401	0.0320722	10.7019	1.35824e-24	1
cg12599982	1	44399894	rs2301993	44426025	-0.0220772	-10.6992	1.39218e-24	1
cg08142848	1	44171807	rs3815268	44163886	0.0123182	10.6952	1.44292e-24	1
cg15962314	1	44399869	rs1766966	44382515	-0.037071	-10.6944	1.45327e-24	1
cg15962314	1	44399869	rs3011221	44312109	-0.0375718	-10.6939	1.46032e-24	1
cg15962314	1	44399869	rs3011229	44328017	-0.0375718	-10.6939	1.46032e-24	1
cg08142848	1	44171807	rs199567963	44224734	0.0122024	10.6936	1.46389e-24	1
cg04131194	1	44405267	rs12140180	44242467	0.0442159	10.6896	1.51899e-24	1
cg02329117	1	44399770	rs1636876	44387228	-0.033111	-10.6894	1.52067e-24	1
cg22617819	1	44378782	rs4660743	44195404	0.0189392	10.6894	1.52162e-24	1
cg03359630	1	44387591	rs37466	44283071	-0.0184447	-10.6848	1.58662e-24	1
cg24979194	1	44324198	rs37452	44297573	0.0204476	10.6832	1.6096e-24	1
cg12599982	1	44399894	rs4660263	44421433	-0.0225851	-10.6788	1.67426e-24	1
cg12599982	1	44399894	rs7556565	44416090	-0.0227265	-10.6714	1.79103e-24	1
cg12599982	1	44399894	rs2240447	44415415	-0.0227265	-10.6714	1.79103e-24	1
cg02329117	1	44399770	rs35545005	44212133	-0.0220809	-10.6706	1.80363e-24	1
cg24979194	1	44324198	rs3011219	44306120	0.0204157	10.6703	1.80921e-24	1
cg15962314	1	44399869	rs3838470	44303025	-0.0374764	-10.6646	1.90515e-24	1
cg15962314	1	44399869	rs3011218	44303329	-0.0374764	-10.6646	1.90515e-24	1
cg02329117	1	44399770	rs3120802	44386305	-0.0330824	-10.6639	1.91707e-24	1
cg09324566	1	44300401	rs11210913	44222597	-0.0197206	-10.6625	1.94103e-24	1
cg09324566	1	44300401	rs7543520	44243866	-0.0199985	-10.6573	2.0353e-24	1
cg02329117	1	44399770	rs2485990	44396790	-0.0327002	-10.6538	2.10022e-24	1
cg02329117	1	44399770	rs1859726	44396215	-0.0327002	-10.6538	2.10022e-24	1
cg21138201	1	44313837	rs2486011	44381246	-0.0282317	-10.6536	2.10431e-24	1
cg12599982	1	44399894	rs3791116	44414156	-0.022559	-10.6476	2.22019e-24	1
cg24979194	1	44324198	rs3011220	44308867	0.0205548	10.647	2.23278e-24	1
cg24979194	1	44324198	rs2485997	44345841	0.0202654	10.6455	2.2631e-24	1
[truncated: 11,574 more rows]
